# Supplementary material for: Crystal structure, Hirshfeld surface analysis and inter­action energy, DFT and anti­bacterial activity studies of (Z)-4-hexyl-2-(4-methyl­benzyl­idene)-2H-benzo[b][1,4]thia­zin-3(4H)-one
Source: Acta Crystallogr E Crystallogr Commun. 2020 May 22;76(Pt 6):889–95. doi: 10.1107/S205698902000657X (PMC7273998; doi:10.1107/S205698902000657X)
Supplement: Supplementary file 1 [file e-76-00889-sup1.cif]

##############################################################################
#                                                                            #
# This CIF contains the data in a paper accepted for publication in          #
# Acta Crystallographica Section E. It conforms to the requirements of       #
# Notes for Authors for Acta Crystallographica Section E, and has been       #
# peer reviewed under the auspices of the IUCr Commission on Journals.       #
#                                                                            #
# Full details of the Crystallographic Information File format               #
# are given in the paper "The Crystallographic Information File (CIF):       #
# a New Standard Archive File for Crystallography" by S. R. Hall, F. H.      #
# Allen and I. D. Brown [Acta Cryst. (1991), A47, 655-685].                  #
#                                                                            #
# The current version of the core CIF dictionary is obtainable from          #
# ftp://ftp.iucr.org/pub/cif_core.dic.                                       #
#                                                                            #
# Software is freely available for graphical display of the structure(s)     #
# in this CIF. For information consult the CIF software page                 #
# http://www.iucr.org/resources/cif/software.                                #
#                                                                            #
# This file may be used for bona fide research purposes within the           #
# scientific community so long as proper attribution is given to the journal # 
# article from which it was obtained.                                        #
#                                                                            #
##############################################################################
data_I
_audit_creation_method     'SHELXL-2018/3'
_chemical_name_systematic
;\
(<i>Z</i>)-4-Hexyl-2-(4-methylbenzylidene)-2<i>H</i>-benzo[<i>b</i>][1,4]\
thiazin-3(4<i>H</i>)-one
;
_chemical_name_common     ?
_chemical_formula_moiety     'C22 H25 N O S'
_chemical_formula_sum     'C22 H25 N O S'
_chemical_formula_iupac     'C22 H25 N O S'
_chemical_formula_weight     351.49
_chemical_melting_point     ?
_space_group_crystal_system     triclinic
_space_group_name_H-M_alt     'P -1'
_space_group_name_Hall     '-P 1'
loop_
    _space_group_symop_operation_xyz
    'x, y, z'
    '-x, -y, -z'
_cell_length_a     8.8581(19)
_cell_length_b     9.183(2)
_cell_length_c     13.021(3)
_cell_angle_alpha     106.474(3)
_cell_angle_beta     109.398(3)
_cell_angle_gamma     93.383(3)
_cell_volume     944.2(4)
_cell_formula_units_Z     2
_cell_measurement_reflns_used     7052
_cell_measurement_theta_min     2.4348
_cell_measurement_theta_max     28.6754
_cell_measurement_temperature     150(2)
_exptl_crystal_description     plate
_exptl_crystal_colour     colourless
_exptl_crystal_size_max     0.332
_exptl_crystal_size_mid     0.264
_exptl_crystal_size_min     0.103
_exptl_crystal_density_diffrn     1.236
_exptl_crystal_density_meas     ?
_exptl_crystal_density_method     'not measured'
_exptl_crystal_F_000     376
_exptl_absorpt_coefficient_mu     0.181
_exptl_absorpt_correction_type     multi-scan
_exptl_absorpt_process_details
;
(<i>SADABS</i>; Krause <i>et al.</i>, 2015)
;
_exptl_absorpt_correction_T_min     0.83
_exptl_absorpt_correction_T_max     0.98
_exptl_special_details
;
The diffraction data were obtained from 3 sets of 400 frames,
each of width 0.5\% in \w, collected at \f = 0.00,
90.00 and 180.00\% and 2 sets of 800 frames, each of
width 0.45\% in \f, collected at \w = --30.00 and 210.00\%.
The scan time was 20 sec/frame.
;
_diffrn_ambient_temperature     150(2)
_diffrn_source     'fine-focus sealed tube'
_diffrn_radiation_type     MoK\a
_diffrn_radiation_wavelength     0.71073
_diffrn_radiation_monochromator     graphite
_diffrn_measurement_device_type     'Bruker Smart APEX CCD'
_diffrn_measurement_method     '\f and \w scans'
_diffrn_detector_area_resol_mean     8.3333
_diffrn_reflns_number     17663
_diffrn_reflns_av_R_equivalents     0.0287
_diffrn_reflns_av_unetI/netI     0.0352
_diffrn_reflns_theta_min     1.751
_diffrn_reflns_theta_max     28.757
_diffrn_reflns_theta_full     28.000
_diffrn_measured_fraction_theta_max     0.988
_diffrn_measured_fraction_theta_full     0.993
_diffrn_reflns_limit_h_min     -11
_diffrn_reflns_limit_h_max     11
_diffrn_reflns_limit_k_min     -12
_diffrn_reflns_limit_k_max     12
_diffrn_reflns_limit_l_min     -17
_diffrn_reflns_limit_l_max     17
_refine_special_details
;
Refinement of F^2^ against ALL reflections.  The weighted R-factor wR and
goodness of fit S are based on F^2^, conventional R-factors R are based
on F, with F set to zero for negative F^2^. The threshold expression of
F^2^ > 2sigma(F^2^) is used only for calculating R-factors(gt) etc. and is
not relevant to the choice of reflections for refinement.  R-factors based
on F^2^ are statistically about twice as large as those based on F, and R-
factors based on ALL data will be even larger. H-atoms attached to carbon
were placed in calculated positions (C---H = 0.95 - 0.99 \%A). All were
included as riding contributions with isotropic displacement parameters
1.2 - 1.5 times those of the attached atoms.
;
_reflns_number_total     4860
_reflns_number_gt     3807
_reflns_threshold_expression     'I > 2\s(I)'
_refine_ls_structure_factor_coef     Fsqd
_refine_ls_matrix_type     full
_refine_ls_R_factor_all     0.0588
_refine_ls_R_factor_gt     0.0460
_refine_ls_wR_factor_gt     0.1262
_refine_ls_wR_factor_ref     0.1335
_refine_ls_goodness_of_fit_ref     1.077
_refine_ls_restrained_S_all     1.077
_refine_ls_number_reflns     4860
_refine_ls_number_parameters     228
_refine_ls_number_restraints     0
_refine_ls_hydrogen_treatment     constr
_refine_ls_weighting_scheme     calc
_refine_ls_weighting_details
                      'w=1/[\s^2^(Fo^2^)+(0.0868P)^2^] where P=(Fo^2^+2Fc^2^)/3'
_atom_sites_solution_hydrogens     geom
_atom_sites_solution_primary     dual
_atom_sites_solution_secondary     difmap
_refine_ls_shift/su_max     0.002
_refine_ls_shift/su_mean     0.000
_refine_diff_density_max     0.535
_refine_diff_density_min     -0.216
_refine_ls_extinction_method     none
_refine_ls_extinction_coef     .
loop_
    _atom_type_symbol
    _atom_type_description
    _atom_type_scat_dispersion_real
    _atom_type_scat_dispersion_imag
    _atom_type_scat_source
    'C' 'C' 0.0033 0.0016
                         'International Tables Vol C Tables 4.2.6.8 and 6.1.1.4'
    'H' 'H' 0.0000 0.0000
                         'International Tables Vol C Tables 4.2.6.8 and 6.1.1.4'
    'N' 'N' 0.0061 0.0033
                         'International Tables Vol C Tables 4.2.6.8 and 6.1.1.4'
    'O' 'O' 0.0106 0.0060
                         'International Tables Vol C Tables 4.2.6.8 and 6.1.1.4'
    'S' 'S' 0.1246 0.1234
                         'International Tables Vol C Tables 4.2.6.8 and 6.1.1.4'
_computing_data_collection
;
<i>APEX3</i> (Bruker, 2016)
;
_computing_cell_refinement
;
<i>SAINT</i> (Bruker, 2016)
;
_computing_data_reduction
;
<i>SAINT</i> (Bruker, 2016)
;
_computing_structure_solution
;
<i>SHELXT2014/5</i> (Sheldrick, 2015<i>a</i>)
;
_computing_structure_refinement
;
<i>SHELXL2018/3</i> (Sheldrick, 2015<i>b</i>)
;
_computing_molecular_graphics
;
<i>DIAMOND</i> (Brandenburg & Putz, 2012)
;
_computing_publication_material
;
<i>SHELXTL</i> (Sheldrick, 2008)
;
loop_
    _atom_site_type_symbol
    _atom_site_label
    _atom_site_fract_x
    _atom_site_fract_y
    _atom_site_fract_z
    _atom_site_U_iso_or_equiv
    _atom_site_adp_type
    _atom_site_calc_flag
    _atom_site_occupancy
    _atom_site_disorder_assembly
    _atom_site_disorder_group
    S S1 0.48853(4) 0.62268(4) 0.80836(3) 0.02689(12) Uani d 1 . .
    O O1 0.14092(11) 0.34562(11) 0.54654(8) 0.0296(2) Uani d 1 . .
    N N1 0.40988(13) 0.34294(13) 0.59158(9) 0.0230(2) Uani d 1 . .
    C C1 0.62657(16) 0.53904(15) 0.74903(11) 0.0238(3) Uani d 1 . .
    C C2 0.79091(16) 0.60067(17) 0.80699(13) 0.0295(3) Uani d 1 . .
    H H2 0.824726 0.683588 0.877249 0.035 Uiso calc 1 . .
    C C3 0.90511(17) 0.54252(18) 0.76340(14) 0.0344(3) Uani d 1 . .
    H H3 1.017293 0.583176 0.804334 0.041 Uiso calc 1 . .
    C C4 0.85491(18) 0.42485(19) 0.65987(14) 0.0359(4) Uani d 1 . .
    H H4 0.932696 0.386664 0.628234 0.043 Uiso calc 1 . .
    C C5 0.69171(17) 0.36181(17) 0.60156(13) 0.0304(3) Uani d 1 . .
    H H5 0.658838 0.281107 0.530152 0.037 Uiso calc 1 . .
    C C6 0.57519(15) 0.41547(15) 0.64649(11) 0.0230(3) Uani d 1 . .
    C C7 0.28144(15) 0.41309(15) 0.60267(11) 0.0221(3) Uani d 1 . .
    C C8 0.31493(15) 0.57412(15) 0.68247(11) 0.0229(3) Uani d 1 . .
    C C9 0.36834(18) 0.18446(15) 0.51035(12) 0.0272(3) Uani d 1 . .
    H H9A 0.278067 0.127685 0.519876 0.033 Uiso calc 1 . .
    H H9AB 0.463261 0.131943 0.530044 0.033 Uiso calc 1 . .
    C C10 0.31894(18) 0.17657(16) 0.38509(12) 0.0292(3) Uani d 1 . .
    H H10A 0.222119 0.226310 0.364140 0.035 Uiso calc 1 . .
    H H10B 0.408117 0.234298 0.375094 0.035 Uiso calc 1 . .
    C C11 0.28073(19) 0.01127(16) 0.30521(12) 0.0321(3) Uani d 1 . .
    H H11A 0.381565 -0.033721 0.320101 0.038 Uiso calc 1 . .
    H H11B 0.202450 -0.049348 0.323086 0.038 Uiso calc 1 . .
    C C12 0.2103(2) -0.00319(18) 0.17853(13) 0.0370(4) Uani d 1 . .
    H H12A 0.111018 0.044208 0.164526 0.044 Uiso calc 1 . .
    H H12B 0.289671 0.056538 0.160940 0.044 Uiso calc 1 . .
    C C13 0.1679(2) -0.1666(2) 0.09621(15) 0.0470(4) Uani d 1 . .
    H H13A 0.112018 -0.164616 0.017068 0.056 Uiso calc 1 . .
    H H13B 0.090849 -0.227440 0.114929 0.056 Uiso calc 1 . .
    C C14 0.3135(3) -0.2469(2) 0.09928(16) 0.0522(5) Uani d 1 . .
    H H14A 0.278359 -0.348108 0.039587 0.078 Uiso calc 1 . .
    H H14B 0.362499 -0.259934 0.174847 0.078 Uiso calc 1 . .
    H H14C 0.393526 -0.184479 0.085374 0.078 Uiso calc 1 . .
    C C15 0.20651(16) 0.66746(15) 0.65716(11) 0.0240(3) Uani d 1 . .
    H H15 0.112596 0.621988 0.589786 0.029 Uiso calc 1 . .
    C C16 0.21350(15) 0.82914(15) 0.71914(11) 0.0237(3) Uani d 1 . .
    C C17 0.28006(17) 0.89520(16) 0.83901(11) 0.0270(3) Uani d 1 . .
    H H17 0.320387 0.832386 0.885317 0.032 Uiso calc 1 . .
    C C18 0.28781(18) 1.05119(16) 0.89087(12) 0.0299(3) Uani d 1 . .
    H H18 0.332476 1.093311 0.972370 0.036 Uiso calc 1 . .
    C C19 0.23138(17) 1.14756(16) 0.82588(12) 0.0275(3) Uani d 1 . .
    C C20 0.16120(18) 1.08124(16) 0.70733(13) 0.0301(3) Uani d 1 . .
    H H20 0.119719 1.144064 0.661268 0.036 Uiso calc 1 . .
    C C21 0.15056(17) 0.92502(16) 0.65499(12) 0.0287(3) Uani d 1 . .
    H H21 0.099424 0.882241 0.573798 0.034 Uiso calc 1 . .
    C C22 0.2467(2) 1.31839(17) 0.88163(14) 0.0363(4) Uani d 1 . .
    H H22A 0.172104 1.360783 0.827572 0.054 Uiso calc 1 . .
    H H22B 0.358422 1.368479 0.902762 0.054 Uiso calc 1 . .
    H H22C 0.219515 1.337033 0.950821 0.054 Uiso calc 1 . .
loop_
    _atom_site_aniso_label
    _atom_site_aniso_U_11
    _atom_site_aniso_U_22
    _atom_site_aniso_U_33
    _atom_site_aniso_U_12
    _atom_site_aniso_U_13
    _atom_site_aniso_U_23
    S1 0.02168(18) 0.0295(2) 0.02434(19) 0.00586(14) 0.00650(13) 0.00294(14)
    O1 0.0212(5) 0.0261(5) 0.0333(5) 0.0031(4) 0.0066(4) 0.0017(4)
    N1 0.0227(5) 0.0209(6) 0.0238(5) 0.0061(4) 0.0084(4) 0.0044(4)
    C1 0.0223(6) 0.0248(7) 0.0268(7) 0.0070(5) 0.0094(5) 0.0109(5)
    C2 0.0237(7) 0.0299(7) 0.0330(8) 0.0035(6) 0.0068(6) 0.0118(6)
    C3 0.0198(6) 0.0420(9) 0.0450(9) 0.0073(6) 0.0106(6) 0.0203(7)
    C4 0.0270(7) 0.0445(9) 0.0459(9) 0.0153(7) 0.0198(7) 0.0193(8)
    C5 0.0292(7) 0.0334(8) 0.0321(7) 0.0123(6) 0.0145(6) 0.0103(6)
    C6 0.0213(6) 0.0248(7) 0.0254(6) 0.0067(5) 0.0084(5) 0.0112(5)
    C7 0.0217(6) 0.0214(6) 0.0230(6) 0.0049(5) 0.0088(5) 0.0060(5)
    C8 0.0200(6) 0.0222(6) 0.0249(6) 0.0025(5) 0.0088(5) 0.0048(5)
    C9 0.0327(7) 0.0200(6) 0.0293(7) 0.0083(5) 0.0121(6) 0.0070(5)
    C10 0.0353(7) 0.0238(7) 0.0276(7) 0.0090(6) 0.0109(6) 0.0067(6)
    C11 0.0399(8) 0.0255(7) 0.0291(7) 0.0072(6) 0.0134(6) 0.0050(6)
    C12 0.0375(8) 0.0348(8) 0.0310(8) 0.0102(7) 0.0074(6) 0.0042(6)
    C13 0.0450(10) 0.0445(10) 0.0371(9) -0.0097(8) 0.0171(7) -0.0073(8)
    C14 0.0842(14) 0.0342(9) 0.0395(10) 0.0190(9) 0.0272(10) 0.0063(7)
    C15 0.0224(6) 0.0232(7) 0.0247(6) 0.0037(5) 0.0081(5) 0.0060(5)
    C16 0.0206(6) 0.0214(6) 0.0283(7) 0.0047(5) 0.0097(5) 0.0056(5)
    C17 0.0318(7) 0.0247(7) 0.0272(7) 0.0084(6) 0.0121(6) 0.0099(6)
    C18 0.0337(7) 0.0278(7) 0.0256(7) 0.0067(6) 0.0106(6) 0.0048(6)
    C19 0.0274(7) 0.0219(7) 0.0336(7) 0.0047(5) 0.0135(6) 0.0067(6)
    C20 0.0328(7) 0.0251(7) 0.0342(8) 0.0088(6) 0.0115(6) 0.0126(6)
    C21 0.0303(7) 0.0263(7) 0.0254(7) 0.0061(6) 0.0065(5) 0.0063(6)
    C22 0.0433(9) 0.0233(7) 0.0397(9) 0.0074(6) 0.0150(7) 0.0063(6)
_geom_special_details
;
 All esds (except the esd in the dihedral angle between two l.s. planes)
 are estimated using the full covariance matrix.  The cell esds are taken
 into account individually in the estimation of esds in distances, angles
 and torsion angles; correlations between esds in cell parameters are only
 used when they are defined by crystal symmetry.  An approximate (isotropic)
 treatment of cell esds is used for estimating esds involving l.s. planes.
;
loop_
    _geom_bond_atom_site_label_1
    _geom_bond_atom_site_label_2
    _geom_bond_site_symmetry_2
    _geom_bond_distance
    _geom_bond_publ_flag
    S1 C8 . 1.7552(13) ?
    S1 C1 . 1.7560(14) ?
    O1 C7 . 1.2310(15) ?
    N1 C7 . 1.3687(17) ?
    N1 C6 . 1.4207(17) ?
    N1 C9 . 1.4756(17) ?
    C1 C2 . 1.3928(19) ?
    C1 C6 . 1.3976(19) ?
    C2 C3 . 1.380(2) ?
    C2 H2 . 0.9500 ?
    C3 C4 . 1.379(2) ?
    C3 H3 . 0.9500 ?
    C4 C5 . 1.387(2) ?
    C4 H4 . 0.9500 ?
    C5 C6 . 1.3958(19) ?
    C5 H5 . 0.9500 ?
    C7 C8 . 1.4922(18) ?
    C8 C15 . 1.3464(18) ?
    C9 C10 . 1.5205(19) ?
    C9 H9A . 0.9900 ?
    C9 H9AB . 0.9900 ?
    C10 C11 . 1.5201(19) ?
    C10 H10A . 0.9900 ?
    C10 H10B . 0.9900 ?
    C11 C12 . 1.520(2) ?
    C11 H11A . 0.9900 ?
    C11 H11B . 0.9900 ?
    C12 C13 . 1.515(2) ?
    C12 H12A . 0.9900 ?
    C12 H12B . 0.9900 ?
    C13 C14 . 1.518(3) ?
    C13 H13A . 0.9900 ?
    C13 H13B . 0.9900 ?
    C14 H14A . 0.9800 ?
    C14 H14B . 0.9800 ?
    C14 H14C . 0.9800 ?
    C15 C16 . 1.4615(18) ?
    C15 H15 . 0.9500 ?
    C16 C21 . 1.3963(18) ?
    C16 C17 . 1.4004(18) ?
    C17 C18 . 1.3862(19) ?
    C17 H17 . 0.9500 ?
    C18 C19 . 1.395(2) ?
    C18 H18 . 0.9500 ?
    C19 C20 . 1.387(2) ?
    C19 C22 . 1.5067(19) ?
    C20 C21 . 1.3851(19) ?
    C20 H20 . 0.9500 ?
    C21 H21 . 0.9500 ?
    C22 H22A . 0.9800 ?
    C22 H22B . 0.9800 ?
    C22 H22C . 0.9800 ?
loop_
    _geom_angle_atom_site_label_1
    _geom_angle_atom_site_label_2
    _geom_angle_atom_site_label_3
    _geom_angle_site_symmetry_1
    _geom_angle_site_symmetry_3
    _geom_angle
    _geom_angle_publ_flag
    C8 S1 C1 . . 99.20(6) ?
    C7 N1 C6 . . 124.55(11) ?
    C7 N1 C9 . . 115.97(11) ?
    C6 N1 C9 . . 119.35(11) ?
    C2 C1 C6 . . 120.33(13) ?
    C2 C1 S1 . . 117.86(11) ?
    C6 C1 S1 . . 121.81(10) ?
    C3 C2 C1 . . 120.67(14) ?
    C3 C2 H2 . . 119.7 ?
    C1 C2 H2 . . 119.7 ?
    C4 C3 C2 . . 119.39(14) ?
    C4 C3 H3 . . 120.3 ?
    C2 C3 H3 . . 120.3 ?
    C3 C4 C5 . . 120.51(13) ?
    C3 C4 H4 . . 119.7 ?
    C5 C4 H4 . . 119.7 ?
    C4 C5 C6 . . 120.83(14) ?
    C4 C5 H5 . . 119.6 ?
    C6 C5 H5 . . 119.6 ?
    C5 C6 C1 . . 118.17(12) ?
    C5 C6 N1 . . 120.84(12) ?
    C1 C6 N1 . . 120.95(12) ?
    O1 C7 N1 . . 120.68(12) ?
    O1 C7 C8 . . 120.59(11) ?
    N1 C7 C8 . . 118.71(11) ?
    C15 C8 C7 . . 118.49(12) ?
    C15 C8 S1 . . 124.93(10) ?
    C7 C8 S1 . . 116.43(9) ?
    N1 C9 C10 . . 113.78(11) ?
    N1 C9 H9A . . 108.8 ?
    C10 C9 H9A . . 108.8 ?
    N1 C9 H9AB . . 108.8 ?
    C10 C9 H9AB . . 108.8 ?
    H9A C9 H9AB . . 107.7 ?
    C11 C10 C9 . . 111.74(11) ?
    C11 C10 H10A . . 109.3 ?
    C9 C10 H10A . . 109.3 ?
    C11 C10 H10B . . 109.3 ?
    C9 C10 H10B . . 109.3 ?
    H10A C10 H10B . . 107.9 ?
    C12 C11 C10 . . 113.46(12) ?
    C12 C11 H11A . . 108.9 ?
    C10 C11 H11A . . 108.9 ?
    C12 C11 H11B . . 108.9 ?
    C10 C11 H11B . . 108.9 ?
    H11A C11 H11B . . 107.7 ?
    C13 C12 C11 . . 115.01(14) ?
    C13 C12 H12A . . 108.5 ?
    C11 C12 H12A . . 108.5 ?
    C13 C12 H12B . . 108.5 ?
    C11 C12 H12B . . 108.5 ?
    H12A C12 H12B . . 107.5 ?
    C12 C13 C14 . . 113.96(15) ?
    C12 C13 H13A . . 108.8 ?
    C14 C13 H13A . . 108.8 ?
    C12 C13 H13B . . 108.8 ?
    C14 C13 H13B . . 108.8 ?
    H13A C13 H13B . . 107.7 ?
    C13 C14 H14A . . 109.5 ?
    C13 C14 H14B . . 109.5 ?
    H14A C14 H14B . . 109.5 ?
    C13 C14 H14C . . 109.5 ?
    H14A C14 H14C . . 109.5 ?
    H14B C14 H14C . . 109.5 ?
    C8 C15 C16 . . 128.87(12) ?
    C8 C15 H15 . . 115.6 ?
    C16 C15 H15 . . 115.6 ?
    C21 C16 C17 . . 117.48(12) ?
    C21 C16 C15 . . 118.10(12) ?
    C17 C16 C15 . . 124.42(12) ?
    C18 C17 C16 . . 120.77(12) ?
    C18 C17 H17 . . 119.6 ?
    C16 C17 H17 . . 119.6 ?
    C17 C18 C19 . . 121.36(13) ?
    C17 C18 H18 . . 119.3 ?
    C19 C18 H18 . . 119.3 ?
    C20 C19 C18 . . 117.81(13) ?
    C20 C19 C22 . . 120.67(13) ?
    C18 C19 C22 . . 121.52(13) ?
    C21 C20 C19 . . 121.14(13) ?
    C21 C20 H20 . . 119.4 ?
    C19 C20 H20 . . 119.4 ?
    C20 C21 C16 . . 121.33(13) ?
    C20 C21 H21 . . 119.3 ?
    C16 C21 H21 . . 119.3 ?
    C19 C22 H22A . . 109.5 ?
    C19 C22 H22B . . 109.5 ?
    H22A C22 H22B . . 109.5 ?
    C19 C22 H22C . . 109.5 ?
    H22A C22 H22C . . 109.5 ?
    H22B C22 H22C . . 109.5 ?
loop_
    _geom_torsion_atom_site_label_1
    _geom_torsion_atom_site_label_2
    _geom_torsion_atom_site_label_3
    _geom_torsion_atom_site_label_4
    _geom_torsion_site_symmetry_1
    _geom_torsion_site_symmetry_2
    _geom_torsion_site_symmetry_3
    _geom_torsion_site_symmetry_4
    _geom_torsion
    _geom_torsion_publ_flag
    C8 S1 C1 C2 . . . . 154.11(11) ?
    C8 S1 C1 C6 . . . . -25.32(12) ?
    C6 C1 C2 C3 . . . . 1.0(2) ?
    S1 C1 C2 C3 . . . . -178.44(11) ?
    C1 C2 C3 C4 . . . . 1.7(2) ?
    C2 C3 C4 C5 . . . . -2.0(2) ?
    C3 C4 C5 C6 . . . . -0.3(2) ?
    C4 C5 C6 C1 . . . . 2.9(2) ?
    C4 C5 C6 N1 . . . . -174.94(13) ?
    C2 C1 C6 C5 . . . . -3.2(2) ?
    S1 C1 C6 C5 . . . . 176.17(10) ?
    C2 C1 C6 N1 . . . . 174.59(12) ?
    S1 C1 C6 N1 . . . . -5.99(18) ?
    C7 N1 C6 C5 . . . . -156.27(13) ?
    C9 N1 C6 C5 . . . . 19.42(18) ?
    C7 N1 C6 C1 . . . . 25.95(19) ?
    C9 N1 C6 C1 . . . . -158.36(12) ?
    C6 N1 C7 O1 . . . . 175.34(12) ?
    C9 N1 C7 O1 . . . . -0.48(18) ?
    C6 N1 C7 C8 . . . . -3.51(19) ?
    C9 N1 C7 C8 . . . . -179.33(11) ?
    O1 C7 C8 C15 . . . . -30.00(19) ?
    N1 C7 C8 C15 . . . . 148.85(13) ?
    O1 C7 C8 S1 . . . . 145.87(11) ?
    N1 C7 C8 S1 . . . . -35.27(15) ?
    C1 S1 C8 C15 . . . . -139.90(12) ?
    C1 S1 C8 C7 . . . . 44.53(11) ?
    C7 N1 C9 C10 . . . . 79.89(15) ?
    C6 N1 C9 C10 . . . . -96.17(14) ?
    N1 C9 C10 C11 . . . . 178.84(12) ?
    C9 C10 C11 C12 . . . . 172.66(13) ?
    C10 C11 C12 C13 . . . . -178.97(14) ?
    C11 C12 C13 C14 . . . . -64.8(2) ?
    C7 C8 C15 C16 . . . . -178.20(12) ?
    S1 C8 C15 C16 . . . . 6.3(2) ?
    C8 C15 C16 C21 . . . . 144.09(15) ?
    C8 C15 C16 C17 . . . . -35.5(2) ?
    C21 C16 C17 C18 . . . . -2.2(2) ?
    C15 C16 C17 C18 . . . . 177.39(13) ?
    C16 C17 C18 C19 . . . . -0.6(2) ?
    C17 C18 C19 C20 . . . . 2.4(2) ?
    C17 C18 C19 C22 . . . . -177.10(14) ?
    C18 C19 C20 C21 . . . . -1.3(2) ?
    C22 C19 C20 C21 . . . . 178.20(14) ?
    C19 C20 C21 C16 . . . . -1.6(2) ?
    C17 C16 C21 C20 . . . . 3.3(2) ?
    C15 C16 C21 C20 . . . . -176.31(13) ?
loop_
    _geom_hbond_atom_site_label_D
    _geom_hbond_atom_site_label_H
    _geom_hbond_atom_site_label_A
    _geom_hbond_site_symmetry_A
    _geom_hbond_distance_DH
    _geom_hbond_distance_HA
    _geom_hbond_distance_DA
    _geom_hbond_angle_DHA
    _geom_hbond_publ_flag
    C4 H4 O1 1_655 0.95 2.42 3.349(2) 168 y
    C15 H15 O1 2_566 0.95 2.45 3.2977(17) 148 yes
_shelx_space_group_comment
;
The symmetry employed for this shelxl refinement is uniquely defined
by the following loop, which should always be used as a source of
symmetry information in preference to the above space-group names.
They are only intended as comments.
;
_shelx_estimated_absorpt_T_min     0.942
_shelx_estimated_absorpt_T_max     0.982
_shelx_hkl_file
;
  -1   0   0  633.64   25.70
  -1   0   0  598.24   25.60
   1   0   0  620.14   25.60
   1   0   0  624.44   25.70
  -2   0   0 4626.64  186.38
  -2   0   0 4473.35  186.18
  -2   0   0 4543.85  186.18
   2   0   0 4415.06  186.08
   2   0   0 4529.05  186.38
   2   0   0 4389.06  186.08
   2   0   0 4567.24  186.18
  -3   0   0  379.66   16.50
  -3   0   0  399.56   16.50
   3   0   0  399.66   16.30
   3   0   0  386.56   16.30
   3   0   0  393.46   16.30
   3   0   0  397.36   16.50
  -4   0   0    4.80    0.90
  -4   0   0    4.50    0.90
   4   0   0    5.80    0.70
   4   0   0    4.50    0.90
   4   0   0    6.00    0.60
   4   0   0    6.50    0.60
  -5   0   0   93.89    4.40
   5   0   0   87.39    4.40
   5   0   0   92.59    4.10
   5   0   0   86.39    4.00
   5   0   0   95.49    4.00
  -6   0   0   87.99    4.20
   6   0   0   79.79    4.30
   6   0   0   82.99    3.80
  -7   0   0   -0.80    1.30
   7   0   0   -0.50    1.40
   7   0   0    0.40    0.80
  -8   0   0   14.90    2.10
   8   0   0   11.90    2.40
   8   0   0   11.60    1.30
  -9   0   0   23.90    2.70
   9   0   0   25.50    2.10
   9   0   0   23.60    3.20
 -10   0   0   45.90    4.20
  10   0   0   44.50    4.60
  10   0   0   50.49    3.20
 -11   0   0   33.50    4.10
  11   0   0   25.00    4.60
  11   0   0   39.20    3.30
  11  -1   0    0.30    3.40
  11  -1   0    1.10    1.70
 -11   1   0    1.40    2.90
  10  -1   0   16.70    1.80
  10  -1   0   18.00    3.30
 -10   1   0   16.90    2.90
   9  -1   0    5.80    1.20
   9  -1   0    5.80    2.50
  -9   1   0    7.00    2.10
   8  -1   0   -1.70    1.80
   8  -1   0    0.10    0.90
  -8   1   0   -1.50    1.50
   7  -1   0   24.40    1.60
   7  -1   0   27.80    2.30
  -7   1   0   21.00    2.20
   6  -1   0    1.70    1.10
   6  -1   0    3.30    0.70
   6  -1   0    1.70    0.90
   6  -1   0    2.20    0.60
  -6   1   0    3.40    1.20
  -6   1   0    2.40    1.10
   5  -1   0   17.10    1.30
   5  -1   0   16.90    1.00
   5  -1   0   14.80    1.60
   5  -1   0   16.10    1.00
  -5   1   0   18.60    1.50
  -5   1   0   19.60    1.60
  -5   1   0   18.20    1.30
   4  -1   0   13.00    1.20
   4  -1   0   11.20    0.90
  -4   1   0   11.70    1.20
  -4   1   0   11.50    0.90
  -4   1   0   11.50    1.20
   3  -1   0   72.59    3.30
  -3   1   0   77.09    3.30
  -3   1   0   76.89    3.40
  -3   1   0   72.59    3.40
  -2   1   0 1526.45   64.59
  -2   1   0 1539.95   64.59
  -2   1   0 1617.34   64.59
  -1   1   0  774.72   31.80
  -1   1   0  791.32   31.90
  -1   1   0  740.93   31.80
   0  -1   0  472.65   19.70
   0   1   0  474.75   19.70
   0   1   0  484.85   19.70
   0   1   0  472.35   19.80
  -1  -1   0  257.27   10.60
  -1  -1   0  248.48   10.60
   1   1   0  254.27   10.60
   1   1   0  260.27   10.70
  -2  -1   0  709.03   29.50
  -2  -1   0  705.93   29.40
   2   1   0  692.53   29.50
   2   1   0  724.83   29.30
   2   1   0  711.03   29.40
  -3  -1   0   13.30    0.90
  -3  -1   0   13.50    0.80
  -3  -1   0   10.70    1.00
   3   1   0   11.20    0.70
   3   1   0   11.90    0.80
   3   1   0   14.50    1.20
  -4  -1   0   17.70    1.00
  -4  -1   0   17.30    1.00
  -4  -1   0   15.40    1.40
   4   1   0   17.80    1.10
   4   1   0   14.80    1.40
   4   1   0   17.20    1.00
  -5  -1   0   50.99    3.00
  -5  -1   0   55.29    2.50
  -5  -1   0   59.19    2.40
   5   1   0   54.39    2.60
   5   1   0   52.89    2.50
   5   1   0   50.29    3.00
  -6  -1   0   32.00    2.30
   6   1   0   30.20    1.80
   6   1   0   29.50    2.60
  -7  -1   0  182.28    8.30
   7   1   0  183.98    8.60
   7   1   0  177.48    7.90
  -8  -1   0   41.00    3.20
   8   1   0   44.90    3.60
   8   1   0   41.50    2.60
  -9  -1   0    2.10    2.00
   9   1   0    1.20    2.20
   9   1   0    0.60    1.40
 -10  -1   0   26.00    3.40
  10   1   0   33.50    4.20
  10   1   0   30.40    2.80
  11  -2   0   21.20    2.00
  11  -2   0   12.40    3.90
 -11   2   0   15.90    3.20
  10  -2   0   -0.30    2.90
  10  -2   0    0.90    1.20
 -10   2   0    3.90    2.40
   9  -2   0    2.30    2.40
   9  -2   0    4.10    1.00
  -9   2   0    4.50    2.10
   8  -2   0   43.40    3.10
  -8   2   0   34.80    3.00
  -8   2   0   41.80    3.00
   7  -2   0  253.77   11.10
   7  -2   0  241.68   10.70
  -7   2   0  243.78   11.00
  -7   2   0  251.17   10.90
   6  -2   0   39.90    2.50
   6  -2   0   46.60    2.90
  -6   2   0   45.00    2.70
  -6   2   0   45.60    2.80
  -6   2   0   49.80    2.50
   5  -2   0   13.00    1.50
   5  -2   0   16.10    1.40
  -5   2   0   18.10    1.50
  -5   2   0   18.40    1.30
  -5   2   0   17.40    1.50
  -4   2   0   67.19    3.30
  -4   2   0   64.89    3.20
  -4   2   0   68.49    3.10
  -3   2   0    1.30    0.50
  -3   2   0    1.80    0.50
  -3   2   0    0.80    0.60
  -2   2   0  613.84   25.70
  -2   2   0  622.44   25.80
  -2   2   0  620.14   25.70
   1  -2   0    5.50    0.50
  -1   2   0    6.50    0.60
  -1   2   0    5.10    0.50
  -1   2   0    4.60    0.40
  -1   2   0    4.40    0.40
   0  -2   0  159.28    6.60
   0  -2   0  154.88    6.50
   0  -2   0  152.48    6.60
   0   2   0  161.08    6.70
   0   2   0  156.78    6.60
   0   2   0  157.58    6.60
  -1  -2   0   94.89    4.00
  -1  -2   0   91.79    4.00
  -1  -2   0   94.09    4.00
   1   2   0   93.29    4.00
   1   2   0   93.49    4.00
   1   2   0   91.49    4.00
   1   2   0   97.19    4.20
  -2  -2   0  332.97   14.20
  -2  -2   0  338.57   14.20
  -2  -2   0  343.07   14.30
   2   2   0  340.97   14.20
   2   2   0  335.37   14.20
   2   2   0  329.07   14.30
   2   2   0  357.06   14.10
  -3  -2   0    0.90    0.70
  -3  -2   0    1.70    0.50
   3   2   0    2.10    0.50
   3   2   0    1.90    0.40
   3   2   0    2.20    0.70
   3   2   0    1.90    0.80
  -4  -2   0   47.10    2.50
  -4  -2   0   43.50    2.20
  -4  -2   0   44.20    2.20
   4   2   0   46.90    2.00
   4   2   0   46.20    2.30
   4   2   0   40.20    2.50
  -5  -2   0   66.39    3.40
   5   2   0   63.09    3.50
   5   2   0   67.79    3.20
  -6  -2   0    9.90    1.60
  -6  -2   0   10.50    0.90
   6   2   0    9.70    1.20
   6   2   0    5.00    1.70
  -7  -2   0   27.00    2.40
   7   2   0   18.20    2.40
   7   2   0   18.70    1.90
  -8  -2   0   32.00    3.00
   8   2   0   31.80    3.50
   8   2   0   33.50    2.50
  -9  -2   0   12.60    2.50
   9   2   0   11.70    1.80
   9   2   0   13.30    3.10
 -10  -2   0    1.80    2.70
  10   2   0    1.20    1.90
  10   2   0    2.80    3.50
  11  -3   0   15.20    4.00
 -11   3   0   14.30    3.40
  10  -3   0    3.60    2.70
 -10   3   0    7.40    2.50
   9  -3   0   65.39    4.40
  -9   3   0   59.39    4.10
  -9   3   0   60.09    4.20
   8  -3   0    2.60    1.80
  -8   3   0    2.50    1.60
  -8   3   0    4.90    1.80
   7  -3   0    1.60    1.40
   7  -3   0    4.10    1.40
  -7   3   0    2.60    1.30
  -7   3   0    4.70    1.30
  -7   3   0    2.40    1.40
   6  -3   0   87.29    4.40
  -6   3   0   94.19    4.50
  -6   3   0   91.49    4.30
  -6   3   0   91.09    4.60
  -5   3   0   35.00    2.00
  -5   3   0   34.90    2.10
  -5   3   0   30.40    2.10
  -4   3   0  361.16   15.30
  -4   3   0  364.36   15.20
  -4   3   0  357.46   15.30
  -3   3   0  698.53   29.60
  -3   3   0  722.93   29.50
  -3   3   0  708.33   29.70
   2  -3   0    8.40    0.70
   2  -3   0    8.00    0.60
   2  -3   0    9.20    0.70
  -2   3   0    9.40    0.90
  -2   3   0   11.90    0.90
  -2   3   0   10.60    0.70
   1  -3   0    1.30    0.40
  -1   3   0    1.00    0.50
  -1   3   0    2.00    0.60
  -1   3   0    1.40    0.30
   0  -3   0  443.56   18.40
   0  -3   0  454.45   18.50
   0  -3   0  427.16   18.50
   0   3   0  434.86   18.50
   0   3   0  438.46   18.50
   0   3   0  452.25   18.40
   0   3   0  450.45   18.60
  -1  -3   0  215.08    8.90
  -1  -3   0  218.18    8.90
  -1  -3   0  214.28    8.90
   1   3   0  212.58    8.90
   1   3   0  202.58    9.00
   1   3   0  210.18    8.90
   1   3   0  200.68    8.90
  -2  -3   0    3.60    0.70
  -2  -3   0    4.50    0.70
  -2  -3   0    4.40    0.70
   2   3   0    3.80    0.60
   2   3   0    3.20    0.60
   2   3   0    3.20    0.80
   2   3   0    2.70    0.70
  -3  -3   0   31.90    1.90
  -3  -3   0   38.40    2.00
  -3  -3   0   32.00    2.00
   3   3   0   38.00    2.00
   3   3   0   36.30    1.90
   3   3   0   40.30    2.30
   3   3   0   35.60    1.70
  -4  -3   0   43.10    2.40
  -4  -3   0   41.00    2.20
   4   3   0   40.20    2.60
   4   3   0   46.10    2.30
  -5  -3   0   18.60    1.40
  -5  -3   0   17.00    1.80
   5   3   0   19.40    2.10
   5   3   0   15.80    1.50
  -6  -3   0    7.20    1.00
  -6  -3   0    5.70    1.50
   6   3   0    6.60    1.20
   6   3   0    3.80    1.70
  -7  -3   0   47.30    3.40
  -7  -3   0   40.10    2.20
   7   3   0   41.90    2.80
   7   3   0   39.10    3.50
  -8  -3   0    3.10    1.90
   8   3   0    1.00    1.50
   8   3   0    6.70    2.60
  -9  -3   0    1.60    2.30
   9   3   0    1.20    2.60
   9   3   0    1.00    1.80
 -10  -3   0   18.90    3.50
  10   3   0   17.90    2.60
  10   3   0   17.50    3.90
 -11   4   0    9.30    3.50
  10  -4   0    0.40    2.70
 -10   4   0   -0.70    2.40
 -10   4   0    0.10    2.50
   9  -4   0   10.80    2.60
  -9   4   0   17.20    2.50
  -9   4   0   13.70    2.60
   8  -4   0   12.10    2.30
   8  -4   0   12.50    2.00
  -8   4   0   12.10    2.00
  -8   4   0   17.80    2.00
  -8   4   0   17.40    2.40
   7  -4   0    7.30    1.60
  -7   4   0    9.30    1.60
  -7   4   0    6.90    1.80
  -7   4   0    6.10    1.50
   6  -4   0  217.68   10.30
  -6   4   0  234.18   10.30
  -6   4   0  243.18   10.50
  -6   4   0  247.68   10.30
  -5   4   0   48.50    2.70
  -5   4   0   46.00    2.50
  -5   4   0   42.90    2.60
   4  -4   0  351.96   15.10
  -4   4   0  354.76   15.20
  -4   4   0  354.66   15.20
  -4   4   0  368.76   15.10
   3  -4   0  607.34   25.60
   3  -4   0  628.24   25.50
   3  -4   0  597.14   25.50
  -3   4   0  626.34   25.80
  -3   4   0  618.34   25.60
  -3   4   0  616.04   25.80
   2  -4   0   23.60    1.30
   2  -4   0   25.40    1.40
   2  -4   0   24.40    1.40
  -2   4   0   24.20    1.60
  -2   4   0   27.90    1.30
  -2   4   0   27.90    1.30
  -2   4   0   26.50    1.60
   1  -4   0  220.48    9.30
  -1   4   0  209.98    9.30
  -1   4   0  223.78    9.40
  -1   4   0  220.38    9.20
   0  -4   0 1798.72   73.39
   0  -4   0 1740.73   73.39
   0  -4   0 1815.62   73.29
   0   4   0 1764.92   73.59
   0   4   0 1740.03   73.39
   0   4   0 1805.22   73.49
   0   4   0 1746.03   73.39
  -1  -4   0   18.60    1.30
  -1  -4   0   14.90    1.10
  -1  -4   0   15.50    1.20
   1   4   0   18.70    1.50
   1   4   0   17.30    1.20
   1   4   0   15.50    1.20
   1   4   0   16.20    1.20
  -2  -4   0   56.99    2.70
  -2  -4   0   55.59    2.70
  -2  -4   0   54.39    2.80
   2   4   0   52.29    2.60
   2   4   0   51.19    2.70
   2   4   0   58.49    3.00
   2   4   0   62.09    2.80
  -3  -4   0  235.08   10.10
  -3  -4   0  227.78   10.00
  -3  -4   0  242.88   10.10
   3   4   0  237.48   10.10
   3   4   0  239.28   10.40
   3   4   0  223.28   10.00
   3   4   0  235.58    9.90
  -4  -4   0    0.30    1.00
  -4  -4   0    0.60    0.80
   4   4   0   -0.10    1.10
   4   4   0    0.50    0.90
  -5  -4   0   21.90    2.00
  -5  -4   0   16.70    1.60
   5   4   0   18.20    2.20
   5   4   0   16.10    1.60
  -6  -4   0    2.30    1.60
  -6  -4   0    3.20    1.00
   6   4   0    5.70    2.00
   6   4   0    2.40    1.30
  -7  -4   0    0.60    1.80
  -7  -4   0    0.50    1.00
   7   4   0   -0.20    1.90
   7   4   0   -0.30    1.50
  -8  -4   0   55.09    2.90
  -8  -4   0   56.79    4.10
   8   4   0   57.29    3.80
   8   4   0   59.39    4.80
  -9  -4   0    7.30    2.80
   9   4   0    8.70    2.20
   9   4   0    9.10    3.30
  10  -5   0    3.80    4.70
 -10   5   0    7.80    2.90
   9  -5   0    3.40    2.50
  -9   5   0    3.10    2.40
   8  -5   0   30.20    2.80
  -8   5   0   28.20    2.60
  -8   5   0   28.00    2.90
   7  -5   0    9.50    1.80
  -7   5   0   13.60    1.80
  -7   5   0    7.60    1.80
  -7   5   0   10.80    2.00
   6  -5   0   39.40    2.70
  -6   5   0   37.40    2.90
  -6   5   0   39.40    2.60
  -6   5   0   40.70    2.70
   5  -5   0    0.40    1.10
   5  -5   0    0.50    0.50
  -5   5   0    0.30    1.00
  -5   5   0    0.20    1.00
  -5   5   0    0.80    1.20
   4  -5   0  132.49    6.00
   4  -5   0  138.09    6.10
   4  -5   0  142.39    6.00
  -4   5   0  140.19    6.40
  -4   5   0  148.69    6.10
  -4   5   0  141.59    6.40
   3  -5   0   45.70    2.30
   3  -5   0   47.50    2.30
   3  -5   0   46.90    2.20
  -3   5   0   45.40    2.50
  -3   5   0   49.99    2.60
   2  -5   0   16.30    1.20
  -2   5   0   16.80    1.10
  -2   5   0   15.90    1.40
  -2   5   0   17.80    1.60
  -2   5   0   15.80    1.00
   1  -5   0  276.37   11.30
   1  -5   0  273.97   11.30
  -1   5   0  260.47   11.50
  -1   5   0  266.77   11.40
  -1   5   0  258.47   11.30
   0  -5   0  480.45   20.00
   0  -5   0  480.55   20.00
   0  -5   0  484.75   19.80
   0   5   0  479.05   20.20
   0   5   0  472.55   20.00
   0   5   0  484.35   20.00
   0   5   0  455.85   20.00
  -1  -5   0  108.79    5.00
  -1  -5   0  113.89    5.00
  -1  -5   0  107.29    4.90
   1   5   0  106.49    4.90
   1   5   0  112.59    5.00
   1   5   0  106.79    4.90
   1   5   0  118.09    5.20
  -2  -5   0    0.00    0.80
  -2  -5   0   -0.10    0.80
  -2  -5   0    0.20    0.80
   2   5   0   -0.30    0.80
   2   5   0   -0.10    0.80
   2   5   0   -0.20    1.10
   2   5   0   -0.60    0.80
  -3  -5   0    5.60    1.20
  -3  -5   0    6.40    1.10
   3   5   0    5.80    1.10
   3   5   0    4.20    1.10
   3   5   0    6.40    1.60
   3   5   0    6.10    1.50
  -4  -5   0   20.40    2.10
  -4  -5   0   26.80    2.00
   4   5   0   27.60    2.50
   4   5   0   23.90    2.10
  -5  -5   0   61.39    3.80
  -5  -5   0   68.09    3.40
   5   5   0   63.99    4.10
   5   5   0   67.09    3.70
  -6  -5   0   20.80    2.50
  -6  -5   0   21.00    1.80
   6   5   0   16.60    2.70
   6   5   0   17.90    2.10
  -7  -5   0   40.60    2.80
  -7  -5   0   47.20    3.60
   7   5   0   42.00    3.70
   7   5   0   46.40    3.40
  -8  -5   0    3.00    2.40
  -8  -5   0    5.90    1.40
   8   5   0    7.10    2.10
   8   5   0    6.00    2.80
  -9  -5   0   -0.40    1.40
  -9  -5   0    3.00    2.90
   9   5   0   -0.20    3.30
   9   5   0    0.20    2.40
   9  -6   0    1.20    2.30
  -9   6   0    1.00    2.00
  -9   6   0    0.40    2.50
   8  -6   0   95.39    5.20
  -8   6   0   85.09    5.00
   7  -6   0   81.89    4.50
  -7   6   0   74.69    4.50
  -7   6   0   72.89    4.30
   6  -6   0   16.80    1.40
  -6   6   0   24.40    2.40
  -6   6   0   18.60    2.10
   5  -6   0   22.20    1.50
  -5   6   0   22.90    2.00
  -5   6   0   19.30    2.10
   4  -6   0   15.10    1.30
  -4   6   0   17.00    1.70
  -4   6   0   16.70    1.80
   3  -6   0   38.40    2.20
  -3   6   0   44.40    2.60
  -3   6   0   41.10    2.50
   2  -6   0   47.60    2.40
  -2   6   0   43.90    2.20
  -2   6   0   48.40    2.80
  -2   6   0   43.10    2.60
   1  -6   0    5.80    1.00
  -1   6   0    6.40    0.90
  -1   6   0    8.30    1.30
  -1   6   0    5.80    1.20
   0  -6   0   29.30    2.00
   0   6   0   28.10    1.90
   0   6   0   36.00    2.30
   0   6   0   28.40    1.80
  -1  -6   0    0.50    0.90
  -1  -6   0    0.50    0.90
   1   6   0    0.70    0.90
   1   6   0    1.00    1.30
   1   6   0    0.50    1.00
  -2  -6   0   13.50    1.50
  -2  -6   0   16.60    1.60
  -2  -6   0   16.30    1.70
   2   6   0   16.90    1.60
   2   6   0   16.00    1.50
   2   6   0   15.60    1.90
  -3  -6   0    1.00    1.20
  -3  -6   0    0.80    1.10
   3   6   0    0.90    1.30
   3   6   0    1.20    1.20
   3   6   0    2.10    1.40
  -4  -6   0    1.60    1.30
  -4  -6   0    3.90    1.50
   4   6   0    3.00    1.90
   4   6   0    3.00    1.40
  -5  -6   0   93.79    4.80
  -5  -6   0   97.89    5.20
   5   6   0   95.59    5.40
   5   6   0  102.39    5.10
  -6  -6   0    3.50    2.10
  -6  -6   0    3.70    1.40
   6   6   0    2.10    1.80
   6   6   0    1.40    2.50
  -7  -6   0   23.90    2.20
  -7  -6   0   24.60    3.00
   7   6   0   17.40    3.40
   7   6   0   24.40    2.70
  -8  -6   0    8.40    3.00
  -8  -6   0    7.80    1.80
   8   6   0    7.50    3.30
   8   6   0    9.20    2.60
   9  -7   0   84.29    5.40
  -9   7   0   77.89    5.10
   8  -7   0    2.20    2.20
  -8   7   0    2.90    2.00
  -8   7   0    4.90    2.40
   7  -7   0    4.00    2.00
   7  -7   0    2.80    1.00
  -7   7   0    3.40    2.10
  -7   7   0    3.50    1.90
   6  -7   0  256.27   11.00
  -6   7   0  263.77   11.60
  -6   7   0  251.67   11.50
   5  -7   0   14.40    1.40
  -5   7   0   17.40    2.00
  -5   7   0   17.50    2.00
   4  -7   0  124.19    5.70
  -4   7   0  123.49    6.10
  -4   7   0  133.99    6.10
   3  -7   0  182.68    7.90
  -3   7   0  179.08    8.30
  -3   7   0  178.68    8.20
   2  -7   0  400.66   16.80
  -2   7   0  398.26   16.60
  -2   7   0  385.26   17.00
  -2   7   0  401.16   17.10
   1  -7   0  144.69    6.70
  -1   7   0  148.89    6.80
  -1   7   0  148.49    6.90
  -1   7   0  152.88    6.50
   0  -7   0    5.10    1.20
   0   7   0    5.40    1.10
   0   7   0   10.10    1.70
   0   7   0    7.20    1.30
  -1  -7   0   20.20    1.80
   1   7   0   21.40    1.90
   1   7   0   20.60    1.80
   1   7   0   19.60    2.10
  -2  -7   0    4.00    1.40
   2   7   0    4.10    1.40
   2   7   0    3.70    1.70
  -3  -7   0    1.30    1.40
   3   7   0   -1.30    1.90
   3   7   0    0.70    1.50
  -4  -7   0   13.70    1.90
   4   7   0   15.60    2.50
  -5  -7   0    3.30    1.60
   5   7   0    5.30    2.60
  -6  -7   0    1.70    1.70
   6   7   0    0.90    3.00
  -7  -7   0    2.30    1.80
   7   7   0    2.00    3.70
   9  -8   0   14.50    3.30
  -9   8   0   13.80    3.00
   8  -8   0    2.30    2.50
   8  -8   0    1.90    1.20
  -8   8   0    3.90    2.30
   7  -8   0    8.50    1.30
   7  -8   0    7.80    2.40
  -7   8   0    9.40    2.20
   6  -8   0    0.60    1.10
  -6   8   0    1.50    1.70
  -6   8   0    3.30    2.20
   5  -8   0    3.50    1.20
  -5   8   0    2.50    1.90
  -5   8   0    3.70    1.60
   4  -8   0  317.87   13.50
  -4   8   0  309.27   13.90
  -4   8   0  319.27   14.00
   3  -8   0  320.17   13.70
  -3   8   0  325.17   14.10
  -3   8   0  315.57   14.00
   2  -8   0   30.70    2.30
  -2   8   0   31.90    2.80
  -2   8   0   33.30    2.70
  -2   8   0   34.10    2.00
   1  -8   0   34.70    2.50
  -1   8   0   35.30    2.30
  -1   8   0   34.50    2.60
  -1   8   0   37.50    2.80
   0  -8   0    1.10    1.30
   0   8   0    2.50    1.60
   0   8   0    0.90    1.10
   0   8   0    3.00    1.50
  -1  -8   0   38.10    2.90
   1   8   0   40.00    2.90
   1   8   0   39.70    3.30
   1   8   0   39.40    2.70
   2   8   0   72.09    3.90
   2   8   0   60.09    4.20
   3   8   0   27.70    3.20
   3   8   0   29.00    2.70
  -4  -8   0   11.60    2.00
   4   8   0    9.10    2.80
  -5  -8   0   67.69    4.40
   5   8   0   67.39    5.20
  -6  -8   0    2.10    2.10
   6   8   0    4.80    3.40
   8  -9   0    1.10    2.90
   8  -9   0    0.10    1.50
  -8   9   0    1.30    2.60
   7  -9   0    1.80    2.50
   7  -9   0    1.50    1.50
  -7   9   0   -0.40    2.30
   6  -9   0   33.20    2.50
  -6   9   0   34.50    3.30
   5  -9   0    5.90    1.40
  -5   9   0    8.20    2.40
  -5   9   0    3.60    1.80
   4  -9   0   63.89    3.60
  -4   9   0   67.09    4.00
  -4   9   0   63.69    4.30
   3  -9   0   57.29    3.50
  -3   9   0   66.19    4.10
  -3   9   0   59.79    3.90
   2  -9   0    3.50    1.50
  -2   9   0    2.20    1.70
  -2   9   0    1.20    1.90
  -2   9   0    2.10    1.00
   1  -9   0   25.90    2.50
  -1   9   0   25.20    2.50
  -1   9   0   16.80    2.40
  -1   9   0   24.30    2.10
   0  -9   0    3.10    1.70
   0   9   0    2.80    2.00
   0   9   0    0.70    1.70
   0   9   0    1.30    1.30
   1   9   0   11.80    2.50
   1   9   0    6.50    1.70
   2   9   0   20.40    3.00
   2   9   0   28.70    2.50
   3   9   0    0.20    2.00
   3   9   0   -0.60    2.50
   4   9   0    0.70    3.00
  -5  -9   0    5.20    2.50
   5   9   0    5.80    3.70
   7 -10   0   -0.10    2.90
   7 -10   0    1.30    1.80
  -7  10   0   -0.80    2.70
   6 -10   0    7.20    1.90
  -6  10   0    7.40    2.50
   5 -10   0   24.50    2.30
  -5  10   0   27.70    3.10
   4 -10   0    2.10    1.60
  -4  10   0    2.60    2.10
  -4  10   0    3.30    2.70
   3 -10   0   11.30    1.90
  -3  10   0   15.20    2.80
  -3  10   0    8.30    1.10
  -3  10   0    9.40    2.30
   2 -10   0    4.90    1.90
  -2  10   0    4.90    2.10
  -2  10   0    3.30    1.20
  -2  10   0    2.20    2.40
   1 -10   0    1.30    1.80
  -1  10   0    1.10    1.40
  -1  10   0    2.10    2.40
  -1  10   0    2.20    2.10
   0  10   0    2.40    1.60
   0  10   0    1.30    2.20
   0  10   0    1.70    2.40
   1  10   0    1.00    1.70
   1  10   0   -0.30    2.40
   2  10   0    5.00    2.10
   2  10   0    4.90    3.00
   3  10   0    2.20    3.30
   3  10   0    2.40    3.20
   4  10   0   23.60    4.30
   6 -11   0   53.89    5.80
   6 -11   0   60.39    5.70
   5 -11   0   16.60    2.50
  -5  11   0   21.90    3.30
   4 -11   0    5.70    2.20
  -4  11   0    2.10    2.60
   3 -11   0   10.20    2.40
  -3  11   0    7.40    2.60
   2 -11   0    9.00    2.40
  -2  11   0    7.40    2.90
  -2  11   0    9.30    2.60
  -2  11   0    7.90    1.60
   1 -11   0   -0.10    2.30
  -1  11   0   -0.40    2.40
  -1  11   0    0.50    2.70
  -1  11   0   -1.00    1.70
   0  11   0   20.00    3.50
   0  11   0   18.30    2.30
   1  11   0    5.70    3.20
   1  11   0    8.50    2.30
   2  11   0    0.20    2.50
   2  11   0    0.60    3.60
  -1  12  -1   -0.40    2.10
  -1  12  -1    0.80    3.60
  -2  12  -1    0.10    3.40
  -2  12  -1    0.80    2.90
  -2  12  -1    2.60    1.80
   2 -12   1    0.60    2.70
   3 -12   1   13.30    2.90
   3 -12   1   12.70    3.60
   3  11  -1   64.09    5.10
   3  11  -1   60.49    6.00
   2  11  -1    0.60    2.30
   2  11  -1    3.50    3.10
   1  11  -1   -0.40    2.10
   1  11  -1   -0.70    2.60
   0  11  -1   10.70    2.00
   0  11  -1    7.40    3.10
  -1  11  -1   54.49    4.30
  -1  11  -1   48.10    3.30
  -1  11  -1   54.59    4.70
   1 -11   1   50.89    4.10
  -2  11  -1   44.70    3.00
  -2  11  -1   57.49    4.20
  -2  11  -1   45.00    4.30
   2 -11   1   47.00    4.00
  -3  11  -1   -0.50    2.40
  -3  11  -1   -1.20    2.80
   3 -11   1   -1.50    2.00
  -4  11  -1    2.00    2.50
  -4  11  -1    0.00    3.00
   4 -11   1    0.10    2.00
  -5  11  -1   23.70    3.40
   5 -11   1   22.00    3.50
   5 -11   1   21.40    2.60
  -6  11  -1    0.00    3.00
   6 -11   1    0.00    2.10
   6 -11   1    1.40    3.10
   4  10  -1   19.10    3.60
   3  10  -1    1.10    3.10
   3  10  -1    0.60    2.20
   2  10  -1    0.40    2.50
   2  10  -1    1.10    1.90
   1  10  -1   27.80    2.50
   1  10  -1   22.80    3.10
   0  10  -1   37.40    2.80
   0  10  -1   35.70    3.50
   0  10  -1   39.00    3.40
   0 -10   1   34.70    3.50
  -1  10  -1   28.00    2.80
  -1  10  -1   21.10    2.80
  -1  10  -1   26.50    2.30
   1 -10   1   27.50    2.70
  -2  10  -1   34.90    2.40
  -2  10  -1   32.80    3.50
  -2  10  -1   36.10    3.20
   2 -10   1   33.00    3.00
  -3  10  -1   25.00    2.80
  -3  10  -1   27.40    3.30
   3 -10   1   30.20    2.50
  -4  10  -1   -1.40    2.00
  -4  10  -1    0.20    2.50
   4 -10   1   -0.10    1.60
  -5  10  -1   -0.10    2.10
  -5  10  -1   -1.10    2.40
   5 -10   1   -1.00    1.60
   5 -10   1    1.90    2.40
  -6  10  -1    2.80    2.50
   6 -10   1    6.60    2.60
   6 -10   1    5.70    1.70
  -7  10  -1   15.50    3.20
   7 -10   1   15.90    2.20
   7 -10   1   15.70    3.50
   6   9  -1    2.10    3.40
  -6  -9   1    6.70    2.50
   5   9  -1    0.80    2.90
  -5  -9   1    0.00    2.20
   4   9  -1    6.40    3.00
   3   9  -1   10.30    2.70
   3   9  -1   13.40    2.30
   2   9  -1   34.80    3.60
   2   9  -1   33.50    2.90
   1   9  -1    0.10    2.00
   1   9  -1    1.90    1.40
   0   9  -1    0.20    1.30
   0   9  -1    0.60    1.90
   0   9  -1    0.10    1.80
   0  -9   1   -0.70    1.50
  -1   9  -1   13.90    2.10
  -1   9  -1   15.40    1.50
  -1   9  -1   13.90    2.40
   1  -9   1   11.90    1.80
  -2   9  -1    0.60    2.00
  -2   9  -1    0.50    1.00
  -2   9  -1    0.10    1.50
   2  -9   1    0.10    1.30
  -3   9  -1   11.80    2.00
  -3   9  -1   15.50    2.50
   3  -9   1   12.70    1.70
  -4   9  -1   29.80    3.10
  -4   9  -1   25.00    2.60
   4  -9   1   22.40    2.30
  -5   9  -1   11.50    2.40
  -5   9  -1    9.90    2.00
   5  -9   1    8.00    1.50
  -6   9  -1    2.40    2.10
  -6   9  -1    3.30    2.40
   6  -9   1    3.20    1.40
   6  -9   1    2.30    2.20
  -7   9  -1    0.70    3.30
  -7   9  -1    3.20    2.30
   7  -9   1    2.80    1.50
   7  -9   1    1.90    2.50
  -8   9  -1   30.90    3.60
   8  -9   1   23.50    3.70
   7   8  -1    2.00    3.60
  -7  -8   1    1.30    2.30
   6   8  -1   40.60    4.30
  -6  -8   1   46.50    3.70
   5   8  -1    1.40    2.70
  -5  -8   1    1.20    1.80
   4   8  -1   14.10    2.60
  -4  -8   1   15.30    2.10
   3   8  -1  121.49    6.60
   3   8  -1  120.69    6.10
  -3  -8   1  130.59    6.50
   2   8  -1    4.10    1.50
   2   8  -1    4.80    2.00
   1   8  -1    0.30    1.50
   1   8  -1   -0.40    1.70
   1   8  -1    0.20    1.20
  -1  -8   1   -1.10    1.40
   0   8  -1   19.70    1.90
   0   8  -1   24.50    2.50
   0   8  -1   24.80    2.30
   0  -8   1   19.30    1.90
  -1   8  -1   82.19    3.90
  -1   8  -1   81.49    4.40
  -1   8  -1   80.69    4.30
   1  -8   1   73.89    4.10
  -2   8  -1    0.20    1.40
  -2   8  -1    0.30    1.60
  -2   8  -1   -0.20    0.80
   2  -8   1    0.20    1.10
  -3   8  -1   92.69    5.00
  -3   8  -1   91.79    4.80
   3  -8   1   92.59    4.50
  -4   8  -1   22.60    2.20
  -4   8  -1   22.50    2.50
   4  -8   1   21.10    1.90
  -5   8  -1    0.50    1.80
  -5   8  -1    0.60    1.60
   5  -8   1    1.00    1.00
  -6   8  -1   23.90    2.90
  -6   8  -1   23.80    2.50
   6  -8   1   31.80    2.90
   6  -8   1   20.40    2.00
  -7   8  -1   29.00    3.00
  -7   8  -1   35.60    3.50
   7  -8   1   41.20    3.50
   7  -8   1   31.80    2.30
  -8   8  -1   -0.20    2.20
  -8   8  -1    2.70    2.50
   8  -8   1    1.80    2.60
  -9   8  -1   26.20    3.40
   9  -8   1   17.80    3.40
   8   7  -1    1.40    3.90
  -8  -7   1    0.60    1.90
   7   7  -1    0.20    2.80
  -7  -7   1    2.70    1.80
   6   7  -1    6.40    2.80
  -6  -7   1    6.00    1.70
   5   7  -1    0.40    2.10
  -5  -7   1    1.80    1.60
   4   7  -1  376.46   17.10
  -4  -7   1  397.56   16.60
   3   7  -1  172.98    8.40
   3   7  -1  176.38    8.10
  -3  -7   1  186.58    8.10
   2   7  -1    9.30    2.00
   2   7  -1    9.20    1.50
   2   7  -1    7.70    1.40
  -2  -7   1    7.00    1.40
  -2  -7   1   10.60    2.10
   1   7  -1  190.48    8.50
   1   7  -1  198.98    8.50
   1   7  -1  192.58    8.80
  -1  -7   1  190.68    8.60
   0   7  -1    3.10    1.20
   0   7  -1    0.90    0.90
   0   7  -1    1.60    1.40
   0  -7   1    1.20    1.10
  -1   7  -1   11.50    1.50
  -1   7  -1   14.50    1.20
  -1   7  -1   11.00    1.70
   1  -7   1   10.20    1.30
  -2   7  -1  124.79    5.90
  -2   7  -1  122.39    5.80
  -2   7  -1  121.39    5.30
   2  -7   1  119.39    5.50
  -3   7  -1   92.39    4.60
  -3   7  -1   92.79    4.80
   3  -7   1   92.39    4.30
  -4   7  -1    7.90    1.50
  -4   7  -1   12.00    1.90
   4  -7   1   10.30    1.20
  -5   7  -1  303.87   13.10
  -5   7  -1  293.47   13.20
   5  -7   1  296.47   12.60
  -6   7  -1    5.80    1.80
  -6   7  -1    9.10    2.10
   6  -7   1    8.10    1.10
   6  -7   1    5.00    1.80
  -7   7  -1   -0.50    2.00
  -7   7  -1    0.70    1.70
   7  -7   1   -0.40    1.90
   7  -7   1   -0.90    0.90
  -8   7  -1   47.20    4.20
  -8   7  -1   55.39    3.90
   8  -7   1   54.29    4.10
  -9   7  -1    8.00    3.10
  -9   7  -1    9.70    2.90
   9  -7   1   13.00    3.10
   9   6  -1    0.00    5.90
   8   6  -1   33.40    3.20
   8   6  -1   23.90    4.00
  -8  -6   1   31.20    3.50
  -8  -6   1   23.70    2.20
   7   6  -1   -1.30    1.90
   7   6  -1    0.10    2.70
  -7  -6   1    1.20    2.20
  -7  -6   1    0.50    1.40
   6   6  -1    3.70    2.40
   6   6  -1    4.90    1.80
  -6  -6   1    2.50    1.90
  -6  -6   1    2.90    1.30
   5   6  -1   43.60    3.00
   5   6  -1   42.10    3.50
  -5  -6   1   31.10    2.60
  -5  -6   1   34.00    2.90
   4   6  -1  314.37   14.20
   4   6  -1  331.27   13.90
  -4  -6   1  309.07   13.80
  -4  -6   1  325.77   13.70
   3   6  -1  218.38    9.80
   3   6  -1  213.08    9.50
   3   6  -1  215.58    9.50
  -3  -6   1  219.58    9.40
  -3  -6   1  210.68    9.40
   2   6  -1   15.70    1.40
   2   6  -1   17.20    2.00
   2   6  -1   16.30    1.60
   2   6  -1   11.30    1.40
  -2  -6   1   15.80    1.40
  -2  -6   1   14.50    1.50
  -2  -6   1   12.90    1.50
   1   6  -1    1.30    1.00
   1   6  -1    0.30    0.80
   1   6  -1    1.90    1.20
  -1  -6   1    0.30    0.90
  -1  -6   1    0.90    0.90
   0   6  -1    0.80    1.10
   0   6  -1    0.90    0.90
   0   6  -1   -0.10    0.70
   0  -6   1    1.00    0.80
   0  -6   1    2.10    1.10
  -1   6  -1   16.40    1.50
  -1   6  -1   14.10    1.20
  -1   6  -1   13.90    1.40
   1  -6   1   15.40    1.40
  -2   6  -1   62.79    3.40
  -2   6  -1   71.09    3.60
  -2   6  -1   66.39    3.10
  -2   6  -1   70.29    3.20
   2  -6   1   67.69    3.20
  -3   6  -1  399.46   17.40
  -3   6  -1  421.06   17.50
   3  -6   1  405.96   17.20
  -4   6  -1   75.89    3.90
  -4   6  -1   74.99    4.00
   4  -6   1   74.59    3.50
  -5   6  -1   19.20    2.00
  -5   6  -1   17.60    1.80
   5  -6   1   16.70    1.30
  -6   6  -1  108.89    5.30
  -6   6  -1   99.99    5.50
   6  -6   1  104.19    5.30
   6  -6   1  107.49    4.70
  -7   6  -1   63.09    4.00
  -7   6  -1   65.59    3.90
   7  -6   1   65.59    4.10
  -8   6  -1    3.30    1.90
  -8   6  -1    2.80    2.10
   8  -6   1    3.40    2.00
  -9   6  -1   33.10    3.20
  -9   6  -1   32.30    3.60
   9  -6   1   32.30    3.80
   9  -6   1   27.70    3.20
 -10   6  -1    9.70    3.50
  10  -6   1   12.40    3.80
   9   5  -1    1.60    3.10
   9   5  -1    5.50    2.40
  -9  -5   1    2.10    2.90
  -9  -5   1    4.80    1.40
   8   5  -1    0.10    2.80
   8   5  -1    0.70    1.80
  -8  -5   1    0.30    1.20
  -8  -5   1    0.80    2.20
   7   5  -1    3.00    1.60
   7   5  -1    4.50    2.20
  -7  -5   1    2.80    1.20
  -7  -5   1    3.00    1.90
   6   5  -1    9.60    1.60
   6   5  -1    7.00    2.00
  -6  -5   1   10.50    1.30
  -6  -5   1    9.00    1.90
   5   5  -1   72.89    4.00
   5   5  -1   72.89    4.30
  -5  -5   1   83.99    4.20
  -5  -5   1   73.09    3.80
   4   5  -1   92.59    4.80
   4   5  -1   93.59    4.50
  -4  -5   1   91.29    4.50
  -4  -5   1   89.39    4.30
   3   5  -1  329.37   14.00
   3   5  -1  333.17   14.30
   3   5  -1  328.27   13.80
   3   5  -1  333.47   14.00
  -3  -5   1  325.27   14.00
  -3  -5   1  329.17   14.50
  -3  -5   1  315.47   13.90
   2   5  -1   80.29    3.70
   2   5  -1   80.89    4.00
   2   5  -1   74.09    3.60
   2   5  -1   78.29    3.70
  -2  -5   1   77.79    3.60
  -2  -5   1   79.09    3.70
  -2  -5   1   75.19    3.70
   1   5  -1  407.86   17.00
   1   5  -1  403.46   17.00
   1   5  -1  400.66   17.20
   1   5  -1  397.76   17.00
  -1  -5   1  403.06   16.90
  -1  -5   1  402.56   17.00
  -1  -5   1  415.06   17.10
   0   5  -1   33.20    2.10
   0   5  -1   29.40    1.80
   0   5  -1   34.40    1.90
   0   5  -1   31.40    1.90
   0  -5   1   34.60    1.80
   0  -5   1   31.10    1.90
  -1   5  -1    1.30    0.50
  -1   5  -1    0.00    0.90
  -1   5  -1    1.20    0.90
  -1   5  -1    0.50    0.70
   1  -5   1    0.50    0.60
  -2   5  -1    2.20    0.50
  -2   5  -1    2.90    1.00
  -2   5  -1    2.50    0.50
  -2   5  -1    1.70    0.80
   2  -5   1    2.10    0.60
  -3   5  -1  176.78    7.70
  -3   5  -1  171.38    7.80
  -3   5  -1  180.28    7.40
   3  -5   1  176.38    7.40
   3  -5   1  177.08    7.40
   3  -5   1  162.28    7.40
  -4   5  -1   72.19    3.60
  -4   5  -1   76.89    3.40
  -4   5  -1   74.29    3.70
   4  -5   1   70.29    3.20
   4  -5   1   67.39    3.20
  -5   5  -1    2.40    1.00
  -5   5  -1    4.80    1.40
  -5   5  -1    2.60    1.20
   5  -5   1    3.10    1.30
   5  -5   1    3.30    0.60
   5  -5   1    2.40    0.60
  -6   5  -1   76.39    3.80
  -6   5  -1   70.79    3.90
  -6   5  -1   70.39    4.10
   6  -5   1   77.09    4.10
  -7   5  -1   -0.10    1.40
  -7   5  -1   -0.10    1.60
  -7   5  -1    0.40    1.70
   7  -5   1   -0.10    1.50
  -8   5  -1    0.80    2.00
  -8   5  -1   -0.70    1.80
   8  -5   1   -1.00    1.80
  -9   5  -1   46.80    4.10
   9  -5   1   47.10    4.20
 -10   5  -1   17.20    3.50
  10  -5   1   16.30    3.70
  10   4  -1    6.40    2.40
  10   4  -1   10.20    4.00
 -10  -4   1    7.60    3.30
   9   4  -1    2.60    1.90
   9   4  -1    4.90    3.30
  -9  -4   1    5.90    2.60
   8   4  -1   13.40    1.90
   8   4  -1    8.80    2.70
  -8  -4   1   13.70    2.50
  -8  -4   1   13.00    1.30
   7   4  -1   54.49    3.90
   7   4  -1   53.99    3.30
  -7  -4   1   53.69    2.90
  -7  -4   1   58.19    3.60
   6   4  -1   23.30    2.10
   6   4  -1   27.80    2.80
  -6  -4   1   22.20    1.80
  -6  -4   1   24.20    2.30
   5   4  -1   47.10    2.60
   5   4  -1   47.80    3.00
  -5  -4   1   39.30    2.80
  -5  -4   1   46.20    2.50
   4   4  -1  216.98    9.10
   4   4  -1  202.48    9.40
  -4  -4   1  214.58    9.20
  -4  -4   1  207.08    9.00
   3   4  -1    4.60    1.20
   3   4  -1    4.00    0.80
   3   4  -1    3.40    0.70
   3   4  -1    2.60    0.90
  -3  -4   1    3.80    0.90
  -3  -4   1    1.90    0.90
  -3  -4   1    2.10    0.70
   2   4  -1    8.00    0.80
   2   4  -1    8.60    1.20
   2   4  -1    7.30    0.90
   2   4  -1    9.50    0.90
  -2  -4   1    7.70    0.90
  -2  -4   1    8.00    0.90
  -2  -4   1    8.00    0.90
   1   4  -1  380.16   15.80
   1   4  -1  379.26   15.90
   1   4  -1  366.36   15.70
   1   4  -1  380.06   15.70
  -1  -4   1  373.46   15.80
  -1  -4   1  373.36   15.70
  -1  -4   1  375.86   15.80
   0   4  -1   -0.50    0.70
   0   4  -1   -0.30    0.50
   0   4  -1   -0.50    0.60
   0   4  -1   -0.20    0.60
   0  -4   1    0.10    0.50
   0  -4   1   -0.30    0.50
  -1   4  -1   36.10    1.70
  -1   4  -1   32.10    1.80
  -1   4  -1   31.90    1.70
  -1   4  -1   37.40    2.00
   1  -4   1   35.60    1.70
  -2   4  -1   38.90    1.70
  -2   4  -1   37.50    1.60
  -2   4  -1   38.70    1.70
  -2   4  -1   41.70    2.20
  -2   4  -1   35.60    2.00
   2  -4   1   35.20    1.70
   2  -4   1   33.70    1.80
   2  -4   1   33.30    1.80
  -3   4  -1  100.29    4.50
  -3   4  -1   99.79    4.30
  -3   4  -1  100.69    4.60
   3  -4   1   99.59    4.20
   3  -4   1   91.49    4.20
  -4   4  -1    1.50    0.80
  -4   4  -1    3.20    0.80
  -4   4  -1    3.20    1.00
  -5   4  -1   16.80    1.80
  -5   4  -1   17.20    1.60
  -5   4  -1   17.50    1.70
   5  -4   1   17.80    1.70
  -6   4  -1    2.70    1.40
  -6   4  -1    2.70    1.20
  -6   4  -1    3.40    1.20
   6  -4   1    2.30    1.30
  -7   4  -1  179.38    8.20
  -7   4  -1  172.28    8.30
  -7   4  -1  179.88    8.10
   7  -4   1  185.18    8.20
  -8   4  -1    2.00    1.80
  -8   4  -1    0.00    1.90
   8  -4   1   -0.30    1.70
   8  -4   1    1.00    2.00
  -9   4  -1    9.60    2.60
  -9   4  -1    9.70    2.40
   9  -4   1   11.60    2.90
 -10   4  -1    8.40    2.90
 -10   4  -1    6.70    2.70
  10  -4   1    4.70    3.10
  10   3  -1   20.40    3.80
  10   3  -1   20.70    2.60
 -10  -3   1   19.60    3.40
   9   3  -1    2.80    2.80
   9   3  -1    2.50    1.60
  -9  -3   1    1.10    2.20
   8   3  -1   31.50    2.60
   8   3  -1   32.00    3.50
  -8  -3   1   31.10    3.00
   7   3  -1  278.27   11.60
   7   3  -1  275.37   12.20
  -7  -3   1  263.47   11.90
  -7  -3   1  253.57   11.20
   6   3  -1   82.59    3.80
   6   3  -1   69.29    4.10
  -6  -3   1   76.69    4.10
  -6  -3   1   74.39    3.50
   5   3  -1   12.40    1.80
   5   3  -1   12.60    1.20
  -5  -3   1   12.20    1.00
  -5  -3   1   11.80    1.50
   4   3  -1  229.38   10.40
   4   3  -1  252.57   10.20
   4   3  -1  234.68   10.10
  -4  -3   1  237.28   10.30
  -4  -3   1  233.58   10.10
   3   3  -1  170.28    7.10
   3   3  -1  160.48    7.50
   3   3  -1  171.48    7.30
   3   3  -1  178.08    7.30
  -3  -3   1  176.28    7.30
  -3  -3   1  156.68    7.30
  -3  -3   1  175.88    7.40
   2   3  -1  128.69    5.60
   2   3  -1  130.19    5.70
   2   3  -1  136.39    5.70
   2   3  -1  129.39    5.90
  -2  -3   1  137.49    5.70
  -2  -3   1  136.69    5.70
  -2  -3   1  126.39    5.70
   1   3  -1  915.41   38.20
   1   3  -1  918.81   38.30
   1   3  -1  908.21   38.40
   1   3  -1  926.81   38.20
  -1  -3   1  933.91   38.30
  -1  -3   1  948.41   38.20
  -1  -3   1  901.71   38.30
   0   3  -1  107.29    4.50
   0   3  -1  100.29    4.50
   0   3  -1  106.59    4.60
   0  -3   1  103.49    4.50
   0  -3   1  102.89    4.50
  -1   3  -1   49.20    2.10
  -1   3  -1   44.60    2.30
  -1   3  -1   50.39    2.40
  -1   3  -1   48.90    2.20
   1  -3   1   49.30    2.20
  -2   3  -1    7.80    0.90
  -2   3  -1    4.20    0.70
  -2   3  -1    5.60    0.50
   2  -3   1    5.00    0.50
   2  -3   1    5.70    0.50
  -3   3  -1  875.71   37.00
  -3   3  -1  913.91   37.10
  -3   3  -1  881.91   37.10
  -4   3  -1  257.17   10.70
  -4   3  -1  251.27   10.80
  -4   3  -1  251.87   10.70
   4  -3   1  240.48   10.70
  -5   3  -1  535.85   22.30
  -5   3  -1  536.45   22.50
  -5   3  -1  536.25   22.40
   5  -3   1  515.35   22.30
  -6   3  -1   17.10    1.70
  -6   3  -1   20.50    1.70
  -6   3  -1   20.10    2.00
   6  -3   1   16.30    1.70
  -7   3  -1  217.48    9.80
  -7   3  -1  223.08    9.60
   7  -3   1  213.68    9.50
   7  -3   1  202.68    9.80
  -8   3  -1   40.00    3.00
  -8   3  -1   35.90    3.30
   8  -3   1   39.90    3.50
  -9   3  -1    0.60    2.00
  -9   3  -1   -0.10    1.90
   9  -3   1    0.40    2.30
 -10   3  -1   20.20    3.00
  10  -3   1   23.40    2.10
  10  -3   1   26.20    3.70
 -11   3  -1   -0.90    3.20
  11  -3   1    3.40    3.70
  11  -3   1    0.30    1.60
  10   2  -1    1.40    1.70
  10   2  -1    1.40    3.30
 -10  -2   1    2.00    2.50
   9   2  -1    0.20    1.40
   9   2  -1    0.60    2.20
  -9  -2   1    1.90    2.00
   8   2  -1   97.89    4.50
   8   2  -1   83.59    5.10
  -8  -2   1   84.29    4.90
   7   2  -1   54.19    3.70
   7   2  -1   56.19    3.00
  -7  -2   1   55.09    3.40
   6   2  -1    0.60    0.80
   6   2  -1    2.00    1.50
  -6  -2   1    1.60    1.20
  -6  -2   1    1.20    0.60
   5   2  -1   68.39    3.80
   5   2  -1   74.79    3.40
  -5  -2   1   71.09    3.20
  -5  -2   1   74.39    3.30
  -5  -2   1   71.49    3.70
   4   2  -1  320.47   13.40
   4   2  -1  313.27   13.60
  -4  -2   1  336.97   13.30
  -4  -2   1  309.07   13.50
  -4  -2   1  309.47   13.30
   3   2  -1  263.97   11.30
   3   2  -1  262.27   11.10
  -3  -2   1  262.67   11.00
  -3  -2   1  263.97   11.20
   2   2  -1  136.99    5.50
   2   2  -1  123.19    5.40
   2   2  -1  124.99    5.50
   2   2  -1  127.59    5.60
  -2  -2   1  135.19    5.60
  -2  -2   1  126.89    5.60
  -2  -2   1  129.59    5.50
   1   2  -1 1012.60   41.40
   1   2  -1  975.10   41.30
   1   2  -1 1012.80   41.30
   1   2  -1  990.60   41.30
  -1  -2   1  999.80   41.30
  -1  -2   1  979.10   41.30
  -1  -2   1 1009.60   41.30
   0   2  -1  117.39    5.00
   0   2  -1  111.69    4.90
   0   2  -1  115.59    4.90
   0  -2   1  115.39    4.90
  -1   2  -1  746.73   30.90
  -1   2  -1  751.12   30.70
  -1   2  -1  749.33   30.70
  -1   2  -1  752.32   30.90
  -1   2  -1  735.53   30.80
   1  -2   1  725.83   30.80
  -2   2  -1  158.98    6.70
  -2   2  -1  157.68    6.70
  -2   2  -1  160.48    6.80
   2  -2   1  153.08    6.70
  -3   2  -1  617.44   25.90
  -3   2  -1  617.94   26.00
  -3   2  -1  633.54   25.90
   3  -2   1  612.34   25.90
  -4   2  -1   86.89    3.80
  -4   2  -1   82.69    3.90
  -4   2  -1   86.89    4.00
   4  -2   1   76.89    3.80
  -5   2  -1   10.90    1.10
  -5   2  -1    8.90    1.30
  -5   2  -1    9.00    1.20
   5  -2   1    7.10    1.10
   5  -2   1    6.00    1.20
  -6   2  -1  436.26   19.00
  -6   2  -1  451.35   19.20
   6  -2   1  429.86   19.20
   6  -2   1  464.05   18.60
   6  -2   1  456.25   18.90
   6  -2   1  444.16   18.60
  -7   2  -1  256.47   11.10
  -7   2  -1  247.18   11.20
   7  -2   1  248.28   10.80
   7  -2   1  235.38   11.10
   7  -2   1  252.17   10.50
  -8   2  -1    3.60    1.70
  -8   2  -1    3.10    1.70
   8  -2   1    2.40    0.90
   8  -2   1    3.40    1.80
  -9   2  -1   37.40    3.30
   9  -2   1   39.30    2.40
   9  -2   1   39.60    3.90
 -10   2  -1   22.80    3.20
  10  -2   1   24.00    2.40
  10  -2   1   28.60    4.00
 -11   2  -1    0.90    3.10
  11  -2   1    0.70    3.80
  11  -2   1    0.50    1.70
  11   1  -1   -2.80    3.80
  11   1  -1    0.10    1.90
 -11  -1   1   -2.30    2.80
  10   1  -1    4.40    1.60
  10   1  -1    7.30    3.10
 -10  -1   1    3.60    2.30
   9   1  -1    6.80    1.40
   9   1  -1    3.50    2.50
  -9  -1   1   10.90    2.20
   8   1  -1    2.30    2.00
   8   1  -1   -0.20    1.00
  -8  -1   1    0.70    1.60
   7   1  -1    9.20    1.80
   7   1  -1   12.50    1.20
  -7  -1   1   10.30    1.70
   6   1  -1    7.00    0.90
   6   1  -1    6.50    1.50
  -6  -1   1    7.40    1.30
   5   1  -1   36.10    1.70
   5   1  -1   34.70    1.80
   5   1  -1   32.70    2.10
   5   1  -1   33.60    1.90
  -5  -1   1   30.90    2.10
   4   1  -1  167.38    7.10
   4   1  -1  163.38    7.10
   4   1  -1  166.38    7.40
   4   1  -1  164.98    7.00
  -4  -1   1  167.58    7.00
  -4  -1   1  168.08    7.30
  -4  -1   1  170.88    7.00
   3   1  -1    0.30    0.30
   3   1  -1    0.00    0.60
  -3  -1   1    0.20    0.30
  -3  -1   1    0.10    0.30
  -3  -1   1   -0.30    0.50
   2   1  -1  998.00   41.50
   2   1  -1 1011.70   41.60
  -2  -1   1 1001.40   41.40
  -2  -1   1  995.10   41.50
   1   1  -1   50.79    2.20
   1   1  -1   52.29    2.30
  -1  -1   1   50.69    2.20
  -1  -1   1   51.19    2.20
   0   1  -1  850.31   35.20
   0   1  -1  852.61   35.30
   0   1  -1  865.51   35.20
   0  -1   1  835.32   35.20
   0  -1   1  853.61   35.20
  -1   1  -1   32.60    1.30
  -1   1  -1   31.20    1.40
  -1   1  -1   33.20    1.50
  -1   1  -1   31.20    1.40
   1  -1   1   29.60    1.30
   1  -1   1   30.00    1.40
   1  -1   1   29.40    1.30
  -2   1  -1  354.36   14.20
  -2   1  -1  336.37   14.10
  -2   1  -1  335.27   14.20
   2  -1   1  329.97   14.10
  -3   1  -1   51.19    2.40
  -3   1  -1   52.99    2.50
   3  -1   1   48.10    2.30
   3  -1   1   50.99    2.20
   3  -1   1   47.70    2.20
  -4   1  -1   12.80    1.20
  -4   1  -1   12.50    1.30
   4  -1   1   12.40    0.80
   4  -1   1   10.50    1.00
   4  -1   1   11.60    0.80
   4  -1   1   11.60    1.30
  -5   1  -1   24.90    1.80
  -5   1  -1   25.70    2.00
   5  -1   1   24.30    1.40
   5  -1   1   25.10    1.40
   5  -1   1   23.60    2.00
   5  -1   1   23.30    1.60
  -6   1  -1  102.79    4.80
  -6   1  -1   92.29    4.60
   6  -1   1   89.69    4.10
   6  -1   1   91.99    4.80
   6  -1   1   93.59    4.40
  -7   1  -1   61.29    3.70
   7  -1   1   64.39    3.10
   7  -1   1   67.99    4.00
  -8   1  -1    4.50    1.80
   8  -1   1    5.00    1.90
   8  -1   1    5.90    1.10
  -9   1  -1    9.50    2.20
   9  -1   1    8.30    2.50
   9  -1   1   10.00    1.40
 -10   1  -1   75.79    5.40
  10  -1   1   85.09    5.60
  10  -1   1   84.39    4.40
  11  -1   1   14.90    4.30
  11   0  -1   -0.90    1.70
  11   0  -1    0.30    3.60
 -11   0   1   -0.50    2.80
  10   0  -1   10.50    1.60
  10   0  -1    9.00    2.90
 -10   0   1   10.50    2.60
   9   0  -1   29.70    3.40
   9   0  -1   33.70    2.30
  -9   0   1   38.40    3.20
   8   0  -1    5.10    1.80
   8   0  -1    5.30    1.00
  -8   0   1    5.40    1.70
   7   0  -1  158.78    7.80
   7   0  -1  168.28    7.30
  -7   0   1  176.68    7.80
   6   0  -1   18.20    1.80
   6   0  -1   19.50    1.30
  -6   0   1   21.50    1.80
   5   0  -1  122.79    5.40
   5   0  -1  125.69    5.40
   5   0  -1  125.69    5.80
   5   0  -1  125.69    5.40
  -5   0   1  131.89    5.80
   4   0  -1 1117.19   46.30
   4   0  -1 1112.69   46.10
   4   0  -1 1094.09   46.00
  -4   0   1 1131.49   46.10
  -4   0   1 1104.89   46.30
   3   0  -1  141.29    5.90
   3   0  -1  128.89    5.70
   3   0  -1  133.09    5.70
  -3   0   1  140.69    5.70
  -3   0   1  140.09    5.90
   2   0  -1   86.69    3.70
   2   0  -1   83.99    3.50
   2   0  -1   79.99    3.50
  -2   0   1   88.39    3.70
  -2   0   1   84.99    3.60
   1   0  -1   15.20    0.80
   1   0  -1   14.80    0.70
  -1   0   1   17.20    0.70
  -1   0   1   16.30    0.70
  -1   0   1   16.10    0.80
   0   0  -1  541.85   22.10
   0   0   1  526.25   22.10
  -1   0  -1   94.19    4.00
  -1   0  -1   94.29    4.10
  -1   0  -1   94.29    4.10
   1   0   1   94.39    4.00
   1   0   1   94.99    4.00
   1   0   1   98.79    4.10
  -2   0  -1   21.90    1.20
  -2   0  -1   22.10    1.00
  -2   0  -1   22.10    1.20
  -2   0  -1   21.90    1.00
   2   0   1   18.00    1.20
   2   0   1   21.00    1.10
   2   0   1   20.70    1.00
  -3   0  -1  376.86   15.70
  -3   0  -1  384.96   15.50
  -3   0  -1  364.06   15.70
  -3   0  -1  372.96   15.40
   3   0   1  365.46   15.50
   3   0   1  363.36   15.70
   3   0   1  372.16   15.60
   3   0   1  378.06   15.50
  -4   0  -1  222.28    9.40
  -4   0  -1  210.08    9.30
   4   0   1  215.08    9.10
   4   0   1  223.68    9.10
   4   0   1  211.48    9.40
   4   0   1  211.98    9.10
  -5   0  -1   16.00    1.50
   5   0   1   11.20    1.10
   5   0   1   12.10    1.20
   5   0   1   15.80    1.70
  -6   0  -1   29.30    2.20
   6   0   1   31.80    2.50
   6   0   1   26.30    1.70
  -7   0  -1   24.40    2.30
   7   0   1   24.40    1.70
   7   0   1   20.00    2.40
  -8   0  -1    2.20    1.80
   8   0   1    5.20    2.10
   8   0   1    5.50    1.30
  -9   0  -1   14.70    2.50
   9   0   1   14.50    1.70
   9   0   1   13.10    2.90
 -10   0  -1   -1.30    2.30
  10   0   1    0.60    1.60
  10   0   1   -0.30    3.00
  11  -1  -1    6.50    1.70
  11  -1  -1    5.60    3.50
 -11   1   1    4.50    2.90
  10  -1  -1   13.20    3.00
  10  -1  -1   12.70    1.50
 -10   1   1   15.30    2.70
   9  -1  -1    2.80    2.30
   9  -1  -1    1.40    1.00
  -9   1   1   -0.90    1.70
   8  -1  -1  128.49    5.70
   8  -1  -1  132.89    6.60
  -8   1   1  125.79    6.40
   7  -1  -1  606.74   25.30
   7  -1  -1  606.94   25.90
  -7   1   1  614.24   25.80
   6  -1  -1   85.59    3.80
   6  -1  -1   87.69    4.40
   6  -1  -1   90.29    4.10
  -6   1   1   94.99    4.10
  -6   1   1   90.09    4.40
  -6   1   1   85.79    4.40
   5  -1  -1  372.66   16.10
   5  -1  -1  381.16   16.30
  -5   1   1  395.56   16.30
  -5   1   1  386.76   16.10
  -5   1   1  378.96   16.30
   4  -1  -1  184.18    8.30
  -4   1   1  192.68    8.40
  -4   1   1  201.98    8.40
  -4   1   1  194.68    8.20
  -3   1   1  136.29    5.90
  -3   1   1  132.99    5.90
  -3   1   1  144.09    6.00
   2  -1  -1  849.02   35.30
  -2   1   1  840.92   35.30
  -2   1   1  847.12   35.30
  -2   1   1  869.11   35.30
   1  -1  -1  177.08    7.20
   1  -1  -1  170.18    7.10
  -1   1   1  172.08    7.10
  -1   1   1  156.38    7.10
  -1   1   1  173.88    7.10
  -1   1   1  176.58    7.20
   0  -1  -1  330.37   13.80
   0  -1  -1  322.07   13.80
   0  -1  -1  331.97   13.80
   0   1   1  340.67   13.80
   0   1   1  325.67   13.80
   0   1   1  335.27   13.70
  -1  -1  -1 1018.30   42.10
  -1  -1  -1  992.30   42.20
   1   1   1 1024.80   42.10
   1   1   1 1023.30   42.20
   1   1   1 1006.10   42.10
   1   1   1 1041.00   42.10
  -2  -1  -1  225.98   10.10
  -2  -1  -1  235.18   10.00
   2   1   1  241.48   10.00
   2   1   1  248.18   10.20
   2   1   1  242.78   10.00
  -3  -1  -1 1118.89   45.30
  -3  -1  -1 1080.89   45.50
  -3  -1  -1 1095.09   45.30
   3   1   1 1085.09   45.30
   3   1   1 1046.60   45.50
   3   1   1 1130.09   45.30
  -4  -1  -1  295.87   11.90
  -4  -1  -1  273.87   12.10
  -4  -1  -1  287.97   11.90
   4   1   1  275.47   12.00
   4   1   1  280.27   12.30
   4   1   1  285.27   11.90
  -5  -1  -1   50.09    2.20
  -5  -1  -1   46.50    2.10
  -5  -1  -1   40.40    2.60
   5   1   1   49.30    2.30
   5   1   1   43.70    2.40
   5   1   1   46.30    2.90
  -6  -1  -1  113.49    5.50
   6   1   1  113.49    5.10
   6   1   1  108.89    5.60
  -7  -1  -1  144.79    7.10
   7   1   1  149.39    6.70
   7   1   1  153.68    7.40
  -8  -1  -1    0.10    1.70
   8   1   1    0.20    1.80
   8   1   1    0.40    1.20
  -9  -1  -1    4.00    2.20
   9   1   1    3.30    1.50
   9   1   1    4.60    2.70
 -10  -1  -1   29.40    3.50
  10   1   1   32.70    4.40
  10   1   1   26.20    2.60
  11  -2  -1    3.70    3.00
  11  -2  -1    2.40    1.40
  11  -2  -1    5.00    3.50
 -11   2   1    5.30    3.00
  10  -2  -1   37.90    2.40
  10  -2  -1   41.20    4.20
 -10   2   1   44.20    3.90
   9  -2  -1    3.40    0.90
   9  -2  -1    2.40    2.20
  -9   2   1    6.10    1.90
   8  -2  -1    4.70    1.90
  -8   2   1    6.20    1.80
  -8   2   1    5.90    1.70
   7  -2  -1  950.50   40.10
   7  -2  -1  977.70   39.80
  -7   2   1  932.41   40.10
  -7   2   1  955.80   39.80
  -7   2   1  952.60   40.00
   6  -2  -1  217.28    9.60
   6  -2  -1  217.48    9.80
  -6   2   1  224.58    9.80
  -6   2   1  232.18    9.80
  -6   2   1  222.88    9.60
   5  -2  -1   73.69    3.70
  -5   2   1   78.49    3.60
  -5   2   1   78.99    3.70
  -5   2   1   75.39    3.70
  -4   2   1   33.40    1.90
  -4   2   1   32.40    1.80
  -4   2   1   35.70    1.90
   3  -2  -1   64.79    3.00
  -3   2   1   66.79    3.00
  -3   2   1   66.19    3.00
  -3   2   1   66.89    3.00
   2  -2  -1 1013.50   42.70
   2  -2  -1 1013.50   42.70
   2  -2  -1 1049.20   42.80
  -2   2   1 1010.60   42.90
  -2   2   1 1044.10   42.80
  -2   2   1 1069.19   42.80
   1  -2  -1  153.28    6.50
   1  -2  -1  153.28    6.50
  -1   2   1  151.18    6.50
  -1   2   1  152.18    6.60
  -1   2   1  161.38    6.50
   0  -2  -1   88.69    3.70
   0  -2  -1   88.69    3.70
   0  -2  -1   84.59    3.70
   0   2   1   84.39    3.70
   0   2   1   83.99    3.70
   0   2   1   82.19    3.70
   0   2   1   84.79    3.70
  -1  -2  -1   87.39    3.80
  -1  -2  -1   83.89    3.80
  -1  -2  -1   86.39    3.90
   1   2   1   88.39    3.90
   1   2   1   91.39    3.80
   1   2   1   86.89    3.80
   1   2   1   90.99    3.80
  -2  -2  -1    9.40    1.00
  -2  -2  -1   12.40    1.00
  -2  -2  -1    9.20    0.80
   2   2   1   11.20    0.80
   2   2   1   10.80    0.90
   2   2   1   10.80    1.00
   2   2   1   11.80    1.00
  -3  -2  -1  381.46   16.50
  -3  -2  -1  403.76   16.70
   3   2   1  377.56   16.80
   3   2   1  382.86   16.60
   3   2   1  415.36   16.60
   3   2   1  407.16   16.50
  -4  -2  -1  373.36   16.20
  -4  -2  -1  377.06   16.50
   4   2   1  381.36   16.60
   4   2   1  405.66   16.20
   4   2   1  401.46   16.40
  -5  -2  -1   65.19    2.90
  -5  -2  -1   58.39    3.30
   5   2   1   57.99    3.60
   5   2   1   64.69    3.10
  -6  -2  -1   29.80    2.40
  -6  -2  -1   28.40    1.70
   6   2   1   28.10    2.10
   6   2   1   33.60    2.80
  -7  -2  -1   42.10    3.20
   7   2   1   47.10    3.60
   7   2   1   44.90    2.80
  -8  -2  -1   29.90    3.10
   8   2   1   39.70    3.70
   8   2   1   34.50    2.70
  -9  -2  -1   13.50    2.70
   9   2   1   13.00    2.00
   9   2   1   12.90    3.00
 -10  -2  -1   34.60    3.90
  10   2   1   40.30    4.80
  10   2   1   30.40    3.00
  11  -3  -1   -2.20    2.80
 -11   3   1   -0.50    2.90
  10  -3  -1    8.50    3.00
  10  -3  -1    6.40    2.70
 -10   3   1   13.70    2.60
   9  -3  -1   18.70    2.80
  -9   3   1   21.70    2.60
  -9   3   1   16.20    2.60
   8  -3  -1    7.00    2.00
  -8   3   1    9.70    2.00
  -8   3   1    5.50    1.70
  -8   3   1    7.20    2.00
   7  -3  -1    6.00    1.40
   7  -3  -1    4.60    1.60
  -7   3   1   12.10    1.70
  -7   3   1   10.00    1.50
  -7   3   1   10.60    1.60
  -6   3   1    0.00    0.90
  -6   3   1    0.70    1.10
  -6   3   1    0.50    1.10
  -5   3   1   40.60    2.40
  -5   3   1   41.20    2.30
  -5   3   1   42.90    2.40
   4  -3  -1   47.20    2.50
  -4   3   1   51.99    2.60
  -4   3   1   52.49    2.60
  -4   3   1   50.49    2.50
   3  -3  -1   63.69    2.80
   3  -3  -1   64.39    3.00
  -3   3   1   67.39    3.00
  -3   3   1   64.19    3.10
  -3   3   1   68.49    3.10
   2  -3  -1   38.80    1.90
   2  -3  -1   42.90    1.90
   2  -3  -1   39.20    1.90
  -2   3   1   42.70    2.10
  -2   3   1   42.90    1.80
  -2   3   1   42.40    1.80
  -2   3   1   39.00    2.00
   1  -3  -1  154.98    6.70
   1  -3  -1  159.68    6.60
  -1   3   1  161.68    6.80
  -1   3   1  156.18    6.70
  -1   3   1  152.48    6.60
   0  -3  -1  358.16   15.20
   0  -3  -1  366.06   15.20
   0  -3  -1  376.46   15.20
   0   3   1  365.56   15.30
   0   3   1  366.96   15.30
   0   3   1  352.06   15.20
   0   3   1  365.86   15.20
  -1  -3  -1  145.19    6.10
  -1  -3  -1  144.49    6.10
  -1  -3  -1  139.29    6.10
   1   3   1  140.29    6.10
   1   3   1  140.49    6.10
   1   3   1  144.09    6.20
  -2  -3  -1    7.80    0.90
  -2  -3  -1    9.50    0.90
  -2  -3  -1    8.40    0.80
   2   3   1    8.40    0.90
   2   3   1    7.40    0.80
   2   3   1   10.00    1.20
   2   3   1    8.70    0.80
  -3  -3  -1  347.77   13.90
  -3  -3  -1  315.67   14.00
  -3  -3  -1  318.87   13.80
   3   3   1  332.67   13.90
   3   3   1  331.37   13.80
   3   3   1  318.07   13.90
   3   3   1  333.77   14.10
  -4  -3  -1    5.90    1.10
  -4  -3  -1    6.30    0.80
   4   3   1    6.70    1.00
   4   3   1    4.70    1.30
  -5  -3  -1   24.10    1.70
  -5  -3  -1   27.10    2.20
   5   3   1   24.20    2.50
   5   3   1   23.50    1.90
  -6  -3  -1   54.69    2.80
  -6  -3  -1   49.20    3.40
   6   3   1   58.39    3.10
   6   3   1   54.89    3.60
  -7  -3  -1    3.50    1.80
  -7  -3  -1    3.00    0.90
   7   3   1    3.30    2.00
   7   3   1    4.50    1.50
  -8  -3  -1    0.10    2.00
   8   3   1    1.20    2.60
   8   3   1    0.50    1.50
  -9  -3  -1   27.30    3.40
   9   3   1   30.10    2.80
   9   3   1   29.40    4.20
 -11   4   1   10.90    3.30
  10  -4  -1   29.00    3.30
 -10   4   1   20.20    3.00
 -10   4   1   26.00    3.30
   9  -4  -1   69.49    4.50
   9  -4  -1   67.69    4.50
  -9   4   1   59.79    4.30
  -9   4   1   71.89    4.40
   8  -4  -1   98.69    4.90
   8  -4  -1   92.29    5.00
   8  -4  -1   89.19    4.90
  -8   4   1   89.39    4.80
  -8   4   1   86.29    4.90
  -8   4   1   90.69    4.90
   7  -4  -1    7.30    1.60
   7  -4  -1    8.30    1.60
  -7   4   1    6.30    1.60
  -7   4   1    5.90    1.60
  -7   4   1    7.40    1.40
   6  -4  -1    3.00    1.20
  -6   4   1    2.20    1.20
  -6   4   1    3.40    1.10
  -6   4   1    1.00    1.20
   5  -4  -1    8.90    1.20
  -5   4   1   10.00    1.40
  -5   4   1    9.20    1.30
  -5   4   1   10.60    1.30
   4  -4  -1   29.10    1.80
   4  -4  -1   29.20    1.50
   4  -4  -1   29.30    1.50
  -4   4   1   28.00    1.80
  -4   4   1   33.70    1.90
  -4   4   1   32.50    1.90
   3  -4  -1    0.10    0.50
   3  -4  -1    0.20    0.50
   3  -4  -1   -0.20    0.60
  -3   4   1   -0.20    0.70
  -3   4   1    0.10    0.70
   2  -4  -1  272.37   11.60
   2  -4  -1  275.67   11.70
  -2   4   1  279.67   11.60
  -2   4   1  274.57   11.80
  -2   4   1  277.57   11.60
  -2   4   1  288.07   11.90
   1  -4  -1 1120.89   45.50
   1  -4  -1 1077.59   45.60
  -1   4   1 1092.29   45.70
  -1   4   1 1093.99   45.50
  -1   4   1 1106.99   45.70
   0  -4  -1  525.55   21.60
   0  -4  -1  527.05   21.50
   0  -4  -1  512.35   21.60
   0   4   1  520.45   21.70
   0   4   1  503.05   21.60
   0   4   1  508.25   21.60
   0   4   1  517.25   21.60
  -1  -4  -1  885.11   36.60
  -1  -4  -1  888.11   36.60
  -1  -4  -1  869.41   36.60
   1   4   1  830.52   36.50
   1   4   1  871.21   36.60
   1   4   1  898.31   36.60
   1   4   1  912.21   36.80
  -2  -4  -1    9.90    1.10
  -2  -4  -1    8.20    1.00
  -2  -4  -1    6.40    1.00
   2   4   1    6.50    1.20
   2   4   1    7.20    1.00
   2   4   1    7.60    0.90
   2   4   1    6.70    1.00
  -3  -4  -1  294.07   12.40
  -3  -4  -1  277.77   12.50
   3   4   1  290.27   12.70
   3   4   1  297.67   12.40
   3   4   1  296.27   12.30
   3   4   1  286.77   12.40
  -4  -4  -1  108.89    5.20
  -4  -4  -1  111.39    5.00
   4   4   1  110.89    5.20
   4   4   1  107.89    5.40
  -5  -4  -1   13.90    1.40
  -5  -4  -1   16.80    1.90
   5   4   1   14.20    2.20
   5   4   1   16.30    1.60
  -6  -4  -1    2.90    1.70
  -6  -4  -1    1.30    1.00
   6   4   1   -0.20    1.80
   6   4   1    2.20    1.40
  -7  -4  -1   -0.20    1.90
  -7  -4  -1   -0.10    1.00
   7   4   1   -1.50    1.50
   7   4   1   -0.40    2.30
  -8  -4  -1    0.00    2.20
  -8  -4  -1    0.30    1.10
   8   4   1    1.10    2.80
   8   4   1    1.60    1.90
  -9  -4  -1   -1.90    2.70
   9   4   1   -0.40    3.60
   9   4   1    0.10    2.30
  -9   5   1    7.20    2.20
  -9   5   1    9.80    2.60
   8  -5  -1  106.29    5.70
  -8   5   1  114.49    5.60
  -7   5   1   69.19    4.00
  -7   5   1   70.39    3.90
  -7   5   1   71.99    4.80
   6  -5  -1   45.60    3.30
  -6   5   1   49.40    3.00
  -6   5   1   50.89    2.90
  -6   5   1   47.10    3.10
   5  -5  -1   44.90    2.30
   5  -5  -1   46.90    2.60
  -5   5   1   55.39    2.80
  -5   5   1   50.89    2.90
   4  -5  -1    0.80    0.60
   4  -5  -1    1.00    0.80
  -4   5   1    1.40    1.00
  -4   5   1    1.40    1.00
   3  -5  -1  226.08   10.10
   3  -5  -1  242.58   10.00
  -3   5   1  253.97   10.40
  -3   5   1  228.58   10.30
   2  -5  -1  346.97   14.40
   2  -5  -1  337.97   14.50
  -2   5   1  344.47   14.40
  -2   5   1  324.47   14.60
  -2   5   1  348.07   14.40
  -2   5   1  359.56   14.70
   1  -5  -1  364.86   14.80
   1  -5  -1  364.76   14.90
   1  -5  -1  356.66   14.90
  -1   5   1  357.46   15.00
  -1   5   1  330.07   14.80
  -1   5   1  348.07   15.10
   0  -5  -1   20.20    1.50
   0  -5  -1   23.00    1.70
   0  -5  -1   22.60    1.70
   0   5   1   28.30    1.70
   0   5   1   30.50    1.90
   0   5   1   27.50    1.60
   0   5   1   21.60    1.60
  -1  -5  -1  415.16   17.90
  -1  -5  -1  435.86   17.90
  -1  -5  -1  423.76   17.80
   1   5   1  423.76   18.10
   1   5   1  428.36   17.90
   1   5   1  419.66   17.90
   1   5   1  426.06   17.90
  -2  -5  -1   13.70    1.40
  -2  -5  -1   12.60    1.30
  -2  -5  -1   12.60    1.40
   2   5   1   11.90    1.30
   2   5   1   14.80    1.30
   2   5   1   15.00    1.80
   2   5   1   14.20    1.40
  -3  -5  -1  394.46   16.60
  -3  -5  -1  387.06   16.70
   3   5   1  398.26   16.60
   3   5   1  384.36   16.90
   3   5   1  392.56   16.70
  -4  -5  -1  216.18   10.10
  -4  -5  -1  229.38    9.90
   4   5   1  230.08   10.00
   4   5   1  235.68   10.40
  -5  -5  -1   28.80    2.70
  -5  -5  -1   23.80    1.90
   5   5   1   23.70    2.20
   5   5   1   22.80    2.60
  -6  -5  -1  100.09    4.80
  -6  -5  -1   90.19    5.20
   6   5   1  103.29    5.20
   6   5   1   90.09    5.60
  -7  -5  -1   27.70    3.00
  -7  -5  -1   24.60    2.30
   7   5   1   23.00    3.20
   7   5   1   23.60    2.60
  -8  -5  -1   40.60    3.80
  -8  -5  -1   27.40    2.60
   8   5   1   27.00    4.00
   8   5   1   30.50    3.10
   9  -6  -1    2.10    2.30
  -9   6   1    1.60    2.10
   8  -6  -1    6.40    2.10
  -8   6   1    6.90    2.00
  -7   6   1  167.48    8.00
  -7   6   1  176.48    8.00
   6  -6  -1  318.17   12.70
  -6   6   1  284.17   13.20
  -6   6   1  297.57   13.20
   5  -6  -1    0.10    0.70
  -5   6   1    0.20    1.20
  -5   6   1   -0.60    1.30
   4  -6  -1   22.00    1.50
  -4   6   1   19.20    1.90
  -4   6   1   20.60    2.10
   3  -6  -1    0.50    0.80
  -3   6   1    2.10    1.20
  -3   6   1    0.90    0.60
  -3   6   1    0.60    1.10
   2  -6  -1   69.49    3.20
  -2   6   1   57.29    3.30
  -2   6   1   64.29    3.00
  -2   6   1   66.09    3.40
   1  -6  -1   82.19    3.70
  -1   6   1   67.49    3.50
  -1   6   1   72.59    3.80
  -1   6   1   78.69    3.80
   0  -6  -1   46.70    2.60
   0   6   1   46.40    2.50
   0   6   1   40.90    2.60
   0   6   1   48.20    2.80
  -1  -6  -1   82.79    4.20
  -1  -6  -1   92.69    4.20
   1   6   1   80.19    4.10
   1   6   1   93.89    4.50
   1   6   1   77.49    4.10
  -2  -6  -1   19.90    1.80
  -2  -6  -1   21.10    1.90
   2   6   1   21.90    2.30
   2   6   1   18.20    1.80
   2   6   1   20.20    1.90
  -3  -6  -1  124.09    6.10
  -3  -6  -1  131.49    6.10
   3   6   1  138.39    6.60
   3   6   1  126.59    6.10
  -4  -6  -1  264.57   11.50
  -4  -6  -1  258.77   11.30
   4   6   1  256.77   11.90
  -5  -6  -1   38.20    2.80
  -5  -6  -1   40.20    3.30
   5   6   1   36.10    3.60
   5   6   1   27.90    3.30
  -6  -6  -1    2.50    1.50
  -6  -6  -1   -0.40    2.10
   6   6   1    1.50    2.30
   6   6   1    2.20    1.90
  -7  -6  -1    2.90    1.60
  -7  -6  -1    0.50    2.50
   7   6   1    2.80    3.20
   7   6   1    1.80    2.50
  -8  -6  -1   57.09    5.10
  -8  -6  -1   52.29    3.60
   8   6   1   45.80    5.40
   9  -7  -1    1.00    2.60
  -9   7   1    1.30    2.40
   8  -7  -1   36.40    3.60
  -8   7   1   33.90    3.30
   7  -7  -1    0.70    1.00
  -7   7   1   -0.80    1.60
   6  -7  -1    3.60    1.00
  -6   7   1    4.80    1.70
  -6   7   1    5.60    2.00
   5  -7  -1   29.70    2.00
  -5   7   1   30.00    2.50
  -5   7   1   33.10    2.70
   4  -7  -1    8.80    1.20
  -4   7   1    7.80    1.70
  -4   7   1   10.30    1.60
   3  -7  -1  152.48    6.90
  -3   7   1  151.28    7.10
  -3   7   1  154.68    6.60
  -3   7   1  157.58    7.20
   2  -7  -1   69.79    3.40
  -2   7   1   65.09    3.10
  -2   7   1   62.29    3.60
  -2   7   1   56.99    3.60
   1  -7  -1   23.70    2.10
  -1   7   1   23.30    2.10
  -1   7   1   25.20    1.80
  -1   7   1   20.20    2.10
   0  -7  -1   11.20    1.50
   0   7   1   12.30    1.40
   0   7   1   12.80    1.90
   0   7   1   11.00    1.60
  -1  -7  -1   25.00    2.20
   1   7   1   29.10    2.20
   1   7   1   21.50    2.40
   1   7   1   22.20    2.00
  -2  -7  -1    2.50    1.50
   2   7   1    4.20    1.90
   2   7   1    2.90    1.40
  -3  -7  -1   52.49    3.40
   3   7   1   51.89    3.80
   3   7   1   49.00    4.00
  -4  -7  -1   38.80    3.00
   4   7   1   32.70    3.50
  -5  -7  -1    2.30    1.60
   5   7   1    4.80    2.80
  -6  -7  -1   27.90    2.60
   6   7   1   27.20    4.20
  -7  -7  -1    0.90    2.00
   7   7   1   -1.20    3.80
   9  -8  -1   35.30    3.90
  -9   8   1   24.50    3.40
   8  -8  -1   54.09    3.00
   8  -8  -1   51.99    4.20
  -8   8   1   50.99    4.20
   7  -8  -1   14.40    1.50
  -7   8   1   15.20    2.40
   6  -8  -1    5.40    1.30
  -6   8   1    7.40    1.90
   5  -8  -1    0.90    1.10
  -5   8   1   -0.20    1.60
  -5   8   1    0.50    1.90
   4  -8  -1   16.40    1.70
  -4   8   1   19.20    2.40
  -4   8   1   19.10    2.20
   3  -8  -1   21.00    1.90
  -3   8   1   22.10    2.40
  -3   8   1   23.40    2.30
  -3   8   1   19.90    1.50
   2  -8  -1    4.10    1.30
  -2   8   1    4.00    1.00
  -2   8   1    3.80    1.80
  -2   8   1    5.70    1.60
   1  -8  -1   13.90    1.70
  -1   8   1   13.60    2.00
  -1   8   1   16.00    1.50
  -1   8   1   15.50    2.10
   0  -8  -1   52.29    3.20
   0   8   1   49.90    2.90
   0   8   1   48.50    3.20
   0   8   1   42.90    3.40
   1   8   1   80.39    4.30
   1   8   1   77.19    4.20
   1   8   1   76.29    4.60
   2   8   1    0.40    2.10
   2   8   1   -0.50    1.60
   3   8   1    4.30    2.50
  -4  -8  -1    1.70    1.90
   4   8   1    1.50    2.70
  -5  -8  -1    0.20    1.90
   5   8   1   -0.70    2.90
  -6  -8  -1    2.50    2.30
   6   8   1    1.20    3.50
   8  -9  -1   53.19    3.30
   8  -9  -1   60.29    5.00
  -8   9   1   48.20    4.40
   7  -9  -1   -0.40    1.40
  -7   9   1    0.80    2.20
   6  -9  -1    0.40    1.30
  -6   9   1   -0.30    1.90
   5  -9  -1    9.80    1.60
  -5   9   1    9.00    2.10
   4  -9  -1    3.60    1.40
  -4   9   1    4.20    1.90
   3  -9  -1   49.30    3.10
  -3   9   1   46.60    3.80
  -3   9   1   45.50    2.50
  -3   9   1   45.30    3.50
   2  -9  -1   75.29    4.10
  -2   9   1   73.19    3.60
  -2   9   1   66.69    4.50
  -2   9   1   75.49    4.40
   1  -9  -1    9.10    1.80
  -1   9   1    9.00    2.10
  -1   9   1   14.00    2.20
  -1   9   1   10.70    1.50
   0  -9  -1   31.60    3.00
   0   9   1   28.00    2.70
   0   9   1   27.60    2.50
   0   9   1   25.70    2.90
   1   9   1    7.50    2.50
   1   9   1    5.80    1.70
   2   9   1   21.40    2.50
   2   9   1   22.60    3.20
   3   9   1   67.89    5.30
   4   9   1    8.20    3.40
  -5  -9  -1   -0.10    2.50
   5   9   1    1.60    3.90
   7 -10  -1    4.40    1.90
  -7  10   1    5.90    2.80
   6 -10  -1   20.50    2.30
  -6  10   1   26.10    3.20
   5 -10  -1    2.50    1.70
  -5  10   1    1.60    2.10
   4 -10  -1   12.50    2.00
  -4  10   1   11.40    2.50
   3 -10  -1   81.99    4.80
  -3  10   1   84.99    4.10
  -3  10   1   96.49    5.30
   2 -10  -1   28.10    2.70
  -2  10   1   25.30    2.30
  -2  10   1   30.90    3.00
  -2  10   1   28.70    3.40
   1 -10  -1    2.00    1.90
  -1  10   1   -0.30    1.40
  -1  10   1   -1.40    2.40
  -1  10   1   -0.90    2.10
   0  10   1   40.30    3.90
   0  10   1   42.00    3.20
   1  10   1   44.40    3.60
   1  10   1   46.70    4.50
   2  10   1   17.00    3.50
   2  10   1   21.80    2.70
   3  10   1   16.70    3.90
   5 -11  -1    4.90    2.20
  -5  11   1    3.10    2.80
   4 -11  -1   11.40    2.40
  -4  11   1   12.30    2.90
   3 -11  -1    1.30    2.10
  -3  11   1    3.80    2.80
  -3  11   1    2.70    1.30
   2 -11  -1    0.40    2.30
  -2  11   1    0.40    2.60
  -2  11   1    3.30    1.60
  -1  11   1   35.10    3.70
  -1  11   1   33.80    3.10
   0  11   1   50.89    3.90
   0  11   1   46.70    4.80
   1  11   1    4.00    3.50
   1  11   1   -1.00    2.30
   0  12  -2    8.00    2.20
   0  12  -2   10.20    3.70
  -1  12  -2   18.00    4.00
  -1  12  -2   16.40    2.20
   1 -12   2   16.60    3.80
  -2  12  -2    2.50    3.40
  -2  12  -2    1.90    1.60
  -2  12  -2    0.20    2.90
   2 -12   2    2.40    2.60
   2 -12   2    1.10    3.10
  -3  12  -2    1.70    3.60
  -3  12  -2    4.30    3.20
   3 -12   2    2.20    3.40
   3 -12   2    1.10    2.60
   3  11  -2    1.80    2.60
   3  11  -2    2.00    3.60
   2  11  -2    1.10    2.20
   2  11  -2    0.20    2.90
   1  11  -2    6.40    3.10
   1  11  -2    3.70    2.40
   0  11  -2    2.40    1.70
   0  11  -2    1.70    2.70
  -1  11  -2   16.50    3.20
  -1  11  -2   14.40    1.90
  -1  11  -2   16.10    2.70
   1 -11   2   15.50    2.80
   1 -11   2   13.50    2.50
  -2  11  -2   39.60    4.20
  -2  11  -2   39.00    2.70
  -2  11  -2   42.60    3.80
   2 -11   2   49.90    4.00
   2 -11   2   47.70    3.80
  -3  11  -2    0.10    2.80
  -3  11  -2    1.40    2.40
   3 -11   2    0.70    2.50
   3 -11   2    0.10    2.00
  -4  11  -2   50.19    4.30
  -4  11  -2   52.39    4.80
   4 -11   2   51.89    3.90
   4 -11   2   49.10    4.40
  -5  11  -2   -0.30    3.00
  -5  11  -2    0.30    2.70
   5 -11   2    1.10    3.00
   5 -11   2    1.20    2.00
  -6  11  -2   -0.20    2.80
   6 -11   2    1.20    2.10
   6 -11   2    0.00    3.10
   5  10  -2   20.00    4.20
   4  10  -2   23.50    3.60
   3  10  -2    0.50    2.80
   3  10  -2   -0.20    2.00
   2  10  -2   -0.60    2.50
   2  10  -2    0.50    1.80
   1  10  -2    0.40    2.20
   1  10  -2   -0.10    1.60
   0  10  -2    8.20    2.50
   0  10  -2   12.10    2.40
   0  10  -2   10.60    1.70
   0 -10   2   10.70    2.10
  -1  10  -2   14.30    2.30
  -1  10  -2   14.50    2.80
  -1  10  -2   14.50    1.60
   1 -10   2   15.20    2.20
  -2  10  -2    0.20    1.10
  -2  10  -2   -0.80    2.10
  -2  10  -2   -0.60    1.90
   2 -10   2   -0.60    1.60
  -3  10  -2   69.49    4.30
  -3  10  -2   67.69    4.70
   3 -10   2   69.39    4.10
   3 -10   2   72.79    4.50
  -4  10  -2   55.19    4.40
  -4  10  -2   62.29    4.30
   4 -10   2   60.79    4.30
   4 -10   2   53.59    3.60
  -5  10  -2    1.40    2.10
  -5  10  -2    1.20    2.50
   5 -10   2    0.40    1.60
   5 -10   2   -1.50    2.30
  -6  10  -2   28.50    3.30
  -6  10  -2   28.50    3.70
   6 -10   2   28.60    3.50
   6 -10   2   35.50    3.00
  -7  10  -2    2.30    4.10
  -7  10  -2    0.50    2.60
   7 -10   2    0.10    2.90
   6   9  -2   16.90    4.10
  -6  -9   2   28.40    2.90
   5   9  -2    0.70    3.10
  -5  -9   2    8.20    2.20
   4   9  -2   30.00    3.60
   3   9  -2   32.20    3.30
   3   9  -2   36.20    3.20
   2   9  -2   -0.90    1.50
   2   9  -2    0.20    2.10
   1   9  -2    1.10    2.00
   1   9  -2    4.40    1.90
   1   9  -2    3.10    1.50
  -1  -9   2    0.90    1.70
   0   9  -2    3.80    1.30
   0   9  -2    4.10    1.70
   0   9  -2    4.10    1.90
   0  -9   2    1.80    1.50
  -1   9  -2   77.49    4.40
  -1   9  -2   80.29    4.70
  -1   9  -2   76.89    3.80
   1  -9   2   76.49    4.20
  -2   9  -2  203.08    8.60
  -2   9  -2  185.78    9.20
  -2   9  -2  211.08    9.20
   2  -9   2  196.78    9.00
  -3   9  -2   97.59    5.50
  -3   9  -2  108.29    5.40
   3  -9   2  103.99    5.10
  -4   9  -2   -0.30    2.10
  -4   9  -2   -0.40    1.70
   4  -9   2   -0.20    1.30
   4  -9   2    0.50    1.90
  -5   9  -2    3.00    1.90
  -5   9  -2    4.70    2.10
   5  -9   2    6.70    2.10
   5  -9   2    7.30    1.50
  -6   9  -2   21.00    3.10
  -6   9  -2   27.10    2.90
   6  -9   2   21.20    2.90
   6  -9   2   22.40    2.00
  -7   9  -2   15.90    2.80
  -7   9  -2   25.40    3.50
   7  -9   2   18.50    3.10
  -8   9  -2   25.00    3.30
  -8   9  -2   24.00    3.90
   8  -9   2   28.00    3.50
   8  -9   2   20.50    2.10
   7   8  -2    0.10    3.00
  -7  -8   2    0.20    1.90
   6   8  -2    0.80    2.90
  -6  -8   2    0.60    1.80
   5   8  -2   21.40    3.10
  -5  -8   2   22.60    2.40
   4   8  -2   21.60    2.90
  -4  -8   2   27.30    2.40
   3   8  -2    8.20    2.30
   3   8  -2    4.80    1.70
  -3  -8   2    7.40    1.80
   2   8  -2   -0.40    1.80
   2   8  -2    0.40    1.30
   1   8  -2   33.40    2.80
   1   8  -2   36.50    2.40
   1   8  -2   35.70    2.70
  -1  -8   2   35.30    2.70
   0   8  -2   38.30    2.70
   0   8  -2   38.10    2.40
   0   8  -2   41.80    3.00
   0  -8   2   36.90    2.70
  -1   8  -2   61.39    3.40
  -1   8  -2   59.89    3.00
  -1   8  -2   58.39    3.70
   1  -8   2   59.79    3.30
  -2   8  -2    6.90    1.00
  -2   8  -2    5.40    1.50
  -2   8  -2    8.70    1.70
   2  -8   2    6.80    1.30
  -3   8  -2    2.40    1.50
  -3   8  -2    6.20    1.90
   3  -8   2    5.40    1.20
  -4   8  -2   24.50    2.60
  -4   8  -2   19.90    2.20
   4  -8   2   20.10    2.00
   4  -8   2   21.80    2.30
  -5   8  -2   15.60    2.30
  -5   8  -2   16.80    2.10
   5  -8   2   13.20    2.20
   5  -8   2   14.20    1.50
  -6   8  -2   10.90    2.10
  -6   8  -2    7.00    2.30
   6  -8   2    8.90    2.20
   6  -8   2    9.80    1.40
  -7   8  -2   22.70    2.70
  -7   8  -2   28.50    3.40
   7  -8   2   20.10    2.90
  -8   8  -2   24.10    3.40
  -8   8  -2   24.00    3.00
   8  -8   2   26.70    2.20
   8  -8   2   28.00    3.40
  -9   8  -2   13.10    3.80
   9  -8   2   20.40    3.60
   8   7  -2    1.50    3.70
  -8  -7   2   -0.10    1.70
   7   7  -2    5.70    2.80
  -7  -7   2    9.10    1.80
   6   7  -2    8.40    2.60
  -6  -7   2   15.00    1.90
   5   7  -2   13.60    2.40
  -5  -7   2   17.10    1.90
   4   7  -2    7.60    2.20
  -4  -7   2    8.40    1.60
   3   7  -2    3.80    1.90
   3   7  -2    4.40    1.40
  -3  -7   2    4.00    1.40
   2   7  -2   36.10    2.70
   2   7  -2   40.90    2.40
   2   7  -2   34.80    2.50
  -2  -7   2   36.80    2.60
  -2  -7   2   38.70    2.60
   1   7  -2    7.00    1.30
   1   7  -2    7.40    1.20
   1   7  -2    6.30    1.50
  -1  -7   2    7.40    1.30
   0   7  -2  431.66   17.90
   0   7  -2  421.26   18.20
   0   7  -2  417.36   18.00
   0  -7   2  423.46   18.00
  -1   7  -2   32.20    1.90
  -1   7  -2   29.00    2.30
  -1   7  -2   32.10    2.40
   1  -7   2   32.90    2.10
  -2   7  -2  448.46   18.90
  -2   7  -2  464.45   19.40
  -2   7  -2  446.66   19.30
   2  -7   2  451.65   19.10
  -3   7  -2    3.50    1.30
  -3   7  -2    4.30    1.50
   3  -7   2    4.40    1.00
  -4   7  -2  355.36   15.50
  -4   7  -2  351.46   15.60
   4  -7   2  362.06   15.60
   4  -7   2  364.76   15.20
  -5   7  -2   25.00    2.30
  -5   7  -2   20.00    2.30
   5  -7   2   17.70    1.70
   5  -7   2   20.30    2.20
  -6   7  -2   77.49    4.40
  -6   7  -2   72.89    4.60
   6  -7   2   81.79    4.60
  -7   7  -2   13.70    2.50
  -7   7  -2   11.80    2.10
   7  -7   2   10.20    2.20
   7  -7   2   14.60    1.40
  -8   7  -2   32.70    3.60
  -8   7  -2   34.00    3.20
   8  -7   2   28.60    2.10
   8  -7   2   33.00    3.40
  -9   7  -2    4.00    3.00
   9  -7   2    1.50    2.70
   9   6  -2   35.20    3.50
   9   6  -2   36.00    4.90
  -9  -6   2   36.10    4.00
  -9  -6   2   28.90    2.50
   8   6  -2   38.90    4.20
   8   6  -2   43.30    3.90
  -8  -6   2   30.30    2.70
  -8  -6   2   41.40    4.20
   7   6  -2    0.60    1.90
   7   6  -2    0.60    2.60
  -7  -6   2    0.20    1.30
  -7  -6   2    2.20    2.20
   6   6  -2   84.19    5.50
   6   6  -2   93.19    4.90
  -6  -6   2   98.49    5.10
  -6  -6   2   89.79    4.60
   5   6  -2   -0.30    1.30
   5   6  -2    2.70    2.00
  -5  -6   2    1.00    1.20
  -5  -6   2   -0.10    1.50
   4   6  -2  161.78    7.00
   4   6  -2  154.98    7.40
  -4  -6   2  152.58    6.90
  -4  -6   2  144.59    7.00
   3   6  -2   41.50    2.70
   3   6  -2   47.10    2.90
   3   6  -2   44.40    2.60
  -3  -6   2   38.80    2.60
  -3  -6   2   40.40    2.50
   2   6  -2  173.38    8.00
   2   6  -2  179.38    7.70
   2   6  -2  167.88    7.70
   2   6  -2  168.28    7.60
  -2  -6   2  177.18    7.70
  -2  -6   2  175.08    7.60
  -2  -6   2  185.78    7.80
   1   6  -2  198.18    8.70
   1   6  -2  189.98    8.40
   1   6  -2  185.78    8.40
  -1  -6   2  198.68    8.50
  -1  -6   2  200.18    8.50
   0   6  -2  256.27   11.00
   0   6  -2  240.18   10.60
   0   6  -2  249.58   10.80
   0  -6   2  245.88   10.70
   0  -6   2  258.67   10.80
  -1   6  -2    0.60    0.60
  -1   6  -2    0.70    1.10
  -1   6  -2    0.90    0.90
   1  -6   2    0.70    0.80
  -2   6  -2   14.50    1.00
  -2   6  -2   14.00    1.60
  -2   6  -2   12.80    1.20
  -2   6  -2   10.80    1.30
   2  -6   2   12.50    1.10
  -3   6  -2  114.89    5.50
  -3   6  -2  120.99    5.60
   3  -6   2  119.29    5.30
  -4   6  -2   42.10    2.90
  -4   6  -2   45.10    2.80
   4  -6   2   43.60    2.30
   4  -6   2   52.89    2.90
  -5   6  -2   22.90    2.10
  -5   6  -2   19.30    2.20
   5  -6   2   19.00    1.50
   5  -6   2   21.90    2.10
  -6   6  -2   26.50    2.40
  -6   6  -2   21.80    2.30
   6  -6   2   17.90    2.20
  -7   6  -2    1.20    1.80
  -7   6  -2   -1.30    1.50
   7  -6   2    0.20    1.70
  -8   6  -2    0.20    2.00
   8  -6   2    1.40    2.00
  -9   6  -2    2.90    2.70
   9  -6   2    4.50    2.90
   9  -6   2    4.90    2.60
 -10   6  -2   11.30    3.70
  10  -6   2   16.60    4.00
   9   5  -2    4.50    3.40
   9   5  -2    7.00    2.30
  -9  -5   2    7.40    1.40
  -9  -5   2    9.80    2.90
   8   5  -2   10.10    3.00
   8   5  -2   10.80    2.10
  -8  -5   2   12.60    2.50
  -8  -5   2   12.30    1.40
   7   5  -2    7.20    1.70
   7   5  -2    9.20    2.50
  -7  -5   2    6.60    2.10
  -7  -5   2    9.50    1.30
   6   5  -2    0.80    1.90
   6   5  -2    2.50    1.40
  -6  -5   2    4.20    1.60
  -6  -5   2    4.20    1.20
   5   5  -2  164.88    7.70
   5   5  -2  160.18    7.30
  -5  -5   2  155.38    7.40
  -5  -5   2  167.58    7.20
   4   5  -2   65.69    3.30
   4   5  -2   68.49    3.80
  -4  -5   2   62.89    3.30
  -4  -5   2   56.29    3.20
   3   5  -2    2.90    1.10
   3   5  -2    3.70    1.00
   3   5  -2    2.40    0.90
   3   5  -2    3.90    0.80
  -3  -5   2    2.50    0.90
  -3  -5   2    3.30    1.00
  -3  -5   2    3.10    1.00
   2   5  -2   68.49    3.20
   2   5  -2   61.99    3.00
   2   5  -2   65.19    3.40
   2   5  -2   64.49    3.20
  -2  -5   2   60.09    3.10
  -2  -5   2   66.39    3.20
  -2  -5   2   68.19    3.20
   1   5  -2  747.13   31.70
   1   5  -2  766.32   31.90
   1   5  -2  769.72   31.90
   1   5  -2  771.52   32.10
   1   5  -2  756.92   31.90
  -1  -5   2  764.02   31.90
  -1  -5   2  773.12   31.90
  -1  -5   2  771.12   31.70
   0   5  -2  217.98    9.60
   0   5  -2  223.98    9.90
   0   5  -2  227.78    9.70
   0  -5   2  223.68    9.70
   0  -5   2  238.78    9.70
  -1   5  -2   27.10    1.60
  -1   5  -2   26.20    1.50
  -1   5  -2   28.20    1.90
  -1   5  -2   27.10    1.80
   1  -5   2   29.60    1.60
  -2   5  -2   98.39    4.50
  -2   5  -2   95.49    3.90
  -2   5  -2   83.99    4.30
  -2   5  -2   90.89    3.90
   2  -5   2   85.79    4.10
   2  -5   2   91.49    4.10
  -3   5  -2   68.09    3.50
  -3   5  -2   72.69    3.40
  -3   5  -2   71.79    3.10
   3  -5   2   67.69    3.20
   3  -5   2   63.89    3.40
   3  -5   2   62.69    3.10
  -4   5  -2  122.99    5.70
  -4   5  -2  126.39    5.80
  -4   5  -2  125.69    5.40
   4  -5   2  120.39    5.70
   4  -5   2  119.09    5.30
  -5   5  -2   82.49    4.60
  -5   5  -2   94.69    4.50
  -5   5  -2   90.49    4.30
   5  -5   2   91.49    4.50
  -6   5  -2  133.99    6.70
  -6   5  -2  143.29    6.50
  -6   5  -2  146.59    6.60
   6  -5   2  143.69    6.70
  -7   5  -2   30.90    2.80
  -7   5  -2   37.40    2.80
  -7   5  -2   30.00    2.70
   7  -5   2   36.20    3.00
  -8   5  -2    7.80    2.30
   8  -5   2    6.10    2.50
   8  -5   2    7.20    2.10
  -9   5  -2    6.00    2.60
   9  -5   2    2.90    2.50
 -10   5  -2    7.90    3.40
  10  -5   2    5.10    3.50
  10   4  -2    6.80    3.80
  10   4  -2    5.70    2.40
 -10  -4   2    9.20    3.10
   9   4  -2    1.50    1.80
   9   4  -2    1.30    2.70
  -9  -4   2    3.00    2.30
   8   4  -2   23.70    2.20
   8   4  -2   20.10    3.10
  -8  -4   2   17.20    1.70
  -8  -4   2   20.40    2.60
   7   4  -2    0.40    1.20
   7   4  -2    2.30    1.80
  -7  -4   2    0.60    1.70
  -7  -4   2    0.40    0.90
   6   4  -2   44.20    2.60
   6   4  -2   38.00    3.20
  -6  -4   2   42.80    2.40
  -6  -4   2   42.00    2.90
   5   4  -2    0.20    1.30
   5   4  -2    2.00    0.90
  -5  -4   2    1.60    1.20
  -5  -4   2    1.20    0.80
   4   4  -2  173.28    8.20
   4   4  -2  194.08    8.00
   4   4  -2  187.48    8.00
  -4  -4   2  176.28    8.00
  -4  -4   2  179.48    7.90
   3   4  -2  139.69    5.90
   3   4  -2  132.59    5.90
   3   4  -2  134.79    6.20
   3   4  -2  132.49    5.70
  -3  -4   2  127.49    5.90
  -3  -4   2  135.29    5.90
  -3  -4   2  135.79    5.70
  -3  -4   2  135.39    5.90
   2   4  -2   40.50    2.20
   2   4  -2   41.90    2.40
   2   4  -2   43.10    2.10
   2   4  -2   44.90    2.20
  -2  -4   2   44.40    2.20
  -2  -4   2   43.10    2.20
  -2  -4   2   41.80    2.20
   1   4  -2  121.39    5.30
   1   4  -2  123.79    5.30
   1   4  -2  115.79    5.20
   1   4  -2  120.89    5.20
   1   4  -2  121.09    5.50
  -1  -4   2  117.09    5.20
  -1  -4   2  122.39    5.30
  -1  -4   2  127.79    5.30
   0   4  -2    1.10    0.80
   0   4  -2    1.60    0.60
   0   4  -2    1.40    0.50
   0  -4   2    1.80    0.60
   0  -4   2    1.70    0.50
  -1   4  -2  133.39    5.80
  -1   4  -2  144.49    6.10
  -1   4  -2  126.39    5.90
  -1   4  -2  137.69    5.80
   1  -4   2  140.59    5.90
  -2   4  -2  589.74   24.40
  -2   4  -2  571.24   24.30
  -2   4  -2  589.24   24.10
  -2   4  -2  584.54   24.10
   2  -4   2  593.34   24.20
   2  -4   2  559.04   24.20
   2  -4   2  578.94   24.30
  -3   4  -2    5.60    0.90
  -3   4  -2    5.10    1.00
  -3   4  -2    3.40    0.70
   3  -4   2    4.60    0.60
   3  -4   2    4.70    0.60
   3  -4   2    3.50    0.90
  -4   4  -2    2.00    1.10
  -4   4  -2    2.40    0.90
  -4   4  -2    0.60    0.80
   4  -4   2    1.10    0.50
   4  -4   2    1.50    0.90
  -5   4  -2   37.80    2.60
  -5   4  -2   37.10    2.30
  -5   4  -2   39.70    2.30
   5  -4   2   40.30    2.40
   5  -4   2   38.60    1.90
  -6   4  -2  166.08    7.80
  -6   4  -2  160.68    7.60
  -6   4  -2  171.58    7.60
   6  -4   2  174.78    7.70
  -7   4  -2  228.08   10.50
   7  -4   2  243.58   10.50
  -8   4  -2   13.10    2.10
  -8   4  -2   12.50    2.40
   8  -4   2   14.80    2.30
   8  -4   2   10.10    2.30
  -9   4  -2   -0.70    2.40
  -9   4  -2    3.00    2.20
   9  -4   2    3.00    2.60
 -10   4  -2    7.60    3.20
 -10   4  -2    6.70    2.80
  10  -4   2    9.70    1.50
  10  -4   2    9.20    3.40
  10   3  -2   19.60    4.00
  10   3  -2   21.70    2.50
 -10  -3   2   21.90    3.20
   9   3  -2   11.30    3.00
   9   3  -2    8.60    1.70
  -9  -3   2   10.20    2.40
   8   3  -2    0.60    2.00
   8   3  -2    1.80    1.30
  -8  -3   2    0.00    1.70
   7   3  -2    2.20    1.10
   7   3  -2    2.10    1.80
  -7  -3   2    4.20    1.60
  -7  -3   2    2.70    0.80
   6   3  -2   58.09    3.00
   6   3  -2   60.39    3.60
  -6  -3   2   52.09    2.70
  -6  -3   2   62.29    3.30
   5   3  -2   21.60    1.90
   5   3  -2   23.20    1.60
  -5  -3   2   18.60    1.80
  -5  -3   2   20.60    1.40
   4   3  -2  176.38    7.60
   4   3  -2  181.98    7.60
   4   3  -2  168.88    7.80
  -4  -3   2  173.58    7.50
  -4  -3   2  173.08    7.70
   3   3  -2   -1.10    0.70
   3   3  -2   -0.70    0.50
   3   3  -2   -0.10    0.70
  -3  -3   2    0.10    0.70
  -3  -3   2   -0.40    0.50
  -3  -3   2    0.00    0.60
   2   3  -2   17.60    1.30
   2   3  -2   21.00    1.10
   2   3  -2   21.00    1.20
   2   3  -2   21.20    1.30
  -2  -3   2   22.30    1.10
  -2  -3   2   18.90    1.20
  -2  -3   2   19.60    1.30
   1   3  -2   20.90    1.20
   1   3  -2   19.70    1.10
   1   3  -2   19.70    1.30
   1   3  -2   20.30    1.20
   1   3  -2   23.40    1.10
  -1  -3   2   21.50    1.20
  -1  -3   2   21.10    1.20
  -1  -3   2   20.10    1.10
  -1  -3   2   23.00    1.10
   0   3  -2 1427.26   57.89
   0   3  -2 1350.86   57.69
   0   3  -2 1406.96   57.69
   0   3  -2 1419.46   57.79
   0  -3   2 1354.56   57.79
   0  -3   2 1401.16   57.79
   0  -3   2 1408.46   57.79
  -1   3  -2   17.40    1.20
  -1   3  -2   19.80    1.00
  -1   3  -2   20.00    1.00
  -1   3  -2   18.20    1.20
  -1   3  -2   19.30    1.00
   1  -3   2   19.00    1.00
   1  -3   2   21.60    1.20
  -2   3  -2  258.77   11.10
  -2   3  -2  268.17   11.10
  -2   3  -2  265.17   10.90
   2  -3   2  249.88   11.10
   2  -3   2  253.07   10.90
   2  -3   2  268.47   10.90
  -3   3  -2   48.60    2.50
  -3   3  -2   53.19    2.70
  -3   3  -2   50.29    2.40
   3  -3   2   47.20    2.50
   3  -3   2   48.10    2.20
  -4   3  -2   30.30    1.80
  -4   3  -2   32.30    2.00
  -4   3  -2   32.70    1.90
   4  -3   2   27.20    1.80
   4  -3   2   28.00    1.40
  -5   3  -2   22.70    2.00
  -5   3  -2   25.00    1.80
   5  -3   2   21.20    1.70
  -6   3  -2  361.56   15.30
   6  -3   2  347.57   15.20
  -7   3  -2  126.39    6.10
  -7   3  -2  126.59    6.30
   7  -3   2  125.19    5.50
   7  -3   2  127.99    6.40
   7  -3   2  123.09    6.00
  -8   3  -2    2.80    1.80
  -8   3  -2    5.90    2.20
   8  -3   2    5.50    2.30
   8  -3   2    4.00    1.00
  -9   3  -2   18.20    2.60
  -9   3  -2   14.40    2.70
   9  -3   2   16.60    2.90
   9  -3   2   19.60    1.80
 -10   3  -2   14.40    3.00
  10  -3   2   11.70    1.70
  10  -3   2   11.00    3.30
  11   2  -2    7.60    2.20
  11   2  -2   11.20    4.20
 -11  -2   2    8.20    3.10
  10   2  -2    5.30    1.70
  10   2  -2    7.00    2.90
 -10  -2   2    7.60    2.60
   9   2  -2   86.49    5.30
   9   2  -2   91.99    4.50
  -9  -2   2   86.29    5.10
   8   2  -2   19.20    1.70
   8   2  -2   19.90    2.70
  -8  -2   2   17.30    2.30
   7   2  -2    1.80    1.70
   7   2  -2    1.60    1.00
  -7  -2   2    2.10    1.50
   6   2  -2  185.28    8.10
   6   2  -2  181.58    8.50
  -6  -2   2  185.88    7.90
  -6  -2   2  179.78    8.40
  -6  -2   2  202.88    8.00
   5   2  -2   28.70    1.70
   5   2  -2   29.10    2.10
  -5  -2   2   28.10    1.50
  -5  -2   2   27.10    2.00
  -5  -2   2   31.40    1.60
   4   2  -2   39.60    2.00
   4   2  -2   38.30    2.20
  -4  -2   2   43.80    2.20
  -4  -2   2   41.80    2.00
  -4  -2   2   37.10    1.90
   3   2  -2  133.79    5.70
   3   2  -2  129.19    5.90
  -3  -2   2  135.09    5.90
  -3  -2   2  134.89    5.70
   2   2  -2  249.97   10.60
   2   2  -2  266.07   10.60
   2   2  -2  247.78   10.70
  -2  -2   2  246.68   10.70
  -2  -2   2  248.88   10.60
  -2  -2   2  255.37   10.50
  -2  -2   2  257.47   10.60
   1   2  -2  182.78    7.80
   1   2  -2  186.28    7.80
   1   2  -2  187.38    7.80
   1   2  -2  181.98    7.90
  -1  -2   2  195.48    7.80
  -1  -2   2  185.18    7.80
  -1  -2   2  188.98    7.80
  -1  -2   2  182.18    7.80
   0   2  -2 9512.95  395.66
   0   2  -2 9999.00  395.36
   0   2  -2 9583.84  395.46
   0   2  -2 9353.86  395.36
   0  -2   2 9530.45  395.36
   0  -2   2 9429.36  395.36
  -1   2  -2  250.77   10.20
  -1   2  -2  249.58   10.30
  -1   2  -2  248.28   10.20
  -1   2  -2  244.28   10.30
  -1   2  -2  248.08   10.40
   1  -2   2  235.98   10.30
   1  -2   2  241.28   10.20
  -2   2  -2  213.78    9.10
  -2   2  -2  222.38    9.00
  -2   2  -2  215.28    9.00
   2  -2   2  207.18    8.90
   2  -2   2  213.28    9.00
   2  -2   2  207.68    8.90
  -3   2  -2  124.59    5.50
  -3   2  -2  124.79    5.40
   3  -2   2  121.59    5.40
   3  -2   2  116.19    5.20
   3  -2   2  125.89    5.20
  -4   2  -2  276.67   11.60
  -4   2  -2  272.87   11.50
   4  -2   2  266.17   11.20
   4  -2   2  264.57   11.40
   4  -2   2  263.87   11.20
  -5   2  -2   36.60    2.40
  -5   2  -2   34.30    2.20
   5  -2   2   32.80    1.70
   5  -2   2   30.50    2.40
   5  -2   2   34.10    2.10
   5  -2   2   34.60    1.80
  -6   2  -2    0.00    1.20
  -6   2  -2    0.20    1.10
   6  -2   2    0.50    0.70
   6  -2   2    0.00    1.30
   6  -2   2   -0.30    1.10
  -7   2  -2   58.09    3.50
  -7   2  -2   53.39    3.40
   7  -2   2   51.69    3.50
   7  -2   2   53.59    2.80
  -8   2  -2    3.60    1.90
  -8   2  -2    7.70    2.10
   8  -2   2    5.30    2.20
   8  -2   2    7.10    1.10
  -9   2  -2    0.50    2.00
   9  -2   2   -1.60    2.40
   9  -2   2    0.00    1.20
 -10   2  -2    8.20    2.80
  10  -2   2    9.00    3.30
  10  -2   2    8.70    1.70
  11   1  -2   26.50    2.50
  11   1  -2   24.10    4.30
 -11  -1   2   19.10    3.50
  10   1  -2   44.40    3.00
  10   1  -2   39.10    4.40
 -10  -1   2   37.20    4.00
   9   1  -2   15.80    2.80
   9   1  -2   17.10    1.70
  -9  -1   2   13.90    2.40
   8   1  -2   19.20    1.80
   8   1  -2   18.00    2.40
  -8  -1   2   24.80    2.40
   7   1  -2    6.70    1.00
   7   1  -2    7.80    1.80
  -7  -1   2    7.20    1.50
   6   1  -2   60.29    3.30
   6   1  -2   57.89    2.80
  -6  -1   2   58.59    3.20
   5   1  -2  259.27   10.90
   5   1  -2  261.07   10.70
   5   1  -2  254.17   11.20
   5   1  -2  254.27   10.80
  -5  -1   2  254.77   11.10
   4   1  -2  273.17   11.40
   4   1  -2  267.47   11.20
   4   1  -2  255.07   11.10
  -4  -1   2  268.67   11.10
  -4  -1   2  265.67   11.10
  -4  -1   2  278.77   11.10
  -4  -1   2  261.17   11.40
   3   1  -2   98.09    4.30
   3   1  -2  100.99    4.40
  -3  -1   2   94.19    4.40
  -3  -1   2  106.49    4.20
  -3  -1   2   97.79    4.20
  -3  -1   2   99.79    4.20
   2   1  -2 6636.64  277.77
   2   1  -2 6436.06  277.77
   2   1  -2 6833.62  277.97
  -2  -1   2 6856.21  277.77
  -2  -1   2 6880.11  277.87
  -2  -1   2 6699.63  277.77
   1   1  -2 3140.49  133.09
   1   1  -2 3278.47  133.29
   1   1  -2 3159.78  133.09
   1   1  -2 3207.88  133.19
  -1  -1   2 3224.68  133.09
  -1  -1   2 3324.47  133.19
   0   1  -2   22.40    1.20
   0   1  -2   24.40    1.20
   0   1  -2   23.70    1.10
   0  -1   2   23.10    1.10
   0  -1   2   25.10    1.20
  -1   1  -2   63.49    2.90
  -1   1  -2   64.99    2.80
  -1   1  -2   63.89    2.70
   1  -1   2   61.49    2.80
   1  -1   2   64.19    2.70
  -2   1  -2  552.84   23.60
  -2   1  -2  603.24   23.40
  -2   1  -2  560.04   23.40
   2  -1   2  547.35   23.40
   2  -1   2  560.14   23.50
  -3   1  -2  257.07   10.80
  -3   1  -2  252.07   10.70
   3  -1   2  241.88   10.50
   3  -1   2  253.97   10.60
  -4   1  -2   35.70    2.00
  -4   1  -2   34.80    2.10
   4  -1   2   29.40    1.70
   4  -1   2   29.30    2.10
   4  -1   2   31.40    1.80
   4  -1   2   30.10    1.60
  -5   1  -2   29.80    2.10
  -5   1  -2   31.30    2.30
   5  -1   2   28.60    2.30
   5  -1   2   30.10    1.70
   5  -1   2   33.40    2.00
  -6   1  -2    1.60    1.20
  -6   1  -2    1.70    1.20
   6  -1   2    0.70    1.30
   6  -1   2    0.80    1.10
   6  -1   2    2.50    0.80
  -7   1  -2   44.50    3.10
  -7   1  -2   36.80    3.00
   7  -1   2   43.60    3.20
   7  -1   2   48.50    2.50
  -8   1  -2   46.80    3.50
   8  -1   2   54.59    4.00
   8  -1   2   48.90    2.80
  -9   1  -2   45.50    3.80
   9  -1   2   54.09    4.60
   9  -1   2   48.80    3.00
 -10   1  -2   17.50    3.00
  10  -1   2   21.60    2.20
  10  -1   2   21.40    4.00
  11   0  -2    3.00    1.70
  11   0  -2    2.70    2.90
  11   0  -2    2.70    3.30
 -11   0   2    1.10    2.80
  10   0  -2   20.40    1.80
  10   0  -2   17.30    3.30
 -10   0   2   19.00    2.80
   9   0  -2   11.50    1.40
   9   0  -2    9.90    2.50
  -9   0   2   10.50    2.10
   8   0  -2   -0.20    1.80
   8   0  -2    0.00    0.90
  -8   0   2    2.20    1.60
   7   0  -2  130.19    5.70
   7   0  -2  126.89    6.30
  -7   0   2  134.59    6.20
   6   0  -2   35.60    1.90
   6   0  -2   39.30    2.50
   6   0  -2   36.50    2.00
  -6   0   2   34.30    2.40
  -6   0   2   41.50    1.90
   5   0  -2  168.58    7.50
   5   0  -2  178.88    7.90
   5   0  -2  173.88    7.50
  -5   0   2  188.78    7.60
  -5   0   2  187.08    7.90
   4   0  -2 1305.77   53.79
   4   0  -2 1264.07   53.59
   4   0  -2 1289.77   53.59
  -4   0   2 1290.17   53.79
  -4   0   2 1329.47   53.59
   3   0  -2 1201.08   48.40
   3   0  -2 1154.38   48.50
   3   0  -2 1151.58   48.30
   3   0  -2 1183.88   48.30
  -3   0   2 1150.78   48.50
  -3   0   2 1165.78   48.30
   2   0  -2 1454.65   61.99
   2   0  -2 1546.05   61.99
   2   0  -2 1458.85   61.89
  -2   0   2 1535.05   61.99
  -2   0   2 1511.65   61.89
  -2   0   2 1502.55   61.89
  -2   0   2 1478.45   61.99
   1   0  -2   94.49    4.00
   1   0  -2   91.39    4.10
  -1   0   2   99.09    4.10
  -1   0   2   97.59    4.00
   0   0  -2 2226.18   89.69
   0   0  -2 2189.48   89.69
   0   0  -2 2126.29   89.69
   0   0   2 2151.38   89.69
   0   0   2 2148.39   89.69
   0   0   2 2181.08   89.69
  -1   0  -2   26.60    1.40
  -1   0  -2   27.20    1.30
  -1   0  -2   30.10    1.50
   1   0   2   28.90    1.50
   1   0   2   27.90    1.40
   1   0   2   29.90    1.30
  -2   0  -2  426.16   17.80
  -2   0  -2  417.36   17.80
  -2   0  -2  432.66   17.60
   2   0   2  411.16   17.70
   2   0   2  428.16   17.80
   2   0   2  429.26   17.70
  -3   0  -2  128.79    5.50
  -3   0  -2  128.59    5.70
  -3   0  -2  124.49    5.80
  -3   0  -2  132.19    5.50
   3   0   2  129.09    5.80
   3   0   2  131.69    5.60
   3   0   2  127.99    5.50
  -4   0  -2    5.50    0.90
  -4   0  -2    5.70    0.50
  -4   0  -2    6.50    0.50
  -4   0  -2    6.20    1.00
   4   0   2    4.10    0.80
   4   0   2    3.90    1.00
   4   0   2    5.00    0.80
   4   0   2    4.10    0.70
  -5   0  -2  157.08    7.00
   5   0   2  145.89    7.10
   5   0   2  156.68    6.80
   5   0   2  157.28    6.70
  -6   0  -2  114.49    5.50
   6   0   2  114.29    5.10
   6   0   2  112.89    5.70
  -7   0  -2   80.09    4.50
   7   0   2   81.19    4.80
   7   0   2   83.39    4.00
  -8   0  -2   15.20    2.20
   8   0   2    8.50    2.30
   8   0   2   12.70    1.50
  -9   0  -2   14.10    2.60
   9   0   2   17.90    3.10
   9   0   2   16.50    1.90
 -10   0  -2   46.20    4.40
  10   0   2   43.20    3.40
  10   0   2   43.30    4.60
  11  -1  -2    3.80    3.30
  11  -1  -2    1.60    1.50
  11  -1  -2    2.10    2.80
 -11   1   2    4.20    2.80
  10  -1  -2    1.80    2.70
  10  -1  -2    1.40    1.10
 -10   1   2    2.10    2.10
   9  -1  -2  181.68    8.30
   9  -1  -2  162.98    7.30
  -9   1   2  162.28    8.00
   8  -1  -2    8.80    1.00
   8  -1  -2    5.50    1.90
  -8   1   2    6.80    1.70
   7  -1  -2   71.59    4.00
   7  -1  -2   75.69    3.30
  -7   1   2   72.09    3.90
   6  -1  -2    3.60    1.20
  -6   1   2    5.10    1.20
  -6   1   2    5.20    0.90
   5  -1  -2   40.30    2.40
  -5   1   2   45.50    2.20
  -5   1   2   46.50    2.40
  -5   1   2   47.50    2.50
   4  -1  -2  518.55   22.30
   4  -1  -2  534.25   22.30
  -4   1   2  533.95   22.30
  -4   1   2  540.75   22.20
  -4   1   2  535.45   22.30
   3  -1  -2 1260.37   51.19
   3  -1  -2 1233.28   51.19
  -3   1   2 1246.88   51.19
  -3   1   2 1208.08   51.19
  -3   1   2 1225.78   51.19
   2  -1  -2   58.99    2.60
   2  -1  -2   58.79    2.50
   2  -1  -2   55.99    2.50
  -2   1   2   59.89    2.50
  -2   1   2   59.89    2.60
   1  -1  -2    3.40    0.50
  -1   1   2    3.70    0.40
  -1   1   2    3.70    0.50
   0  -1  -2  131.69    5.50
   0  -1  -2  131.79    5.60
   0  -1  -2  128.49    5.50
   0   1   2  128.79    5.50
   0   1   2  135.09    5.50
   0   1   2  131.69    5.60
   0   1   2  127.89    5.50
  -1  -1  -2    7.50    0.80
  -1  -1  -2    8.00    0.70
  -1  -1  -2    7.20    0.70
   1   1   2    7.80    0.70
   1   1   2    7.60    0.80
   1   1   2    9.30    0.70
   1   1   2    7.30    0.70
  -2  -1  -2  168.78    7.20
  -2  -1  -2  174.68    7.40
   2   1   2  172.08    7.30
   2   1   2  173.58    7.30
   2   1   2  171.08    7.40
   2   1   2  166.28    7.30
  -3  -1  -2   88.69    4.20
  -3  -1  -2   89.59    3.90
   3   1   2   85.79    4.20
   3   1   2   92.59    4.00
   3   1   2   93.49    4.00
  -4  -1  -2  285.07   13.10
  -4  -1  -2  301.17   12.80
  -4  -1  -2  308.47   12.80
   4   1   2  318.47   13.20
   4   1   2  309.87   12.90
   4   1   2  305.57   12.80
  -5  -1  -2   12.00    1.50
  -5  -1  -2   11.90    1.00
   5   1   2   13.70    1.20
   5   1   2   12.70    1.20
   5   1   2   11.30    1.80
  -6  -1  -2    6.50    1.50
   6   1   2    4.60    1.00
   6   1   2    7.70    1.70
  -7  -1  -2  176.08    8.60
   7   1   2  189.28    8.20
   7   1   2  187.78    8.90
  -8  -1  -2    4.30    2.00
   8   1   2    3.50    1.40
   8   1   2    3.90    2.40
  -9  -1  -2    9.20    2.50
   9   1   2    3.90    1.70
   9   1   2    5.00    3.00
 -10  -1  -2    3.80    2.90
  10   1   2    6.80    3.80
  10   1   2    1.30    2.00
  11  -2  -2   40.90    2.70
  11  -2  -2   47.50    4.50
 -11   2   2   37.50    4.00
  10  -2  -2   12.20    2.60
  10  -2  -2   18.40    1.50
  10  -2  -2   14.70    3.00
 -10   2   2   14.00    2.70
   9  -2  -2   33.00    3.50
   9  -2  -2   31.00    3.00
  -9   2   2   29.30    3.00
   8  -2  -2   48.60    3.20
   8  -2  -2   47.00    3.30
  -8   2   2   44.90    3.30
   7  -2  -2    0.60    1.30
  -7   2   2    3.00    1.10
  -7   2   2    1.80    1.30
  -7   2   2    2.90    1.40
   6  -2  -2  250.07   11.30
   6  -2  -2  261.57   11.30
  -6   2   2  255.67   11.30
  -6   2   2  267.87   11.30
  -6   2   2  263.27   11.10
   5  -2  -2    2.70    0.90
   5  -2  -2    2.20    0.90
  -5   2   2    2.30    0.80
  -5   2   2    1.70    0.80
  -5   2   2    1.60    0.90
   4  -2  -2  501.15   21.10
  -4   2   2  503.55   21.00
  -4   2   2  504.25   21.10
   3  -2  -2 1071.79   44.50
  -3   2   2 1060.59   44.50
  -3   2   2 1081.99   44.40
   2  -2  -2   51.79    2.40
   2  -2  -2   52.79    2.50
   2  -2  -2   53.19    2.40
  -2   2   2   55.99    2.40
  -2   2   2   54.49    2.30
  -2   2   2   53.89    2.50
  -2   2   2   53.89    2.30
   1  -2  -2  282.37   11.90
   1  -2  -2  273.37   11.90
  -1   2   2  295.17   11.90
  -1   2   2  282.87   11.80
  -1   2   2  285.47   11.90
   0  -2  -2   76.59    3.60
   0  -2  -2   83.39    3.60
   0  -2  -2   81.69    3.50
   0   2   2   83.99    3.60
   0   2   2   79.19    3.50
   0   2   2   79.79    3.60
   0   2   2   79.29    3.50
  -1  -2  -2   18.10    1.20
  -1  -2  -2   19.90    1.20
  -1  -2  -2   20.00    1.20
   1   2   2   19.60    1.10
   1   2   2   20.30    1.20
   1   2   2   18.20    1.20
   1   2   2   19.40    1.20
  -2  -2  -2  194.88    8.00
  -2  -2  -2  183.58    8.10
  -2  -2  -2  179.88    8.00
   2   2   2  188.68    8.20
   2   2   2  186.68    8.00
   2   2   2  185.98    8.00
   2   2   2  196.68    8.00
  -3  -2  -2   11.40    1.00
  -3  -2  -2    9.60    1.20
   3   2   2    9.90    1.10
   3   2   2   12.90    1.10
   3   2   2   15.40    1.50
   3   2   2   11.50    1.10
  -4  -2  -2    1.20    0.90
  -4  -2  -2    0.70    0.60
   4   2   2    1.40    0.80
   4   2   2   -0.30    0.70
   4   2   2    0.70    1.20
  -5  -2  -2    7.60    0.90
  -5  -2  -2    7.50    1.40
   5   2   2    6.00    1.50
   5   2   2    7.50    1.20
  -6  -2  -2   18.90    1.50
  -6  -2  -2   22.40    2.30
   6   2   2   21.10    2.00
   6   2   2   17.40    2.40
  -7  -2  -2   11.80    1.00
  -7  -2  -2   13.60    2.00
   7   2   2   14.10    1.70
   7   2   2   10.50    2.20
  -8  -2  -2   24.70    2.80
   8   2   2   19.80    2.10
   8   2   2   21.30    3.20
  -9  -2  -2    2.20    2.50
   9   2   2   -0.60    2.70
   9   2   2   -0.30    1.80
  10   2   2    3.00    6.00
  11  -3  -2   -0.70    3.00
 -11   3   2    0.00    2.60
  10  -3  -2    0.80    2.40
 -10   3   2    1.20    2.20
   9  -3  -2   35.00    3.60
   9  -3  -2   29.70    3.20
  -9   3   2   36.60    3.20
  -9   3   2   37.00    3.30
   8  -3  -2    0.40    1.80
   8  -3  -2    1.30    1.70
   8  -3  -2    0.70    1.60
  -8   3   2    0.20    1.70
  -8   3   2    1.40    1.60
  -8   3   2    0.00    1.40
   7  -3  -2   34.60    2.60
   7  -3  -2   36.00    2.60
  -7   3   2   33.90    2.30
  -7   3   2   30.60    2.50
  -7   3   2   35.30    2.60
   6  -3  -2  103.59    4.90
  -6   3   2  102.89    4.80
  -6   3   2  100.59    4.90
   5  -3  -2   43.10    2.60
  -5   3   2   52.69    2.60
  -5   3   2   49.90    2.70
  -5   3   2   51.19    2.60
   4  -3  -2  510.95   21.40
  -4   3   2  507.25   21.50
  -4   3   2  508.55   21.40
  -4   3   2  519.65   21.40
   3  -3  -2   91.89    4.00
   3  -3  -2   88.89    4.00
   3  -3  -2   95.29    4.10
  -3   3   2   95.69    4.20
  -3   3   2   95.69    4.20
   2  -3  -2  138.09    5.90
   2  -3  -2  138.39    5.90
  -2   3   2  136.49    5.80
  -2   3   2  139.59    5.80
  -2   3   2  134.49    6.00
  -2   3   2  141.49    6.00
   1  -3  -2  705.63   28.60
   1  -3  -2  700.53   28.40
   1  -3  -2  669.33   28.40
  -1   3   2  666.03   28.50
  -1   3   2  697.03   28.50
  -1   3   2  667.43   28.40
   0  -3  -2  769.92   32.00
   0  -3  -2  781.22   32.00
   0  -3  -2  763.12   32.00
   0   3   2  781.02   32.00
   0   3   2  762.52   32.00
   0   3   2  769.72   32.00
   0   3   2  758.72   32.10
  -1  -3  -2  235.88   10.10
  -1  -3  -2  234.38   10.00
  -1  -3  -2  238.38   10.10
   1   3   2  237.28   10.00
   1   3   2  235.28   10.00
   1   3   2  240.58   10.20
   1   3   2  233.98   10.10
  -2  -3  -2    9.90    1.10
  -2  -3  -2    8.70    0.90
  -2  -3  -2   15.60    1.20
   2   3   2   12.00    1.10
   2   3   2   11.20    1.00
   2   3   2    8.60    1.00
   2   3   2   13.50    1.40
  -3  -3  -2   27.80    1.80
  -3  -3  -2   30.00    2.00
   3   3   2   34.90    2.00
   3   3   2   29.20    2.00
   3   3   2   29.80    1.80
   3   3   2   32.10    2.20
  -4  -3  -2   58.49    3.00
  -4  -3  -2   58.69    3.30
   4   3   2   62.59    3.20
   4   3   2   65.39    3.60
  -5  -3  -2   28.00    1.80
  -5  -3  -2   26.50    2.30
   5   3   2   24.40    2.40
   5   3   2   32.50    2.20
  -6  -3  -2   13.20    2.00
  -6  -3  -2   11.90    1.30
   6   3   2   10.70    2.10
   6   3   2   10.10    1.50
  -7  -3  -2    6.10    1.10
  -7  -3  -2    7.10    2.00
   7   3   2    5.10    1.60
   7   3   2    4.90    2.40
  -8  -3  -2    7.80    2.50
   8   3   2    9.40    2.00
   8   3   2    7.20    3.00
  -9  -3  -2   25.90    3.60
   9   3   2   31.40    3.00
   9   3   2   31.70    4.60
 -11   4   2   -0.40    3.10
  10  -4  -2   -1.70    2.50
 -10   4   2    0.40    2.40
   9  -4  -2    0.40    2.20
  -9   4   2    2.80    2.00
   8  -4  -2   -1.20    1.80
   8  -4  -2    1.00    1.80
  -8   4   2    0.60    1.70
  -8   4   2   -1.30    1.40
  -8   4   2    2.40    1.70
   7  -4  -2   27.40    2.40
  -7   4   2   25.50    2.40
  -7   4   2   28.10    2.20
  -7   4   2   24.70    2.30
   6  -4  -2    0.60    1.10
  -6   4   2    0.10    1.10
  -6   4   2    0.00    1.10
  -6   4   2    0.20    1.10
   5  -4  -2    4.90    0.60
   5  -4  -2    4.30    1.00
  -5   4   2    5.40    1.10
  -5   4   2    4.70    1.10
   4  -4  -2  490.55   21.80
   4  -4  -2  530.55   22.00
   4  -4  -2  525.65   21.80
  -4   4   2  531.25   22.10
  -4   4   2  551.84   22.10
   3  -4  -2  214.38    8.70
   3  -4  -2  204.28    8.70
   3  -4  -2  196.28    8.60
  -3   4   2  206.28    8.80
  -3   4   2  198.98    8.80
   2  -4  -2    8.60    0.80
   2  -4  -2    9.10    0.90
  -2   4   2    9.50    0.80
  -2   4   2    8.50    0.70
  -2   4   2   10.10    1.10
  -2   4   2    6.60    1.00
   1  -4  -2    7.70    0.90
   1  -4  -2    7.60    0.80
  -1   4   2    6.70    1.00
  -1   4   2    6.50    0.70
  -1   4   2    5.70    0.90
   0  -4  -2   22.90    1.50
   0  -4  -2   20.70    1.50
   0  -4  -2   22.60    1.40
   0   4   2   23.00    1.60
   0   4   2   21.70    1.40
   0   4   2   22.50    1.50
   0   4   2   20.60    1.50
  -1  -4  -2   41.10    2.20
  -1  -4  -2   38.40    2.10
  -1  -4  -2   38.80    2.20
   1   4   2   35.30    2.10
   1   4   2   42.60    2.40
   1   4   2   41.80    2.20
  -2  -4  -2   15.00    1.50
  -2  -4  -2   14.40    1.30
  -2  -4  -2   16.90    1.60
   2   4   2   13.80    1.40
   2   4   2   17.30    1.40
   2   4   2   16.10    1.70
   2   4   2   16.10    1.50
  -3  -4  -2  128.39    6.20
  -3  -4  -2  135.19    6.10
   3   4   2  143.89    6.20
   3   4   2  136.99    6.40
   3   4   2  138.39    6.00
   3   4   2  132.39    6.20
  -4  -4  -2  150.08    7.10
  -4  -4  -2  162.38    6.90
   4   4   2  150.68    7.00
   4   4   2  159.58    7.40
  -5  -4  -2   36.20    2.80
  -5  -4  -2   34.80    2.30
   5   4   2   38.10    3.20
   5   4   2   35.50    2.70
  -6  -4  -2    8.00    2.00
  -6  -4  -2    8.00    1.30
   6   4   2    5.60    2.30
   6   4   2    9.10    1.80
  -7  -4  -2   14.30    1.50
  -7  -4  -2   12.30    2.50
   7   4   2    9.70    2.60
   7   4   2   12.30    2.00
  -8  -4  -2   38.50    2.70
  -8  -4  -2   43.10    4.40
   8   4   2   45.00    4.80
   8   4   2   47.10    3.80
  -9  -4  -2    7.20    3.30
   9   4   2   12.10    2.90
   9   4   2    9.50    4.10
   9  -5  -2   82.09    4.90
  -9   5   2   82.19    4.80
  -8   5   2    4.40    1.70
  -7   5   2   24.70    2.20
  -7   5   2   20.90    2.30
   6  -5  -2   38.60    3.50
  -6   5   2   38.20    2.60
  -6   5   2   37.10    2.70
   5  -5  -2    0.70    1.10
   5  -5  -2    2.00    0.70
  -5   5   2    2.30    1.20
  -5   5   2    0.60    1.10
   4  -5  -2   12.30    1.20
   4  -5  -2   12.80    1.20
  -4   5   2   12.80    1.50
  -4   5   2   12.80    1.50
   3  -5  -2   36.60    2.10
   3  -5  -2   38.40    2.00
  -3   5   2   38.80    1.80
  -3   5   2   38.40    1.80
  -3   5   2   42.60    2.30
  -3   5   2   37.90    2.30
   2  -5  -2   15.40    1.30
   2  -5  -2   17.40    1.30
  -2   5   2   16.00    1.40
  -2   5   2   15.00    1.50
  -2   5   2   14.80    1.40
  -2   5   2   14.00    1.10
   1  -5  -2  100.29    4.60
   1  -5  -2  101.39    4.50
   1  -5  -2  102.79    4.80
  -1   5   2   94.59    4.60
  -1   5   2  104.79    4.70
  -1   5   2   97.49    4.50
   0  -5  -2    0.80    0.80
   0  -5  -2    1.00    0.80
   0  -5  -2    1.60    0.80
   0   5   2    1.50    1.00
   0   5   2    0.50    0.90
   0   5   2    1.00    0.70
  -1  -5  -2   -0.20    0.90
  -1  -5  -2    0.80    0.90
  -1  -5  -2    0.40    0.80
   1   5   2   -0.70    0.80
   1   5   2    0.40    1.10
   1   5   2    0.50    1.00
   1   5   2   -0.20    0.90
  -2  -5  -2   11.70    1.40
  -2  -5  -2    9.20    1.30
  -2  -5  -2   10.10    1.30
   2   5   2   11.10    1.40
   2   5   2   11.60    1.40
   2   5   2   11.00    1.70
   2   5   2   10.50    1.30
  -3  -5  -2  473.65   20.20
  -3  -5  -2  465.75   20.10
   3   5   2  476.65   20.10
   3   5   2  471.85   20.40
   3   5   2  487.05   20.20
  -4  -5  -2  189.08    8.30
  -4  -5  -2  182.48    8.10
   4   5   2  181.88    8.20
   4   5   2  171.08    8.50
  -5  -5  -2   64.39    3.80
  -5  -5  -2   65.49    3.40
   5   5   2   58.09    3.70
   5   5   2   58.69    4.20
  -6  -5  -2    0.80    2.00
  -6  -5  -2    1.30    1.30
   6   5   2    1.10    1.80
   6   5   2    0.10    2.40
  -7  -5  -2   29.70    3.20
  -7  -5  -2   28.20    2.60
   7   5   2   28.20    3.70
   7   5   2   30.10    2.90
  -8  -5  -2   -0.60    1.60
  -8  -5  -2   -0.30    2.70
   8   5   2   -0.10    3.10
   8   5   2   -0.90    2.40
   9  -6  -2    2.00    2.30
  -9   6   2   -0.70    2.10
  -8   6   2   25.30    2.60
   7  -6  -2   47.20    2.40
  -7   6   2   43.90    3.10
   6  -6  -2   44.10    2.40
  -6   6   2   47.20    3.10
  -6   6   2   43.40    3.10
   5  -6  -2   -0.90    0.80
  -5   6   2   -0.90    1.30
  -5   6   2   -0.70    1.20
   4  -6  -2  861.41   36.30
  -4   6   2  876.91   36.60
  -4   6   2  880.61   36.60
   3  -6  -2  405.36   17.30
  -3   6   2  423.86   17.10
  -3   6   2  402.86   17.50
  -3   6   2  403.76   17.50
   2  -6  -2    0.00    0.80
  -2   6   2    0.10    0.60
  -2   6   2   -0.30    1.10
  -2   6   2   -0.10    1.10
   1  -6  -2   38.00    2.30
  -1   6   2   36.80    2.10
  -1   6   2   33.00    2.30
  -1   6   2   38.80    2.50
   0  -6  -2   -0.20    1.00
   0   6   2   -1.30    0.90
   0   6   2    1.80    1.20
   0   6   2   -0.50    1.00
  -1  -6  -2   21.70    2.10
  -1  -6  -2   21.50    1.80
   1   6   2   19.70    1.70
   1   6   2   20.00    1.90
   1   6   2   20.80    2.20
  -2  -6  -2   18.80    1.90
  -2  -6  -2   19.30    1.80
   2   6   2   18.60    1.80
   2   6   2   16.90    1.80
   2   6   2   19.40    2.30
  -3  -6  -2   69.99    3.60
  -3  -6  -2   61.19    3.70
   3   6   2   63.49    4.20
  -4  -6  -2   -0.90    1.30
  -4  -6  -2   -0.50    1.70
   4   6   2   -2.30    2.10
  -5  -6  -2    0.60    2.00
  -5  -6  -2   -0.50    1.40
   5   6   2   -1.70    2.30
  -6  -6  -2    2.90    1.60
  -6  -6  -2    5.30    2.50
   6   6   2    3.20    2.60
  -7  -6  -2   73.99    5.20
  -7  -6  -2   67.19    4.20
   7   6   2   68.99    5.40
 -10   7   2   13.60    3.30
   9  -7  -2   96.59    5.90
  -9   7   2   95.39    5.70
   8  -7  -2    1.70    1.10
  -8   7   2    2.60    2.00
   7  -7  -2    0.50    1.00
  -7   7   2    0.10    1.80
   6  -7  -2   82.19    3.90
  -6   7   2   79.59    4.40
   5  -7  -2   36.60    2.30
  -5   7   2   39.70    2.80
   4  -7  -2  305.87   13.30
  -4   7   2  313.87   13.60
  -4   7   2  319.27   13.70
   3  -7  -2  279.47   12.40
  -3   7   2  298.17   12.70
  -3   7   2  297.57   12.70
  -3   7   2  283.67   12.10
   2  -7  -2    2.10    1.10
  -2   7   2    0.70    1.40
  -2   7   2    0.40    0.80
  -2   7   2   -0.60    1.30
   1  -7  -2   22.30    1.90
  -1   7   2   22.60    2.10
  -1   7   2   21.70    2.10
  -1   7   2   17.50    1.80
   0  -7  -2   64.69    3.80
   0   7   2   72.29    4.00
   0   7   2   69.09    3.80
   0   7   2   76.29    3.70
  -1  -7  -2   43.70    3.00
   1   7   2   43.90    2.80
   1   7   2   39.30    2.80
   1   7   2   42.20    3.20
   2   7   2    4.90    2.10
   2   7   2    2.80    1.50
  -3  -7  -2   -0.30    1.60
   3   7   2    1.30    1.80
  -4  -7  -2   52.99    3.50
   4   7   2   47.40    4.20
  -5  -7  -2   13.60    2.10
   5   7   2   17.70    3.40
  -6  -7  -2    5.30    2.00
   6   7   2    3.70    3.50
   7   7   2   24.50    5.20
   9  -8  -2    5.10    3.00
  -9   8   2    4.10    2.80
   8  -8  -2   35.50    2.60
  -8   8   2   41.50    3.60
   7  -8  -2   17.00    1.70
  -7   8   2   20.50    2.70
   6  -8  -2    0.80    1.20
  -6   8   2    0.70    1.80
   5  -8  -2   -0.30    1.20
  -5   8   2    0.20    1.60
   4  -8  -2   15.60    1.70
  -4   8   2   16.60    2.10
   3  -8  -2   38.00    2.70
  -3   8   2   39.70    2.20
  -3   8   2   40.50    3.00
  -3   8   2   41.40    3.00
   2  -8  -2   79.89    4.20
  -2   8   2   78.29    3.80
  -2   8   2   75.89    4.40
  -2   8   2   77.99    4.30
   1  -8  -2   27.50    2.60
  -1   8   2   24.40    2.40
  -1   8   2   24.40    2.60
  -1   8   2   27.30    2.10
   0  -8  -2    3.30    1.60
   0   8   2    3.10    1.70
   0   8   2    2.00    1.80
   0   8   2    1.40    1.30
   1   8   2   33.30    3.20
   1   8   2   33.20    2.80
   1   8   2   35.10    3.00
   2   8   2    3.80    1.80
   2   8   2    1.70    2.30
   3   8   2    6.40    2.70
  -4  -8  -2   79.59    4.70
   4   8   2   75.79    5.50
  -5  -8  -2    1.50    2.10
   5   8   2    0.50    3.10
   6   8   2    2.50    3.40
   8  -9  -2    1.40    1.60
  -8   9   2    1.00    2.60
   7  -9  -2   29.70    2.60
  -7   9   2   20.30    2.90
   6  -9  -2    9.70    1.70
  -6   9   2    6.80    2.40
   5  -9  -2   12.10    1.80
  -5   9   2   13.60    2.30
   4  -9  -2    2.00    1.50
  -4   9   2    0.60    1.70
   3  -9  -2    5.90    1.70
  -3   9   2    5.70    2.00
  -3   9   2    4.80    1.10
   2  -9  -2    3.30    1.70
  -2   9   2    4.90    2.20
  -2   9   2    2.20    1.20
  -2   9   2    3.30    1.90
   1  -9  -2    5.20    1.80
  -1   9   2    5.00    2.20
  -1   9   2    6.50    2.00
  -1   9   2    4.90    1.40
   0   9   2   -0.20    1.40
   0   9   2    0.20    2.20
   0   9   2    0.80    2.00
   1   9   2    4.20    2.60
   1   9   2    5.00    1.80
   2   9   2   -0.10    2.40
   2   9   2    0.70    2.00
   3   9   2   43.60    4.80
   4   9   2   32.80    4.60
   7 -10  -2   77.89    4.50
  -7  10   2   77.79    5.30
   6 -10  -2    1.40    1.80
  -6  10   2    1.80    2.50
   5 -10  -2    6.70    2.00
  -5  10   2    5.40    2.50
   4 -10  -2   34.40    3.20
  -4  10   2   32.90    3.40
   3 -10  -2    6.10    2.00
  -3  10   2    3.80    1.20
  -3  10   2    6.90    2.40
   2 -10  -2   20.90    2.40
  -2  10   2   19.00    2.80
  -2  10   2   18.80    1.90
   1 -10  -2    5.10    2.10
  -1  10   2    3.40    1.60
  -1  10   2    2.90    2.40
   0  10   2    1.90    1.80
   0  10   2   -0.20    2.50
   1  10   2   13.00    2.30
   1  10   2   10.90    3.20
   2  10   2    0.70    2.30
   2  10   2   -0.30    3.30
   3  10   2    9.50    4.10
   5 -11  -2   38.10    3.80
  -5  11   2   44.00    4.30
   4 -11  -2   98.69    5.80
  -4  11   2  106.19    6.50
   3 -11  -2   19.90    2.80
  -3  11   2   18.10    1.80
  -3  11   2   20.40    3.40
   2 -11  -2   13.00    2.80
  -2  11   2   13.00    3.10
  -2  11   2   10.20    1.90
  -1  11   2    0.40    3.00
  -1  11   2   -1.60    1.90
   0  11   2   39.30    3.70
   1  12  -3   13.60    2.50
   1  12  -3    8.70    3.80
   0  12  -3   47.50    3.70
   0  12  -3   40.40    4.80
  -1  12  -3    5.10    3.10
  -1  12  -3    3.50    2.00
  -1  12  -3    5.40    3.30
   1 -12   3    5.80    3.20
   1 -12   3    5.80    2.80
  -2  12  -3    0.30    1.40
  -2  12  -3    0.00    2.90
  -2  12  -3   -0.90    3.40
   2 -12   3   -1.70    2.50
   2 -12   3   -0.10    3.10
  -3  12  -3   35.60    4.50
  -3  12  -3   50.59    4.80
   3 -12   3   34.70    4.20
   3 -12   3   43.50    4.30
   4  11  -3    0.50    3.60
   3  11  -3   -0.10    2.50
   3  11  -3    2.30    3.30
   2  11  -3   40.80    3.60
   2  11  -3   24.90    3.80
   1  11  -3    3.20    2.70
   1  11  -3    2.30    1.90
   0  11  -3   -0.40    1.60
   0  11  -3    0.60    2.60
  -1  11  -3   32.50    3.80
  -1  11  -3   35.60    3.40
  -1  11  -3   34.60    2.90
   1 -11   3   43.10    4.00
   1 -11   3   34.90    3.20
  -2  11  -3   26.30    3.50
  -2  11  -3   31.40    3.30
  -2  11  -3   26.60    2.30
   2 -11   3   30.20    2.90
   2 -11   3   30.70    3.40
  -3  11  -3   32.40    3.50
  -3  11  -3   34.10    3.90
   3 -11   3   35.70    3.10
   3 -11   3   34.50    3.60
  -4  11  -3    8.90    3.20
  -4  11  -3    7.20    2.60
   4 -11   3    6.50    2.10
   4 -11   3    3.60    2.70
  -5  11  -3   -0.40    2.70
  -5  11  -3    0.60    3.00
   5 -11   3    1.30    2.90
  -6  11  -3    8.70    3.70
   6 -11   3    7.50    4.00
   6 -11   3   10.20    3.00
   5  10  -3    0.80    3.50
   4  10  -3   12.20    3.50
   3  10  -3    7.00    2.60
   3  10  -3    7.10    2.20
   2  10  -3    8.50    2.00
   2  10  -3    9.90    2.40
   1  10  -3    0.40    1.50
   1  10  -3    0.20    2.20
   0  10  -3   -0.10    1.30
   0  10  -3   -0.60    1.90
   0  10  -3   -0.30    2.00
   0 -10   3   -0.10    2.00
   0 -10   3    1.10    1.80
  -1  10  -3    2.60    2.00
  -1  10  -3    1.60    2.10
  -1  10  -3    1.20    1.20
   1 -10   3    3.90    2.10
   1 -10   3    1.50    1.70
  -2  10  -3   11.40    2.60
  -2  10  -3   10.70    2.30
  -2  10  -3   12.20    1.40
   2 -10   3   11.10    1.90
   2 -10   3   13.80    2.50
  -3  10  -3   76.89    4.50
  -3  10  -3   71.59    4.80
   3 -10   3   66.59    4.50
   3 -10   3   72.79    4.20
  -4  10  -3   15.80    3.00
  -4  10  -3   20.90    2.80
   4 -10   3   17.80    2.90
   4 -10   3   17.10    2.10
  -5  10  -3    0.30    2.50
  -5  10  -3    0.70    2.10
   5 -10   3    1.40    2.40
  -6  10  -3    5.50    2.50
  -6  10  -3    8.00    3.10
   6 -10   3    4.60    1.80
   6 -10   3    1.10    2.60
  -7  10  -3    9.10    2.90
  -7  10  -3    9.30    3.70
   7 -10   3   11.30    2.20
   7 -10   3   11.60    3.10
   6   9  -3   -2.00    3.20
  -6  -9   3   -0.90    2.10
   5   9  -3    0.80    2.50
  -5  -9   3    1.20    2.00
   4   9  -3  102.49    6.20
   3   9  -3   37.20    3.80
   3   9  -3   32.90    3.20
   2   9  -3   11.50    1.80
   2   9  -3    9.30    2.40
   1   9  -3  123.09    6.00
   1   9  -3  115.79    5.70
   1   9  -3  119.09    6.30
  -1  -9   3  123.19    6.00
  -1  -9   3  122.79    6.00
   0   9  -3   -0.10    1.90
   0   9  -3    1.10    1.70
   0   9  -3    2.10    1.20
   0  -9   3    4.10    1.80
   0  -9   3    1.80    1.50
  -1   9  -3   14.40    2.30
  -1   9  -3   18.80    1.60
  -1   9  -3   19.40    2.30
   1  -9   3   23.70    2.40
   1  -9   3   16.50    1.90
  -2   9  -3   -1.10    1.90
  -2   9  -3   -0.30    1.60
  -2   9  -3   -0.10    0.90
   2  -9   3    0.40    1.30
   2  -9   3    1.70    1.70
  -3   9  -3    3.60    1.80
  -3   9  -3   10.00    2.20
   3  -9   3    8.20    1.50
   3  -9   3   10.40    2.10
  -4   9  -3    3.20    2.20
  -4   9  -3    4.20    1.90
   4  -9   3    2.90    1.40
   4  -9   3    5.40    2.00
  -5   9  -3    1.40    1.90
  -5   9  -3    0.60    2.20
   5  -9   3    2.00    1.90
  -6   9  -3    0.00    2.00
  -6   9  -3    0.30    2.50
   6  -9   3    1.20    1.40
   6  -9   3   -0.60    2.20
  -7   9  -3   13.30    3.10
  -7   9  -3   12.90    2.70
   7  -9   3   14.60    1.90
   7  -9   3   13.10    2.80
  -8   9  -3   -0.60    3.00
  -8   9  -3    0.10    2.60
   8  -9   3   -0.20    2.90
   8  -9   3    0.00    1.70
   7   8  -3   -0.10    3.40
  -7  -8   3    0.10    1.90
   6   8  -3   37.70    4.00
  -6  -8   3   41.90    3.40
   5   8  -3   31.70    3.50
  -5  -8   3   42.10    3.20
   4   8  -3   56.79    4.20
  -4  -8   3   70.69    4.00
   3   8  -3  128.79    6.00
   3   8  -3  118.89    6.30
  -3  -8   3  121.39    6.10
   2   8  -3   11.60    1.60
   2   8  -3   10.70    2.20
   1   8  -3   31.40    2.40
   1   8  -3   33.80    2.50
   1   8  -3   37.00    2.90
  -1  -8   3   35.10    2.60
  -1  -8   3   36.40    2.70
   0   8  -3  130.09    6.10
   0   8  -3  133.29    5.90
   0   8  -3  125.29    6.30
   0  -8   3  125.69    6.00
   0  -8   3  130.69    6.10
  -1   8  -3    7.20    1.10
  -1   8  -3   11.30    1.70
  -1   8  -3    9.30    1.80
   1  -8   3    5.30    1.30
   1  -8   3    7.60    1.60
  -2   8  -3   59.59    3.60
  -2   8  -3   62.19    3.70
  -2   8  -3   62.89    3.00
   2  -8   3   61.09    3.40
   2  -8   3   64.69    3.60
  -3   8  -3  196.08    9.40
  -3   8  -3  210.38    9.40
   3  -8   3  205.28    9.00
   3  -8   3  211.48    9.40
  -4   8  -3  151.48    7.10
  -4   8  -3  138.79    7.30
   4  -8   3  152.38    7.20
   4  -8   3  151.58    6.70
  -5   8  -3    1.40    1.70
  -5   8  -3    1.50    1.90
   5  -8   3    2.00    1.80
  -6   8  -3   43.60    3.50
  -6   8  -3   43.50    3.70
   6  -8   3   39.70    2.70
   6  -8   3   47.80    3.70
  -7   8  -3   11.50    2.70
  -7   8  -3   10.80    2.40
   7  -8   3    7.70    2.50
   7  -8   3    8.50    1.40
  -8   8  -3    0.30    2.70
   8  -8   3    1.90    2.70
   8  -8   3    2.00    1.40
  -9   8  -3    0.70    3.60
   9  -8   3   -0.40    1.70
   9  -8   3    1.60    3.10
   8   7  -3    1.50    3.50
  -8  -7   3    0.60    1.60
   7   7  -3   -0.50    2.60
  -7  -7   3   -0.40    1.50
   6   7  -3   43.70    4.00
  -6  -7   3   45.40    3.10
   5   7  -3  141.59    7.30
  -5  -7   3  144.99    6.70
   4   7  -3    2.60    2.00
  -4  -7   3    4.50    1.40
   3   7  -3   14.40    2.00
   3   7  -3   16.90    1.80
  -3  -7   3   17.50    1.80
   2   7  -3   74.19    4.00
   2   7  -3   78.19    3.90
   2   7  -3   80.59    4.30
  -2  -7   3   79.59    4.10
  -2  -7   3   78.19    4.10
  -2  -7   3   84.29    3.90
   1   7  -3   22.40    1.80
   1   7  -3   25.30    2.30
   1   7  -3   19.20    1.90
  -1  -7   3   23.80    1.90
  -1  -7   3   19.50    2.00
   0   7  -3   -0.90    1.10
   0   7  -3   -0.80    0.80
   0   7  -3   -0.40    1.10
   0  -7   3   -0.50    1.10
   0  -7   3   -0.70    1.00
  -1   7  -3  363.36   15.40
  -1   7  -3  382.26   15.90
  -1   7  -3  348.67   15.60
   1  -7   3  374.96   15.70
   1  -7   3  361.56   15.50
  -2   7  -3   69.89    3.20
  -2   7  -3   72.39    3.70
  -2   7  -3   71.09    4.00
   2  -7   3   72.09    3.80
   2  -7   3   69.59    3.50
  -3   7  -3    0.30    1.30
  -3   7  -3    0.20    1.20
   3  -7   3   -0.30    1.30
   3  -7   3    0.70    0.90
  -4   7  -3  108.69    5.70
  -4   7  -3  115.49    5.70
   4  -7   3  115.89    5.30
   4  -7   3  128.59    5.90
  -5   7  -3  188.98    8.70
  -5   7  -3  193.18    8.90
   5  -7   3  184.38    8.70
  -6   7  -3   46.70    3.70
  -6   7  -3   45.40    3.20
   6  -7   3   52.29    2.70
   6  -7   3   46.70    3.40
  -7   7  -3   11.20    2.50
  -7   7  -3   17.90    2.40
   7  -7   3   14.70    2.50
   7  -7   3   11.30    1.40
  -8   7  -3   -0.70    2.50
   8  -7   3   -1.30    2.30
   8  -7   3    0.00    1.10
  -9   7  -3   27.20    3.90
   9  -7   3   31.70    3.80
   9   6  -3    1.40    3.00
   9   6  -3   -2.30    3.60
   9   6  -3    0.40    2.30
  -9  -6   3    2.80    2.90
  -9  -6   3   -0.60    1.40
   8   6  -3   -1.40    1.90
   8   6  -3   -0.20    3.00
  -8  -6   3   -0.50    1.30
  -8  -6   3   -0.50    2.30
   7   6  -3   23.30    2.50
   7   6  -3   23.80    3.30
  -7  -6   3   26.10    2.80
  -7  -6   3   18.50    1.90
   6   6  -3    4.70    1.60
   6   6  -3    5.00    2.40
  -6  -6   3    3.30    1.20
  -6  -6   3    4.50    1.90
   5   6  -3    1.70    1.60
   5   6  -3    0.80    1.30
  -5  -6   3    1.60    1.20
  -5  -6   3    1.50    1.50
   4   6  -3   40.80    2.70
   4   6  -3   43.10    3.00
  -4  -6   3   38.40    2.60
  -4  -6   3   42.60    2.60
   3   6  -3    0.10    1.00
   3   6  -3    0.00    1.00
   3   6  -3    0.80    1.00
   3   6  -3   -0.10    1.40
  -3  -6   3    0.00    1.00
  -3  -6   3   -0.40    1.00
   2   6  -3    3.10    1.00
   2   6  -3    2.80    1.00
   2   6  -3    1.50    1.30
   2   6  -3    2.40    1.00
   2   6  -3    3.70    0.90
  -2  -6   3    2.70    1.10
  -2  -6   3    2.80    0.90
  -2  -6   3    1.90    1.00
  -2  -6   3    3.70    1.00
   1   6  -3    7.90    1.20
   1   6  -3   10.00    1.10
   1   6  -3   10.10    1.40
  -1  -6   3    8.20    1.20
  -1  -6   3    9.10    1.20
  -1  -6   3    9.70    1.20
   0   6  -3  209.48    9.50
   0   6  -3  213.68    9.60
   0   6  -3  227.28    9.90
   0  -6   3  235.48    9.80
   0  -6   3  229.88    9.70
   0  -6   3  223.88    9.60
  -1   6  -3    8.30    1.40
  -1   6  -3    3.80    1.00
  -1   6  -3    4.90    0.80
   1  -6   3    5.30    1.10
   1  -6   3    6.40    1.00
  -2   6  -3    3.60    0.60
  -2   6  -3    3.30    0.80
  -2   6  -3    2.30    1.00
  -2   6  -3    3.50    1.20
   2  -6   3    3.90    0.80
   2  -6   3    2.50    1.10
  -3   6  -3  291.07   12.20
  -3   6  -3  265.57   12.00
   3  -6   3  277.67   12.10
   3  -6   3  278.17   11.80
  -4   6  -3   18.00    2.10
  -4   6  -3   19.80    1.90
   4  -6   3   21.80    2.10
  -5   6  -3   24.80    2.50
  -5   6  -3   25.20    2.10
   5  -6   3   21.60    2.10
   5  -6   3   22.30    1.70
  -6   6  -3   61.49    3.90
  -6   6  -3   61.19    3.90
   6  -6   3   66.29    4.00
   6  -6   3   67.49    3.20
  -7   6  -3   30.30    3.10
   7  -6   3   32.10    2.00
   7  -6   3   28.90    2.80
  -8   6  -3   12.90    2.70
   8  -6   3    6.00    2.40
  -9   6  -3   29.80    3.80
   9  -6   3   35.00    2.40
   9  -6   3   34.40    4.10
  10   5  -3    5.20    4.10
  10   5  -3    8.50    2.70
  10   5  -3   11.00    3.60
 -10  -5   3    7.90    3.30
   9   5  -3   -1.10    2.70
   9   5  -3   -0.40    1.90
  -9  -5   3    0.40    1.10
  -9  -5   3   -1.20    2.60
   8   5  -3   11.90    2.90
   8   5  -3    4.20    1.70
  -8  -5   3    8.70    2.30
  -8  -5   3    7.50    1.30
   7   5  -3  210.58    9.90
   7   5  -3  213.28    9.40
  -7  -5   3  196.68    9.00
  -7  -5   3  215.08    9.70
   6   5  -3  115.19    5.40
   6   5  -3  109.49    5.80
  -6  -5   3  119.79    5.70
  -6  -5   3  105.59    5.20
   5   5  -3    0.30    1.10
   5   5  -3    1.00    1.70
  -5  -5   3    0.30    0.90
  -5  -5   3    0.10    1.20
   4   5  -3    0.30    1.10
   4   5  -3   -0.40    1.10
   4   5  -3   -0.70    0.80
  -4  -5   3    0.40    0.90
  -4  -5   3   -0.20    1.10
   3   5  -3  118.29    5.40
   3   5  -3  126.89    5.60
   3   5  -3  123.69    5.60
   3   5  -3  119.89    5.80
   3   5  -3  134.49    5.60
  -3  -5   3  121.99    5.60
  -3  -5   3  126.09    5.40
  -3  -5   3  119.29    5.50
  -3  -5   3  122.99    5.60
   2   5  -3  134.59    6.70
   2   5  -3  144.79    6.40
   2   5  -3  154.08    6.50
   2   5  -3  143.09    6.40
   2   5  -3  144.89    6.30
  -2  -5   3  152.58    6.40
  -2  -5   3  148.79    6.40
  -2  -5   3  148.69    6.50
   1   5  -3   -0.10    0.70
   1   5  -3    1.10    0.60
   1   5  -3    1.40    0.70
   1   5  -3    1.50    1.00
   1   5  -3    1.10    0.80
  -1  -5   3    0.10    0.70
  -1  -5   3   -0.30    0.80
  -1  -5   3    1.30    0.80
   0   5  -3    9.90    0.90
   0   5  -3    9.60    1.30
   0   5  -3    7.20    1.00
   0  -5   3    9.10    1.10
   0  -5   3    9.70    1.10
   0  -5   3    7.60    0.90
  -1   5  -3    4.60    0.90
  -1   5  -3    4.80    1.20
  -1   5  -3    4.30    0.70
  -1   5  -3    3.70    0.80
   1  -5   3    5.30    0.80
   1  -5   3    5.60    1.00
  -2   5  -3    1.50    0.80
  -2   5  -3    2.10    0.60
  -2   5  -3    3.60    1.10
  -2   5  -3    2.30    0.50
  -2   5  -3    1.60    0.60
   2  -5   3    1.40    0.90
   2  -5   3    2.30    0.70
  -3   5  -3  130.59    6.00
  -3   5  -3  128.89    5.80
  -3   5  -3  131.99    5.60
   3  -5   3  116.29    5.80
  -4   5  -3    6.40    1.50
  -4   5  -3    6.10    1.20
  -4   5  -3    7.30    1.10
   4  -5   3    5.00    0.80
   4  -5   3    5.60    1.30
  -5   5  -3    0.30    1.10
  -5   5  -3   -0.30    1.20
  -5   5  -3    1.60    1.50
   5  -5   3    0.90    0.70
   5  -5   3   -0.20    1.20
  -6   5  -3    8.00    1.60
  -6   5  -3    9.50    1.90
   6  -5   3    6.00    0.90
   6  -5   3    7.60    1.70
  -7   5  -3   52.29    3.70
  -7   5  -3   58.19    3.60
   7  -5   3   62.19    3.80
   7  -5   3   55.89    2.80
  -8   5  -3    3.40    2.00
   8  -5   3    3.10    1.10
   8  -5   3    2.30    2.40
   8  -5   3    2.90    2.10
  -9   5  -3   -0.20    2.30
   9  -5   3    0.60    1.20
   9  -5   3   -1.50    2.60
 -10   5  -3    5.90    3.50
  10  -5   3    5.30    3.80
  10   4  -3   10.20    2.30
  10   4  -3   10.60    3.70
 -10  -4   3    9.10    3.10
   9   4  -3   22.50    3.40
   9   4  -3   19.60    2.30
  -9  -4   3   11.60    2.60
   8   4  -3  105.99    5.30
   8   4  -3  104.89    6.00
  -8  -4   3  101.09    4.70
  -8  -4   3  109.09    5.60
   7   4  -3  100.29    4.60
   7   4  -3   88.89    5.00
  -7  -4   3   83.79    4.20
  -7  -4   3   96.99    4.90
   6   4  -3   11.60    2.00
   6   4  -3    9.40    1.30
  -6  -4   3    8.80    1.10
  -6  -4   3   13.60    1.80
   5   4  -3   26.10    2.20
   5   4  -3   29.20    2.00
  -5  -4   3   24.50    1.70
  -5  -4   3   26.90    2.10
   4   4  -3   76.19    3.90
   4   4  -3   79.19    3.70
   4   4  -3   81.49    3.80
  -4  -4   3   74.19    3.80
  -4  -4   3   73.39    3.60
   3   4  -3  332.97   14.00
   3   4  -3  328.07   14.20
   3   4  -3  334.87   14.00
   3   4  -3  328.07   14.00
  -3  -4   3  316.77   13.90
  -3  -4   3  324.07   13.80
  -3  -4   3  350.36   14.00
  -3  -4   3  326.27   14.00
   2   4  -3  207.88    9.40
   2   4  -3  216.58    9.10
   2   4  -3  215.78    9.20
   2   4  -3  218.78    9.20
   2   4  -3  205.18    9.10
  -2  -4   3  219.48    9.10
  -2  -4   3  213.38    9.20
  -2  -4   3  219.28    9.20
  -2  -4   3  220.38    9.20
   1   4  -3   78.59    3.50
   1   4  -3   74.89    3.50
   1   4  -3   77.99    3.70
   1   4  -3   81.19    3.40
   1   4  -3   73.79    3.50
  -1  -4   3   76.39    3.50
  -1  -4   3   76.59    3.50
   0   4  -3  313.87   13.30
   0   4  -3  320.07   13.40
   0   4  -3  308.37   13.60
   0   4  -3  316.87   13.30
   0  -4   3  326.57   13.40
   0  -4   3  322.77   13.40
  -1   4  -3    0.00    0.60
  -1   4  -3    0.50    0.40
  -1   4  -3    0.90    0.70
  -1   4  -3    0.30    0.50
  -1   4  -3    0.30    0.40
   1  -4   3   -0.20    0.70
  -2   4  -3    0.50    0.50
  -2   4  -3   -0.20    0.90
  -2   4  -3    0.80    0.70
  -2   4  -3   -0.20    0.40
   2  -4   3    0.50    0.50
   2  -4   3    0.10    0.60
   2  -4   3   -0.40    0.70
  -3   4  -3  170.58    7.20
  -3   4  -3  174.98    7.40
  -3   4  -3  166.08    7.50
   3  -4   3  157.98    7.10
   3  -4   3  168.98    7.10
  -4   4  -3  100.99    4.50
  -4   4  -3   99.09    4.70
  -4   4  -3   98.39    4.40
   4  -4   3   96.89    4.20
   4  -4   3   89.89    4.20
   4  -4   3   89.49    4.50
  -5   4  -3   13.20    1.80
  -5   4  -3   14.80    1.50
   5  -4   3   11.50    1.50
   5  -4   3   13.50    1.10
  -6   4  -3   37.70    2.60
   6  -4   3   35.30    2.00
   6  -4   3   37.50    2.60
  -7   4  -3   45.90    3.10
  -7   4  -3   36.80    3.10
   7  -4   3   40.40    3.30
   7  -4   3   42.90    2.30
   7  -4   3   44.00    3.10
  -8   4  -3   13.90    2.30
  -8   4  -3   12.30    2.60
   8  -4   3   16.50    1.40
   8  -4   3   13.60    2.70
  -9   4  -3   29.40    3.10
  -9   4  -3   27.00    3.50
   9  -4   3   26.60    3.70
   9  -4   3   29.20    2.30
 -10   4  -3    3.70    3.00
 -10   4  -3    2.40    3.00
  10  -4   3    1.60    3.30
  10  -4   3    4.70    1.50
  11   3  -3    6.30    2.30
  11   3  -3    2.20    4.20
  11   3  -3    5.20    3.40
 -11  -3   3    5.40    3.70
  10   3  -3    4.60    3.30
  10   3  -3    4.90    1.90
 -10  -3   3    3.30    2.50
   9   3  -3    0.20    1.40
   9   3  -3    1.20    2.50
  -9  -3   3    0.90    2.10
   8   3  -3   33.70    2.50
   8   3  -3   33.30    3.40
  -8  -3   3   34.20    3.00
   7   3  -3   12.00    2.10
   7   3  -3   10.60    1.40
  -7  -3   3   11.20    1.90
  -7  -3   3   10.00    1.00
   6   3  -3   38.30    2.40
   6   3  -3   40.40    2.90
  -6  -3   3   42.80    2.20
  -6  -3   3   42.50    2.70
   5   3  -3   40.60    2.20
   5   3  -3   40.90    2.50
  -5  -3   3   35.70    2.00
  -5  -3   3   39.60    2.40
   4   3  -3   -0.20    0.90
   4   3  -3    0.30    0.60
   4   3  -3    0.00    0.80
  -4  -3   3    0.70    0.60
  -4  -3   3   -0.20    0.80
   3   3  -3  469.55   20.10
   3   3  -3  497.15   20.10
   3   3  -3  475.45   20.20
   3   3  -3  489.35   20.30
  -3  -3   3  487.05   20.10
  -3  -3   3  485.85   19.90
  -3  -3   3  460.05   20.10
  -3  -3   3  480.25   20.20
   2   3  -3  128.99    5.40
   2   3  -3  119.79    5.50
   2   3  -3  124.49    5.40
   2   3  -3  121.19    5.40
  -2  -3   3  125.69    5.40
  -2  -3   3  127.19    5.40
  -2  -3   3  123.79    5.30
  -2  -3   3  121.49    5.40
   1   3  -3   27.10    1.40
   1   3  -3   27.80    1.40
   1   3  -3   23.10    1.40
   1   3  -3   24.60    1.50
  -1  -3   3   28.10    1.50
  -1  -3   3   28.30    1.40
  -1  -3   3   25.10    1.40
   0   3  -3  804.62   34.30
   0   3  -3  838.92   34.40
   0   3  -3  842.22   34.20
   0   3  -3  821.62   34.20
   0  -3   3  820.02   34.20
   0  -3   3  823.62   34.30
  -1   3  -3  302.17   12.50
  -1   3  -3  305.87   12.40
  -1   3  -3  289.07   12.70
  -1   3  -3  296.87   12.60
  -1   3  -3  302.67   12.40
   1  -3   3  297.17   12.60
   1  -3   3  292.77   12.50
  -2   3  -3   65.19    3.00
  -2   3  -3   64.29    3.20
  -2   3  -3   65.09    2.80
  -2   3  -3   66.69    2.80
  -2   3  -3   66.09    3.00
   2  -3   3   65.59    2.90
   2  -3   3   60.29    3.00
   2  -3   3   62.09    2.90
  -3   3  -3    0.50    0.60
  -3   3  -3    1.10    0.90
   3  -3   3    0.70    0.40
   3  -3   3    0.20    0.50
   3  -3   3    0.20    0.70
  -4   3  -3  184.38    7.50
  -4   3  -3  170.98    7.60
   4  -3   3  164.78    7.20
   4  -3   3  170.68    7.50
   4  -3   3  163.98    7.20
  -5   3  -3  283.37   11.70
   5  -3   3  260.57   11.40
   5  -3   3  271.47   11.70
  -6   3  -3   36.30    2.70
  -6   3  -3   31.30    2.40
   6  -3   3   29.00    1.80
   6  -3   3   25.90    2.30
   6  -3   3   31.60    2.80
  -7   3  -3    4.70    2.00
  -7   3  -3    7.60    1.80
   7  -3   3    5.80    1.80
   7  -3   3    7.40    1.10
   7  -3   3    5.90    2.10
  -8   3  -3    1.70    2.20
  -8   3  -3   -0.10    1.80
   8  -3   3    1.00    1.10
   8  -3   3    2.60    2.30
  -9   3  -3   22.30    2.80
  -9   3  -3   21.00    3.10
   9  -3   3   19.90    1.90
   9  -3   3   19.10    3.30
 -10   3  -3   58.69    5.00
  10  -3   3   63.89    3.70
  10  -3   3   62.09    5.70
  11   2  -3   16.10    4.10
  11   2  -3   13.60    3.40
  11   2  -3   13.00    2.20
 -11  -2   3   14.80    3.30
  10   2  -3   13.70    2.00
  10   2  -3   14.70    3.30
 -10  -2   3   13.90    2.80
   9   2  -3    9.70    2.40
   9   2  -3   10.40    1.60
  -9  -2   3   10.50    2.30
   8   2  -3    2.70    2.10
   8   2  -3    0.50    1.10
  -8  -2   3    2.00    1.60
   7   2  -3   50.89    2.70
   7   2  -3   49.30    3.30
  -7  -2   3   44.40    3.10
   6   2  -3   56.69    3.50
   6   2  -3   63.69    3.10
  -6  -2   3   62.59    2.80
  -6  -2   3   64.19    2.80
  -6  -2   3   63.69    3.40
   5   2  -3   13.80    1.20
   5   2  -3   16.00    1.60
  -5  -2   3   16.00    1.60
  -5  -2   3   13.80    1.00
  -5  -2   3   13.60    1.10
   4   2  -3  530.45   22.50
   4   2  -3  549.15   22.70
  -4  -2   3  535.25   22.70
  -4  -2   3  554.84   22.50
  -4  -2   3  530.15   22.50
   3   2  -3  177.58    7.80
   3   2  -3  182.68    7.70
   3   2  -3  190.08    7.90
   3   2  -3  181.18    7.90
  -3  -2   3  184.88    7.90
  -3  -2   3  172.68    7.70
  -3  -2   3  186.18    7.60
   2   2  -3   28.70    1.50
   2   2  -3   29.60    1.40
   2   2  -3   26.00    1.50
   2   2  -3   28.70    1.60
  -2  -2   3   25.10    1.50
  -2  -2   3   29.30    1.50
  -2  -2   3   28.70    1.40
  -2  -2   3   30.20    1.40
   1   2  -3 4386.26  183.48
   1   2  -3 4455.05  183.38
   1   2  -3 4453.15  183.38
   1   2  -3 4362.66  183.38
  -1  -2   3 4540.15  183.38
  -1  -2   3 4442.66  183.38
  -1  -2   3 4432.16  183.38
   0   2  -3 3808.02  154.88
   0   2  -3 3578.14  154.98
   0   2  -3 3724.93  154.98
   0  -2   3 3882.71  154.88
   0  -2   3 3744.23  154.88
   0  -2   3 3758.22  154.98
  -1   2  -3  643.14   26.30
  -1   2  -3  624.84   26.20
  -1   2  -3  659.73   26.40
   1  -2   3  621.94   26.30
   1  -2   3  607.24   26.20
  -2   2  -3    4.90    0.40
  -2   2  -3    3.60    0.70
  -2   2  -3    4.60    0.80
  -2   2  -3    4.80    0.40
   2  -2   3    3.80    0.70
   2  -2   3    3.30    0.50
   2  -2   3    3.20    0.50
  -3   2  -3   36.70    2.10
  -3   2  -3   34.70    1.90
   3  -2   3   34.80    1.80
   3  -2   3   34.10    1.70
   3  -2   3   36.20    2.00
  -4   2  -3   -0.50    0.80
  -4   2  -3    0.70    0.80
   4  -2   3    0.00    0.50
   4  -2   3    0.10    0.80
   4  -2   3   -0.30    0.70
  -5   2  -3  250.27   10.60
  -5   2  -3  247.08   10.40
   5  -2   3  224.38   10.10
   5  -2   3  244.68   10.60
   5  -2   3  233.88   10.30
  -6   2  -3    5.10    1.50
  -6   2  -3    2.80    1.30
   6  -2   3    3.00    0.90
   6  -2   3    2.20    1.30
   6  -2   3    2.60    1.50
  -7   2  -3   76.59    4.60
  -7   2  -3   78.69    4.40
   7  -2   3   87.59    4.80
   7  -2   3   76.09    3.80
  -8   2  -3   57.69    3.90
  -8   2  -3   49.70    4.00
   8  -2   3   53.09    4.20
   8  -2   3   55.69    3.00
  -9   2  -3  140.39    7.50
   9  -2   3  160.38    8.20
   9  -2   3  148.59    6.80
 -10   2  -3    2.50    2.80
  10  -2   3    1.50    3.60
  10  -2   3    1.90    1.70
  11   1  -3    0.70    2.90
  11   1  -3   -1.40    1.70
  11   1  -3   -0.30    3.60
 -11  -1   3    1.10    2.70
  10   1  -3    5.50    2.50
  10   1  -3    4.70    2.80
  10   1  -3   10.80    1.70
 -10  -1   3    5.90    2.30
   9   1  -3    5.70    1.30
   9   1  -3    5.10    2.40
  -9  -1   3    9.30    2.10
   8   1  -3   11.50    1.30
   8   1  -3   10.00    2.10
  -8  -1   3    8.90    1.80
   7   1  -3  239.78   10.30
   7   1  -3  234.38   10.70
  -7  -1   3  249.68   10.70
   6   1  -3  477.75   20.10
   6   1  -3  465.95   19.80
  -6  -1   3  477.05   20.10
   5   1  -3  141.49    6.30
   5   1  -3  147.19    6.60
   5   1  -3  141.09    6.30
  -5  -1   3  156.48    6.20
  -5  -1   3  143.19    6.60
   4   1  -3  282.77   11.80
   4   1  -3  278.47   11.70
   4   1  -3  277.37   11.90
   4   1  -3  280.27   11.90
  -4  -1   3  283.57   11.60
  -4  -1   3  276.77   11.60
  -4  -1   3  262.07   11.90
  -4  -1   3  286.47   11.60
   3   1  -3  132.89    5.60
   3   1  -3  125.79    5.70
   3   1  -3  132.79    5.70
  -3  -1   3  125.89    5.70
  -3  -1   3  132.39    5.50
  -3  -1   3  126.89    5.50
  -3  -1   3  139.39    5.50
   2   1  -3 2993.30  123.19
   2   1  -3 2863.21  123.19
  -2  -1   3 3006.90  123.09
  -2  -1   3 3054.29  123.09
   1   1  -3 3081.19  124.39
   1   1  -3 2952.90  124.39
   1   1  -3 2929.81  124.39
   1   1  -3 3001.70  124.39
  -1  -1   3 2945.61  124.39
  -1  -1   3 3119.29  124.39
  -1  -1   3 3039.60  124.39
   0   1  -3 2624.24  113.49
   0   1  -3 2725.53  113.59
   0   1  -3 2791.22  113.49
   0   1  -3 2740.53  113.59
   0  -1   3 2828.32  113.49
   0  -1   3 2761.32  113.59
   0  -1   3 2759.92  113.59
  -1   1  -3  539.95   22.60
  -1   1  -3  541.25   22.40
  -1   1  -3  542.45   22.50
   1  -1   3  537.75   22.50
   1  -1   3  541.85   22.50
  -2   1  -3    3.20    0.70
  -2   1  -3    4.30    0.50
  -2   1  -3    4.80    0.80
  -2   1  -3    5.40    0.50
   2  -1   3    3.00    0.60
   2  -1   3    4.90    0.50
  -3   1  -3  207.28    9.00
  -3   1  -3  199.68    9.00
  -3   1  -3  219.98    8.70
  -3   1  -3  205.58    8.70
   3  -1   3  206.28    8.80
   3  -1   3  209.28    8.80
   3  -1   3  200.78    8.90
  -4   1  -3  176.18    7.50
  -4   1  -3  170.58    7.70
   4  -1   3  171.88    7.40
   4  -1   3  164.68    7.30
   4  -1   3  170.88    7.30
   4  -1   3  168.58    7.70
  -5   1  -3    8.90    1.50
  -5   1  -3    6.90    1.20
   5  -1   3    7.30    1.20
   5  -1   3    5.10    1.40
   5  -1   3    8.20    0.90
  -6   1  -3    9.70    1.60
  -6   1  -3    7.70    1.80
   6  -1   3    9.10    1.50
   6  -1   3   11.60    2.00
   6  -1   3   10.20    1.10
  -7   1  -3    8.10    1.80
  -7   1  -3    7.30    1.90
   7  -1   3    4.60    1.90
   7  -1   3    6.80    1.10
  -8   1  -3   15.30    2.30
   8  -1   3   14.70    1.60
   8  -1   3   13.80    2.80
  -9   1  -3   -0.10    2.30
   9  -1   3   -0.20    2.90
   9  -1   3    0.50    1.40
 -10   1  -3   29.80    3.80
  10  -1   3   33.10    4.70
  10  -1   3   34.20    3.30
  11   0  -3    2.60    3.40
  11   0  -3    1.30    1.50
  11   0  -3   -0.20    2.80
 -11   0   3    2.60    2.70
  10   0  -3    0.10    1.20
  10   0  -3   -0.20    2.20
  10   0  -3   -1.80    2.50
 -10   0   3    0.00    2.10
   9   0  -3    6.30    1.20
   9   0  -3    5.90    2.30
   9   0  -3    8.60    2.10
  -9   0   3    4.40    1.90
   8   0  -3  276.87   12.20
   8   0  -3  270.77   11.60
   8   0  -3  283.47   12.20
  -8   0   3  261.37   12.10
   7   0  -3  859.51   35.80
   7   0  -3  853.01   36.20
  -7   0   3  871.51   36.20
   6   0  -3    2.60    0.70
   6   0  -3    3.70    1.20
   6   0  -3    3.70    1.20
   6   0  -3    2.90    0.60
  -6   0   3    3.10    0.70
  -6   0   3    3.50    1.10
   5   0  -3    6.50    1.10
   5   0  -3    8.90    0.70
   5   0  -3    7.50    0.70
   5   0  -3    6.70    1.00
  -5   0   3    5.70    1.10
  -5   0   3    6.90    0.80
   4   0  -3  542.25   21.90
   4   0  -3  500.95   21.70
   4   0  -3  514.15   21.70
   4   0  -3  518.25   21.90
  -4   0   3  525.15   21.90
  -4   0   3  535.55   21.70
   3   0  -3    8.50    0.70
   3   0  -3    7.80    0.80
   3   0  -3    9.60    0.70
   3   0  -3    7.70    0.60
  -3   0   3    9.30    0.60
  -3   0   3    9.70    0.50
  -3   0   3    9.70    0.90
  -3   0   3    9.20    0.70
   2   0  -3   78.29    3.40
   2   0  -3   79.39    3.50
   2   0  -3   79.99    3.60
  -2   0   3   82.69    3.50
  -2   0   3   82.09    3.40
   1   0  -3   11.80    0.80
   1   0  -3    9.80    0.70
   1   0  -3   10.30    0.70
  -1   0   3   11.60    0.70
  -1   0   3   11.70    0.80
   0   0  -3  142.79    6.20
   0   0  -3  145.89    6.20
   0   0  -3  149.19    6.20
   0   0  -3  147.39    6.30
   0   0   3  147.09    6.20
   0   0   3  145.29    6.20
  -1   0  -3  464.35   19.50
  -1   0  -3  483.65   19.60
   1   0   3  467.35   19.50
   1   0   3  484.35   19.50
   1   0   3  467.55   19.50
   1   0   3  441.16   19.60
  -2   0  -3   63.29    3.10
  -2   0  -3   64.09    3.20
  -2   0  -3   62.09    2.90
   2   0   3   73.09    3.20
   2   0   3   68.09    3.00
   2   0   3   66.99    3.00
  -3   0  -3  198.58    8.20
  -3   0  -3  195.88    8.20
  -3   0  -3  190.18    8.50
  -3   0  -3  197.18    8.50
   3   0   3  200.98    8.30
   3   0   3  187.98    8.30
   3   0   3  188.08    8.50
  -4   0  -3  192.38    7.80
  -4   0  -3  185.38    7.80
  -4   0  -3  176.88    8.30
  -4   0  -3  181.68    8.20
   4   0   3  180.08    8.30
   4   0   3  188.58    8.00
   4   0   3  188.38    8.00
  -5   0  -3   58.99    2.60
  -5   0  -3   63.49    2.70
  -5   0  -3   55.29    3.30
   5   0   3   59.89    3.00
   5   0   3   56.49    3.40
   5   0   3   61.19    3.10
  -6   0  -3    2.40    1.30
   6   0   3    3.40    1.00
   6   0   3    2.50    1.60
  -7   0  -3    1.20    1.50
   7   0   3   -0.50    1.80
   7   0   3    1.40    1.10
  -8   0  -3   25.40    2.80
   8   0   3   26.50    2.30
   8   0   3   23.10    3.00
  -9   0  -3   12.70    2.70
   9   0   3    5.30    2.80
   9   0   3    9.60    1.90
 -10   0  -3   14.70    3.40
  10   0   3   16.70    2.40
  10   0   3   14.20    3.60
  11  -1  -3    7.70    3.00
  11  -1  -3    6.00    1.50
 -11   1   3    8.30    2.80
  10  -1  -3    6.70    2.70
  10  -1  -3    5.40    1.20
  10  -1  -3    6.50    2.40
 -10   1   3    6.60    2.30
   9  -1  -3   31.60    2.00
   9  -1  -3   30.80    3.20
   9  -1  -3   33.40    3.30
  -9   1   3   30.90    3.00
   8  -1  -3   84.69    3.90
   8  -1  -3   82.39    4.70
   8  -1  -3   90.99    4.70
  -8   1   3   85.19    4.60
   7  -1  -3   28.50    2.40
   7  -1  -3   32.80    1.60
   7  -1  -3   28.10    2.40
  -7   1   3   30.40    2.40
   6  -1  -3   59.29    3.20
   6  -1  -3   58.69    2.60
   6  -1  -3   57.49    3.20
  -6   1   3   64.79    2.90
  -6   1   3   56.29    3.20
   5  -1  -3  106.79    4.80
   5  -1  -3  112.89    4.80
   5  -1  -3  108.49    5.10
   5  -1  -3  112.39    5.10
  -5   1   3  117.69    5.20
  -5   1   3  119.99    5.00
   4  -1  -3   31.00    1.80
   4  -1  -3   32.30    1.70
   4  -1  -3   31.70    1.50
   4  -1  -3   29.50    1.50
  -4   1   3   34.00    1.70
  -4   1   3   34.40    1.80
   3  -1  -3   65.99    3.00
   3  -1  -3   69.59    3.20
   3  -1  -3   69.19    3.00
   3  -1  -3   69.39    3.00
  -3   1   3   70.29    3.00
  -3   1   3   73.59    3.10
   2  -1  -3   42.20    1.90
   2  -1  -3   39.60    2.00
  -2   1   3   44.30    1.90
  -2   1   3   44.20    2.00
   1  -1  -3  262.77   11.20
   1  -1  -3  265.27   11.20
   1  -1  -3  267.77   11.20
  -1   1   3  259.87   11.10
  -1   1   3  277.07   11.20
  -1   1   3  266.77   11.10
   0  -1  -3 1799.62   74.19
   0  -1  -3 1851.31   74.19
   0  -1  -3 1775.42   74.29
   0   1   3 1841.62   74.19
   0   1   3 1793.52   74.19
   0   1   3 1729.83   74.19
   0   1   3 1762.62   74.19
  -1  -1  -3    0.60    0.50
  -1  -1  -3    0.70    0.50
  -1  -1  -3    0.30    0.50
   1   1   3    0.50    0.50
   1   1   3    0.60    0.50
   1   1   3    1.30    0.60
   1   1   3    1.20    0.50
  -2  -1  -3   70.19    3.40
  -2  -1  -3   69.49    3.20
   2   1   3   69.49    3.20
   2   1   3   71.99    3.20
   2   1   3   72.99    3.40
   2   1   3   70.79    3.20
  -3  -1  -3  745.93   31.20
  -3  -1  -3  727.43   30.90
   3   1   3  740.43   31.00
   3   1   3  741.83   31.20
   3   1   3  779.72   31.00
   3   1   3  730.83   31.00
  -4  -1  -3    5.30    0.70
  -4  -1  -3    3.20    1.00
   4   1   3    3.40    1.20
   4   1   3    4.10    0.90
   4   1   3    6.20    0.90
  -5  -1  -3   15.90    1.70
  -5  -1  -3   16.70    1.20
   5   1   3   13.50    1.40
   5   1   3   16.80    2.10
   5   1   3   17.10    1.50
  -6  -1  -3   73.29    3.20
  -6  -1  -3   68.29    4.00
   6   1   3   69.59    3.60
   6   1   3   70.39    4.30
  -7  -1  -3   12.20    2.00
   7   1   3    6.80    1.30
   7   1   3    6.80    2.30
  -8  -1  -3   26.50    2.90
   8   1   3   33.20    2.80
   8   1   3   28.00    3.60
  -9  -1  -3   34.40    3.60
   9   1   3   30.60    4.20
   9   1   3   33.60    3.20
  11  -2  -3    6.60    3.20
 -11   2   3    6.70    2.80
  10  -2  -3    0.10    2.30
 -10   2   3    1.80    2.10
   9  -2  -3   22.50    2.60
   9  -2  -3   23.40    2.80
  -9   2   3   18.40    2.40
   8  -2  -3   67.49    3.90
   8  -2  -3   64.49    4.00
  -8   2   3   64.19    3.90
   7  -2  -3   22.30    2.20
   7  -2  -3   19.90    2.10
  -7   2   3   20.70    2.10
  -7   2   3   20.20    1.90
  -7   2   3   19.30    1.80
   6  -2  -3   -0.60    1.00
   6  -2  -3    0.40    1.00
  -6   2   3   -0.50    1.10
  -6   2   3    0.90    1.00
  -6   2   3    0.90    0.90
   5  -2  -3    1.80    0.90
   5  -2  -3    1.00    0.80
  -5   2   3    1.50    0.80
  -5   2   3    1.70    0.90
  -5   2   3    0.70    0.70
   4  -2  -3  273.77   11.40
   4  -2  -3  267.07   11.60
   4  -2  -3  271.97   11.40
  -4   2   3  278.77   11.60
   3  -2  -3   12.10    0.90
   3  -2  -3   14.80    1.10
   3  -2  -3   13.70    0.90
  -3   2   3   15.70    0.90
  -3   2   3   15.80    1.10
   2  -2  -3  147.59    6.20
   2  -2  -3  145.59    6.30
  -2   2   3  142.39    6.20
  -2   2   3  147.59    6.20
  -2   2   3  146.49    6.20
  -2   2   3  148.09    6.30
   1  -2  -3   40.70    1.90
   1  -2  -3   38.20    2.00
   1  -2  -3   40.90    1.90
  -1   2   3   38.30    1.80
  -1   2   3   37.10    1.80
  -1   2   3   40.70    2.00
   0  -2  -3  633.44   25.40
   0  -2  -3  607.24   25.40
   0  -2  -3  588.54   25.40
   0   2   3  599.74   25.40
   0   2   3  603.74   25.40
   0   2   3  609.74   25.40
   0   2   3  624.84   25.40
  -1  -2  -3   70.99    3.20
  -1  -2  -3   72.49    3.30
  -1  -2  -3   67.49    3.30
   1   2   3   68.39    3.30
   1   2   3   74.29    3.30
   1   2   3   69.69    3.20
   1   2   3   75.09    3.40
  -2  -2  -3  117.79    5.20
  -2  -2  -3  121.49    5.30
  -2  -2  -3  116.19    5.40
   2   2   3  117.69    5.30
   2   2   3  121.09    5.30
   2   2   3  118.89    5.50
   2   2   3  123.09    5.30
  -3  -2  -3    5.20    1.10
  -3  -2  -3    4.50    0.70
   3   2   3    4.30    1.10
   3   2   3    4.40    0.80
   3   2   3    5.60    1.00
   3   2   3    5.40    0.90
  -4  -2  -3    0.20    1.00
  -4  -2  -3   -0.10    0.60
   4   2   3   -0.70    1.20
   4   2   3    0.30    0.90
   4   2   3   -0.60    0.80
  -5  -2  -3   51.49    2.70
  -5  -2  -3   53.19    3.30
   5   2   3   57.49    3.00
   5   2   3   50.29    3.40
  -6  -2  -3    0.20    0.80
  -6  -2  -3   -0.80    1.40
   6   2   3    0.00    1.20
   6   2   3    0.40    1.80
  -7  -2  -3   10.20    2.10
   7   2   3   11.10    2.60
   7   2   3   12.40    1.80
  -8  -2  -3   23.90    2.90
   8   2   3   20.80    3.50
   8   2   3   22.40    2.40
  -9  -2  -3   10.30    3.10
   9   2   3   11.00    2.30
   9   2   3   10.80    3.60
  11  -3  -3   95.29    6.20
 -11   3   3   84.09    5.90
  10  -3  -3   84.19    5.50
 -10   3   3   91.39    5.40
   9  -3  -3   15.90    2.50
  -9   3   3   17.70    2.40
   8  -3  -3   52.09    3.90
   8  -3  -3   68.09    3.90
  -8   3   3   64.89    3.50
  -8   3   3   64.19    3.70
  -8   3   3   55.19    3.60
   7  -3  -3   13.80    1.80
   7  -3  -3   13.60    1.80
  -7   3   3   16.50    1.90
  -7   3   3   13.90    1.70
  -7   3   3   15.90    1.70
   6  -3  -3   85.19    4.50
   6  -3  -3   92.99    4.50
  -6   3   3  100.29    4.50
  -6   3   3  100.29    4.60
   5  -3  -3   31.10    1.60
   5  -3  -3   30.80    2.00
  -5   3   3   33.60    2.00
  -5   3   3   37.10    2.10
   4  -3  -3  133.09    5.70
   4  -3  -3  133.29    5.70
   4  -3  -3  131.59    5.90
  -4   3   3  134.59    5.80
  -4   3   3  136.89    6.00
   3  -3  -3  423.46   18.30
   3  -3  -3  423.46   18.10
   3  -3  -3  451.85   18.20
  -3   3   3  444.16   18.30
  -3   3   3  433.26   18.20
   2  -3  -3  279.67   11.70
   2  -3  -3  275.17   11.70
  -2   3   3  276.67   11.60
  -2   3   3  260.37   11.80
  -2   3   3  286.97   11.70
  -2   3   3  283.67   11.60
   1  -3  -3 1640.64   68.59
   1  -3  -3 1641.24   68.59
   1  -3  -3 1702.53   68.59
  -1   3   3 1653.63   68.49
  -1   3   3 1640.54   68.59
  -1   3   3 1653.83   68.59
   0  -3  -3  145.99    6.30
   0  -3  -3  147.29    6.30
   0  -3  -3  143.99    6.40
   0   3   3  149.59    6.30
   0   3   3  143.89    6.40
   0   3   3  141.39    6.30
   0   3   3  146.59    6.40
  -1  -3  -3  371.66   16.40
  -1  -3  -3  396.76   16.40
  -1  -3  -3  382.06   16.30
   1   3   3  401.06   16.50
   1   3   3  383.86   16.40
   1   3   3  384.86   16.40
   1   3   3  400.76   16.30
  -2  -3  -3    1.20    0.80
  -2  -3  -3    3.20    0.80
  -2  -3  -3    2.20    0.90
   2   3   3    2.50    0.80
   2   3   3    2.30    1.00
   2   3   3    1.80    0.90
   2   3   3    1.80    0.80
  -3  -3  -3   48.70    2.60
  -3  -3  -3   48.20    2.80
   3   3   3   49.80    2.80
   3   3   3   50.89    2.80
   3   3   3   47.50    2.90
   3   3   3   52.49    2.60
  -4  -3  -3   49.90    3.10
  -4  -3  -3   51.39    2.60
   4   3   3   47.70    2.90
   4   3   3   50.69    3.10
  -5  -3  -3   10.80    1.80
  -5  -3  -3   11.50    1.30
   5   3   3    8.50    1.90
   5   3   3   10.30    1.50
  -6  -3  -3   19.60    1.80
  -6  -3  -3   19.30    2.30
   6   3   3   19.40    2.00
   6   3   3   22.30    2.80
  -7  -3  -3    5.20    2.00
  -7  -3  -3    1.30    1.10
   7   3   3    2.40    2.60
   7   3   3    3.70    1.60
  -8  -3  -3    7.60    1.20
  -8  -3  -3    6.10    2.50
   8   3   3    6.30    2.10
   8   3   3    8.10    3.00
  -9  -3  -3   22.80    3.70
   9   3   3   22.80    4.10
   9   3   3   24.90    3.10
 -11   4   3   58.69    5.10
  10  -4  -3   28.40    3.40
 -10   4   3   35.30    3.30
   9  -4  -3   45.80    3.70
  -9   4   3   42.00    3.60
   8  -4  -3  138.19    6.50
  -8   4   3  132.69    6.20
  -8   4   3  122.19    6.40
   7  -4  -3   22.60    2.20
  -7   4   3   20.30    2.20
  -7   4   3   23.80    2.10
  -7   4   3   22.00    2.10
   6  -4  -3   19.00    1.90
  -6   4   3   23.80    2.00
  -6   4   3   21.90    2.00
   5  -4  -3  223.18    9.40
   5  -4  -3  210.38    9.30
   5  -4  -3  221.58    9.60
  -5   4   3  223.98    9.60
  -5   4   3  232.68    9.70
   4  -4  -3  221.18    9.10
   4  -4  -3  212.48    9.20
   4  -4  -3  198.98    9.10
  -4   4   3  220.78    9.20
  -4   4   3  220.18    9.30
   3  -4  -3   14.80    1.20
   3  -4  -3   13.60    1.30
   3  -4  -3   14.40    1.20
  -3   4   3   13.60    1.30
  -3   4   3   14.40    0.90
  -3   4   3   15.20    1.40
  -3   4   3   14.10    0.90
   2  -4  -3   -0.40    0.70
   2  -4  -3    0.20    0.60
  -2   4   3    0.30    0.50
  -2   4   3   -0.30    0.70
  -2   4   3   -0.60    0.80
  -2   4   3    0.00    0.70
   1  -4  -3  138.99    5.90
   1  -4  -3  134.89    5.90
   1  -4  -3  129.49    5.90
  -1   4   3  128.69    5.80
  -1   4   3  136.79    5.90
  -1   4   3  133.79    5.90
   0  -4  -3    9.80    1.10
   0  -4  -3    8.70    1.10
   0  -4  -3   10.90    1.10
   0   4   3   10.30    1.20
   0   4   3    9.80    1.10
   0   4   3    9.70    1.10
   0   4   3    8.50    1.00
  -1  -4  -3  179.38    8.00
  -1  -4  -3  181.88    8.00
  -1  -4  -3  181.58    8.00
   1   4   3  183.78    8.00
   1   4   3  180.98    8.00
   1   4   3  188.58    8.00
   1   4   3  192.78    8.20
  -2  -4  -3  100.19    4.70
  -2  -4  -3   95.79    4.60
  -2  -4  -3  103.79    4.70
   2   4   3   97.29    4.60
   2   4   3  100.89    4.90
   2   4   3   97.79    4.70
   2   4   3   99.99    4.70
  -3  -4  -3   22.80    2.10
  -3  -4  -3   21.50    1.80
   3   4   3   23.50    1.90
   3   4   3   24.00    2.10
   3   4   3   24.40    2.40
  -4  -4  -3  135.19    6.50
  -4  -4  -3  141.89    6.10
   4   4   3  129.89    6.30
   4   4   3  131.89    6.60
  -5  -4  -3   74.09    3.80
  -5  -4  -3   75.79    4.40
   5   4   3   76.99    4.50
   5   4   3   76.09    4.20
  -6  -4  -3    0.00    1.10
  -6  -4  -3    1.50    1.90
   6   4   3   -0.80    2.30
   6   4   3    0.50    1.60
  -7  -4  -3    4.00    1.40
  -7  -4  -3    4.20    2.40
   7   4   3    3.00    2.60
   7   4   3    2.80    1.90
  -8  -4  -3   13.40    1.70
  -8  -4  -3   17.10    3.30
   8   4   3   17.60    2.70
   8   4   3   12.90    3.80
  -9   5   3   11.10    2.20
  -8   5   3  108.79    5.50
  -7   5   3   74.49    4.10
  -6   5   3   21.60    2.00
   5  -5  -3   64.19    3.10
   5  -5  -3   68.19    3.50
  -5   5   3   68.09    3.50
  -5   5   3   65.59    3.50
   4  -5  -3   27.50    1.90
   4  -5  -3   24.10    1.70
  -4   5   3   22.70    1.90
  -4   5   3   24.70    1.80
   3  -5  -3  570.04   23.20
   3  -5  -3  532.75   23.20
  -3   5   3  556.94   23.10
  -3   5   3  573.04   23.10
  -3   5   3  567.14   23.30
  -3   5   3  526.15   23.40
   2  -5  -3  119.19    5.20
   2  -5  -3  117.49    5.20
  -2   5   3  117.19    5.30
  -2   5   3  109.79    5.30
  -2   5   3  112.39    5.10
   1  -5  -3  104.29    4.90
   1  -5  -3  113.09    5.00
  -1   5   3  104.09    4.80
  -1   5   3  107.59    5.10
  -1   5   3  115.59    5.10
   0  -5  -3   46.80    2.70
   0  -5  -3   47.20    2.60
   0  -5  -3   50.39    2.60
   0   5   3   48.50    2.80
   0   5   3   48.30    2.70
   0   5   3   42.20    2.50
  -1  -5  -3   17.30    1.80
  -1  -5  -3   19.50    1.60
  -1  -5  -3   17.90    1.60
   1   5   3   19.00    1.60
   1   5   3   18.50    2.00
   1   5   3   16.30    1.60
  -2  -5  -3  112.29    5.30
  -2  -5  -3  118.99    5.30
   2   5   3  112.39    5.20
   2   5   3  101.39    5.40
   2   5   3  115.19    5.60
  -3  -5  -3  510.45   21.70
  -3  -5  -3  505.25   21.80
   3   5   3  521.85   21.80
   3   5   3  516.55   22.10
  -4  -5  -3    3.00    1.60
  -4  -5  -3    1.50    1.30
   4   5   3   -0.20    1.90
   4   5   3    0.70    1.50
  -5  -5  -3   27.40    2.40
  -5  -5  -3   32.10    2.90
   5   5   3   30.10    3.30
   5   5   3   31.90    3.00
  -6  -5  -3  159.08    7.90
  -6  -5  -3  150.98    7.20
   6   5   3  167.88    8.30
   6   5   3  154.88    7.70
  -7  -5  -3   69.29    5.10
  -7  -5  -3   67.89    3.90
   7   5   3   57.59    5.40
   7   5   3   69.89    4.70
  -8  -5  -3    1.30    1.80
  -8  -5  -3    1.10    3.20
   8   5   3    0.00    3.80
   8   5   3    2.30    2.90
  -9   6   3    2.90    2.10
  -8   6   3   90.09    5.00
   7  -6  -3    3.10    1.00
  -7   6   3    3.70    1.60
   6  -6  -3    0.40    0.90
  -6   6   3   -1.10    1.40
   5  -6  -3    1.40    0.90
  -5   6   3    3.20    1.40
   4  -6  -3  220.38    9.70
  -4   6   3  224.38   10.00
  -4   6   3  232.18    9.90
   3  -6  -3   12.20    1.30
  -3   6   3   12.60    1.00
  -3   6   3   12.50    1.60
  -3   6   3   11.30    1.60
   2  -6  -3    3.10    1.00
  -2   6   3    2.90    1.20
  -2   6   3    3.20    0.80
  -2   6   3    4.60    1.30
   1  -6  -3   71.89    3.70
  -1   6   3   76.59    3.90
  -1   6   3   75.19    3.80
  -1   6   3   72.59    3.60
   0  -6  -3    0.40    1.10
   0   6   3    0.30    1.20
   0   6   3   -0.30    1.00
   0   6   3   -0.30    1.30
  -1  -6  -3   14.90    1.70
  -1  -6  -3   14.50    1.80
   1   6   3   12.70    1.70
   1   6   3   16.70    2.10
   1   6   3   12.60    1.50
  -2  -6  -3   -1.20    1.40
  -2  -6  -3    1.20    1.30
   2   6   3    0.20    1.40
   2   6   3   -0.30    1.30
   2   6   3   -0.10    1.70
  -3  -6  -3   17.70    2.00
  -3  -6  -3   19.10    2.20
   3   6   3   15.40    2.60
  -4  -6  -3   85.09    4.80
  -4  -6  -3   85.89    4.50
   4   6   3   82.19    5.20
  -5  -6  -3   43.50    3.80
  -5  -6  -3   42.60    3.10
   5   6   3   45.30    4.30
  -6  -6  -3    5.50    1.80
  -6  -6  -3    2.60    2.60
   6   6   3    5.00    3.10
  -7  -6  -3   28.80    3.80
  -7  -6  -3   30.10    2.70
   7   6   3   20.10    4.30
  10  -7  -3   57.89    5.10
 -10   7   3   49.50    4.90
  -9   7   3   66.59    4.70
   8  -7  -3   64.29    3.40
  -8   7   3   70.69    4.40
   7  -7  -3    3.30    1.10
  -7   7   3    4.30    1.80
   6  -7  -3    0.30    1.00
  -6   7   3    0.40    1.60
   5  -7  -3   48.70    2.80
  -5   7   3   48.30    3.30
   4  -7  -3   53.79    3.00
  -4   7   3   53.69    3.30
   3  -7  -3   19.30    1.70
  -3   7   3   19.40    2.10
  -3   7   3   19.10    1.40
  -3   7   3   18.90    2.10
   2  -7  -3   22.20    1.90
  -2   7   3   18.50    1.60
  -2   7   3   20.00    2.10
  -2   7   3   22.90    2.20
   1  -7  -3   47.70    3.00
  -1   7   3   49.00    3.20
  -1   7   3   51.09    3.10
  -1   7   3   48.80    2.80
   0  -7  -3   50.99    3.20
   0   7   3   45.90    2.80
   0   7   3   42.00    3.00
   0   7   3   42.10    3.20
   1   7   3    3.20    1.50
   1   7   3    1.70    1.30
   1   7   3    4.30    1.90
   2   7   3    2.40    1.60
   2   7   3    2.00    2.10
  -3  -7  -3   12.10    2.10
   3   7   3    9.00    2.50
  -4  -7  -3   -0.30    1.70
   4   7   3   -0.60    2.50
  -5  -7  -3   -1.40    1.80
   5   7   3   -0.40    2.90
  -6  -7  -3    2.40    2.10
   6   7   3    3.50    3.90
   9  -8  -3    3.00    1.50
  -9   8   3    4.40    2.70
   8  -8  -3    5.70    1.50
  -8   8   3    3.50    2.40
   7  -8  -3   10.60    1.60
  -7   8   3   12.50    2.40
   6  -8  -3   82.49    4.20
  -6   8   3   78.69    4.70
   5  -8  -3    8.40    1.50
  -5   8   3    6.00    1.90
   4  -8  -3   14.50    1.80
  -4   8   3   20.50    2.30
   3  -8  -3   47.60    3.10
  -3   8   3   49.10    3.30
  -3   8   3   46.20    2.50
   2  -8  -3   24.10    2.20
  -2   8   3   22.90    1.90
  -2   8   3   24.30    2.50
   1  -8  -3   12.80    1.90
  -1   8   3   18.60    2.20
  -1   8   3   14.10    1.60
  -1   8   3   12.20    2.20
   0  -8  -3   93.69    5.10
   0   8   3   92.79    5.20
   0   8   3   91.79    4.70
   0   8   3   98.69    5.10
   1   8   3   25.60    3.30
   1   8   3   22.60    2.90
   1   8   3   22.80    2.30
   2   8   3   24.00    2.50
   2   8   3   23.80    3.10
   3   8   3   11.70    3.20
  -4  -8  -3    3.30    2.20
   4   8   3    7.50    3.30
  -5  -8  -3    3.70    2.50
   5   8   3    4.30    3.60
   8  -9  -3    2.00    1.80
  -8   9   3    6.00    2.80
   7  -9  -3    1.70    1.70
  -7   9   3    3.20    2.40
   6  -9  -3   25.90    2.40
  -6   9   3   31.60    3.20
   5  -9  -3   20.20    2.10
  -5   9   3   18.70    2.60
   4  -9  -3    1.90    1.60
  -4   9   3    3.50    2.00
   3  -9  -3    2.50    1.60
  -3   9   3    0.40    2.00
  -3   9   3    2.40    1.10
   2  -9  -3    0.00    1.70
  -2   9   3   -0.50    1.90
  -2   9   3    1.20    1.20
   1  -9  -3   82.49    4.60
  -1   9   3   71.59    4.40
  -1   9   3   70.09    4.00
   0   9   3   64.79    4.40
   0   9   3   61.29    4.60
   0   9   3   71.89    4.00
   1   9   3    7.90    2.00
   1   9   3    9.10    2.80
   2   9   3   47.60    4.50
   2   9   3   45.90    4.00
   3   9   3    9.10    3.70
   4   9   3   -0.70    3.80
   7 -10  -3   15.40    2.70
  -7  10   3   11.40    4.00
   6 -10  -3   -0.60    1.90
  -6  10   3    0.00    2.60
   5 -10  -3   19.30    2.50
  -5  10   3   20.40    3.10
   4 -10  -3    4.70    2.10
  -4  10   3    4.90    2.50
   3 -10  -3   49.10    3.90
  -3  10   3   48.10    2.90
  -3  10   3   53.09    4.30
   2 -10  -3    6.30    2.20
  -2  10   3    6.90    1.60
  -2  10   3    6.70    2.50
  -1  10   3   -0.20    2.50
  -1  10   3    0.60    1.60
   0  10   3    0.10    1.90
   1  10   3    9.40    2.40
   2  10   3    1.50    2.60
   2  10   3    0.90    3.80
   4 -11  -3    4.80    2.60
  -4  11   3    5.00    3.10
   3 -11  -3   31.40    3.50
  -3  11   3   27.40    2.60
  -3  11   3   39.60    4.00
   2 -11  -3    0.40    2.80
  -2  11   3    3.50    3.20
  -2  11   3    0.90    1.80
  -1  11   3   79.49    6.20
   1  12  -4    9.60    3.80
   1  12  -4    6.10    2.20
   0  12  -4    3.30    2.10
   0  12  -4    2.40    3.20
  -1  12  -4   10.90    3.10
  -1  12  -4   10.20    1.90
  -1  12  -4   11.90    3.60
   1 -12   4   10.90    3.30
  -2  12  -4    4.30    2.90
  -2  12  -4    1.60    1.60
  -2  12  -4    2.30    3.30
   2 -12   4    0.20    3.10
  -3  12  -4    7.40    3.00
  -3  12  -4   11.50    3.30
   3 -12   4   12.40    2.80
   3 -12   4   11.70    3.40
   4  11  -4    6.30    3.80
   3  11  -4   17.00    3.70
   3  11  -4   13.60    2.70
   2  11  -4    0.30    2.50
   2  11  -4    0.00    2.00
   1  11  -4    1.60    1.80
   1  11  -4    1.00    2.70
   0  11  -4    1.40    1.60
   0  11  -4    1.00    2.80
   0 -11   4    0.40    2.50
  -1  11  -4    7.60    1.60
  -1  11  -4    8.20    2.70
  -1  11  -4    4.10    2.50
   1 -11   4    8.20    2.70
  -2  11  -4   10.40    2.60
  -2  11  -4   13.60    3.20
  -2  11  -4   12.40    1.50
   2 -11   4   13.70    2.90
  -3  11  -4    7.90    2.60
  -3  11  -4    6.00    2.90
   3 -11   4    4.40    2.60
  -4  11  -4    7.10    3.20
  -4  11  -4    5.50    2.60
   4 -11   4    6.30    2.90
   4 -11   4    6.20    2.20
  -5  11  -4   11.10    3.40
  -5  11  -4   15.20    3.10
   5 -11   4   16.70    3.20
   5 -11   4   15.40    2.40
   6  10  -4    7.90    6.40
   5  10  -4    8.10    3.70
   4  10  -4   64.59    5.00
   3  10  -4    5.00    2.90
   3  10  -4    4.60    2.00
   2  10  -4    2.10    1.70
   2  10  -4    1.40    2.30
   1  10  -4   27.50    2.60
   1  10  -4   29.30    3.30
   0  10  -4   40.20    3.50
   0  10  -4   45.30    3.50
   0  10  -4   42.80    2.90
   0 -10   4   43.60    3.50
  -1  10  -4   32.20    2.40
  -1  10  -4   35.40    3.10
  -1  10  -4   31.60    3.20
   1 -10   4   31.10    3.00
  -2  10  -4   20.40    1.80
  -2  10  -4   17.40    2.50
  -2  10  -4   22.00    3.10
   2 -10   4   20.20    2.60
  -3  10  -4    6.00    2.50
  -3  10  -4    5.30    2.10
   3 -10   4    4.20    2.30
  -4  10  -4    1.70    2.00
  -4  10  -4    0.80    2.50
   4 -10   4    0.40    2.20
   4 -10   4    0.40    1.60
  -5  10  -4   17.70    2.70
  -5  10  -4   16.80    3.10
   5 -10   4   14.60    2.10
   5 -10   4   11.40    2.70
  -6  10  -4   67.69    5.50
  -6  10  -4   62.09    4.90
   6 -10   4   71.59    4.20
   6 -10   4   68.89    5.10
  -7  10  -4   -0.80    3.50
   7 -10   4    0.10    2.90
   7 -10   4    0.00    2.00
   7   9  -4    4.20    3.40
  -7  -9   4    5.50    2.40
   6   9  -4   -0.60    2.90
  -6  -9   4    2.20    2.10
   5   9  -4    1.00    2.70
  -5  -9   4   -1.00    2.00
   4   9  -4   65.79    4.90
   3   9  -4   15.70    2.10
   3   9  -4   12.50    2.70
   2   9  -4    4.70    2.00
   2   9  -4    6.30    1.60
   1   9  -4   33.10    3.20
   1   9  -4   34.30    3.00
   1   9  -4   34.30    2.60
  -1  -9   4   31.90    2.80
   0   9  -4   -0.70    1.90
   0   9  -4    0.20    1.60
   0   9  -4    1.20    1.20
   0  -9   4   -1.00    1.40
   0  -9   4    1.20    1.70
  -1   9  -4   18.60    2.50
  -1   9  -4   16.00    2.10
  -1   9  -4   18.80    1.60
   1  -9   4   13.00    1.80
   1  -9   4   12.70    2.10
  -2   9  -4   27.30    2.00
  -2   9  -4   31.50    2.80
  -2   9  -4   29.20    3.20
   2  -9   4   33.40    2.80
  -3   9  -4    3.90    2.10
  -3   9  -4    1.00    1.80
   3  -9   4    1.50    1.90
  -4   9  -4   -0.10    2.00
  -4   9  -4    1.50    1.80
   4  -9   4    0.40    1.30
   4  -9   4    0.90    1.80
  -5   9  -4   10.10    2.10
  -5   9  -4    5.10    2.40
   5  -9   4   13.20    2.40
   5  -9   4   11.20    1.70
  -6   9  -4    3.90    2.70
  -6   9  -4    1.80    2.30
   6  -9   4    2.50    1.50
   6  -9   4    5.10    2.50
  -7   9  -4   60.89    5.30
   7  -9   4   59.29    3.80
   7  -9   4   66.19    5.00
  -8   9  -4   51.89    5.40
   8  -9   4   58.49    5.50
   8  -9   4   65.29    3.90
   8   8  -4    6.90    4.10
  -8  -8   4    2.60    2.00
   7   8  -4   17.60    3.80
  -7  -8   4   19.10    2.30
   6   8  -4   31.80    3.90
  -6  -8   4   29.60    2.60
   5   8  -4   10.60    2.50
  -5  -8   4   11.10    1.90
   4   8  -4  146.59    7.50
  -4  -8   4  146.39    7.00
   3   8  -4   11.60    1.80
   3   8  -4    8.70    2.10
  -3  -8   4   12.90    2.00
   2   8  -4   22.40    2.50
   2   8  -4   25.90    2.30
   1   8  -4  163.08    7.70
   1   8  -4  152.18    7.40
   1   8  -4  160.78    7.30
  -1  -8   4  168.08    7.40
   0   8  -4    0.90    1.40
   0   8  -4    0.90    1.50
   0   8  -4   -0.20    1.10
   0  -8   4    0.20    1.20
   0  -8   4   -0.60    1.40
  -1   8  -4  154.58    6.70
  -1   8  -4  157.48    7.10
  -1   8  -4  150.78    7.30
   1  -8   4  147.69    7.10
   1  -8   4  147.29    6.90
  -2   8  -4   36.00    2.90
  -2   8  -4   33.10    2.80
  -2   8  -4   38.40    2.10
   2  -8   4   37.90    2.90
  -3   8  -4   65.59    4.00
  -3   8  -4   53.69    3.70
   3  -8   4   64.39    3.80
  -4   8  -4    2.20    1.60
  -4   8  -4    4.80    1.90
   4  -8   4    2.10    1.70
   4  -8   4    2.90    1.20
  -5   8  -4   23.30    2.80
  -5   8  -4   22.00    2.40
   5  -8   4   21.20    2.40
   5  -8   4   22.10    2.10
  -6   8  -4   18.60    2.80
  -6   8  -4   17.40    2.50
   6  -8   4   18.00    1.70
   6  -8   4   20.70    2.80
  -7   8  -4    0.90    2.60
   7  -8   4   -0.20    2.30
   7  -8   4    1.00    1.40
  -8   8  -4   -0.10    3.00
   8  -8   4    0.60    2.90
   8  -8   4    3.40    1.50
   9   7  -4   -0.30    3.70
  -9  -7   4    1.50    1.90
   8   7  -4   37.00    5.40
   8   7  -4   27.40    4.00
  -8  -7   4   21.60    2.20
   7   7  -4   13.60    2.80
  -7  -7   4   17.70    1.90
   6   7  -4    3.20    2.40
  -6  -7   4    2.20    1.50
   5   7  -4   13.40    2.50
  -5  -7   4    7.30    1.60
   4   7  -4   56.09    3.90
  -4  -7   4   57.09    3.40
   3   7  -4  190.78    8.90
   3   7  -4  190.48    8.60
  -3  -7   4  195.18    8.60
   2   7  -4    0.70    1.50
   2   7  -4    1.00    1.10
   2   7  -4    0.20    1.10
  -2  -7   4    0.80    1.30
  -2  -7   4    0.20    1.10
  -2  -7   4   -0.40    1.20
   1   7  -4    0.00    1.10
   1   7  -4   -0.30    1.00
   1   7  -4   -0.80    1.30
  -1  -7   4   -0.70    1.10
   0   7  -4  206.08    8.90
   0   7  -4  206.58    9.40
   0   7  -4  203.18    9.10
   0  -7   4  211.78    9.10
  -1   7  -4  163.88    6.90
  -1   7  -4  158.68    7.40
  -1   7  -4  148.89    7.20
   1  -7   4  161.98    7.30
  -2   7  -4    0.00    1.20
  -2   7  -4    1.70    1.50
  -2   7  -4    0.50    0.70
   2  -7   4    0.50    1.30
  -3   7  -4   19.40    2.20
  -3   7  -4   19.70    1.90
   3  -7   4   18.80    1.70
   3  -7   4   17.90    2.00
  -4   7  -4   14.30    2.00
  -4   7  -4   15.80    1.90
   4  -7   4   18.40    2.10
   4  -7   4   15.70    1.50
  -5   7  -4   12.90    2.10
  -5   7  -4   17.60    2.20
   5  -7   4   12.80    1.30
   5  -7   4   10.60    2.00
  -6   7  -4   52.99    4.10
   6  -7   4   52.39    3.90
   6  -7   4   62.69    3.10
  -7   7  -4   24.70    3.00
   7  -7   4   29.60    2.20
   7  -7   4   32.80    3.10
  -8   7  -4   22.70    3.50
   8  -7   4   32.90    3.40
   8  -7   4   29.20    2.50
  -9   7  -4   -0.70    3.30
   9  -7   4    0.60    1.50
   9  -7   4   -2.20    3.20
   9   6  -4    1.40    3.60
   9   6  -4    1.10    2.20
   9   6  -4    1.40    2.90
  -9  -6   4   -0.40    2.70
  -9  -6   4    0.30    1.40
   8   6  -4    3.30    2.60
   8   6  -4    1.80    1.90
   8   6  -4    1.70    2.40
  -8  -6   4    4.20    1.50
  -8  -6   4    1.30    2.30
   7   6  -4   85.69    5.50
   7   6  -4   92.99    4.90
   7   6  -4   93.49    5.20
  -7  -6   4   84.09    4.40
  -7  -6   4   87.19    5.20
   6   6  -4   80.59    4.60
   6   6  -4   77.39    4.40
   6   6  -4   75.09    4.20
  -6  -6   4   67.19    3.90
  -6  -6   4   85.59    4.50
   5   6  -4   13.50    1.90
   5   6  -4   13.10    2.30
   5   6  -4   12.20    1.60
  -5  -6   4   11.50    1.80
  -5  -6   4   17.00    1.60
   4   6  -4  117.89    5.80
   4   6  -4  110.99    5.30
   4   6  -4  112.59    5.40
  -4  -6   4  111.19    5.30
  -4  -6   4  110.29    5.30
   3   6  -4  199.78    8.90
   3   6  -4  196.18    9.10
   3   6  -4  205.78    8.90
   3   6  -4  208.58    8.80
  -3  -6   4  204.78    8.80
  -3  -6   4  198.58    9.00
  -3  -6   4  197.08    8.80
   2   6  -4   40.20    2.20
   2   6  -4   38.60    2.30
   2   6  -4   40.90    2.70
   2   6  -4   39.10    2.40
   2   6  -4   39.70    2.50
  -2  -6   4   38.40    2.50
  -2  -6   4   42.20    2.50
  -2  -6   4   44.30    2.30
   1   6  -4  220.28    9.60
   1   6  -4  215.08    9.60
   1   6  -4  210.68    9.80
  -1  -6   4  236.78    9.60
  -1  -6   4  226.08    9.60
  -1  -6   4  224.18    9.60
   0   6  -4    4.70    0.90
   0   6  -4    5.60    1.10
   0   6  -4    4.10    1.20
   0  -6   4    6.70    1.10
  -1   6  -4    7.30    0.90
  -1   6  -4    7.10    1.20
  -1   6  -4   11.60    1.60
   1  -6   4    7.80    1.30
  -2   6  -4   58.49    2.60
  -2   6  -4   61.49    3.20
  -2   6  -4   49.00    3.00
   2  -6   4   57.49    3.10
   2  -6   4   55.89    2.80
  -3   6  -4    4.80    1.30
  -3   6  -4    4.70    1.20
   3  -6   4    7.20    1.40
   3  -6   4    6.80    1.00
  -4   6  -4  156.68    6.90
  -4   6  -4  140.49    7.00
   4  -6   4  151.08    6.90
   4  -6   4  142.59    6.40
  -5   6  -4   29.00    2.70
   5  -6   4   26.10    1.80
   5  -6   4   20.80    2.20
  -6   6  -4   11.70    2.30
   6  -6   4    9.90    1.20
   6  -6   4    7.60    1.90
  -7   6  -4  163.78    8.40
   7  -6   4  179.68    8.20
   7  -6   4  166.08    7.40
  -8   6  -4   12.50    2.90
   8  -6   4   18.80    1.70
   8  -6   4   14.30    2.70
  -9   6  -4   -0.60    2.90
   9  -6   4    0.90    1.40
   9  -6   4    0.90    3.20
  10   5  -4   13.20    4.10
  10   5  -4   15.00    3.70
  10   5  -4    8.30    2.50
 -10  -5   4   15.80    3.50
   9   5  -4   -1.10    2.60
   9   5  -4   -0.40    2.40
   9   5  -4   -0.60    1.80
  -9  -5   4   -0.40    1.10
  -9  -5   4   -0.20    2.50
   8   5  -4   86.69    4.80
   8   5  -4   69.39    4.20
   8   5  -4   72.69    5.00
  -8  -5   4   66.09    3.60
  -8  -5   4   71.89    4.60
   7   5  -4    8.70    2.10
   7   5  -4   10.50    1.70
   7   5  -4    4.70    2.30
  -7  -5   4    8.00    2.10
  -7  -5   4    7.10    1.20
   6   5  -4    7.50    2.10
   6   5  -4    8.50    1.80
   6   5  -4    7.70    1.50
  -6  -5   4    7.70    1.20
  -6  -5   4    9.00    1.80
   5   5  -4   40.30    2.60
   5   5  -4   34.30    2.60
   5   5  -4   38.80    2.40
  -5  -5   4   30.00    2.60
  -5  -5   4   40.50    2.30
   4   5  -4  112.59    5.20
   4   5  -4  117.79    5.20
   4   5  -4  114.39    5.20
   4   5  -4  106.89    5.50
  -4  -5   4  110.89    5.20
  -4  -5   4  108.49    5.10
   3   5  -4    3.90    1.20
   3   5  -4    5.70    1.00
   3   5  -4    4.60    1.00
   3   5  -4    5.40    1.00
  -3  -5   4    3.60    1.10
  -3  -5   4    3.20    0.90
  -3  -5   4    3.90    0.80
  -3  -5   4    2.90    1.00
   2   5  -4   96.19    4.20
   2   5  -4   83.99    4.50
   2   5  -4   90.49    4.30
   2   5  -4   94.69    4.30
  -2  -5   4  100.89    4.20
  -2  -5   4   83.79    4.30
  -2  -5   4   97.19    4.30
   1   5  -4  139.99    6.00
   1   5  -4  137.09    6.10
   1   5  -4  135.29    6.10
   1   5  -4  136.39    6.30
  -1  -5   4  143.39    6.10
  -1  -5   4  142.79    6.10
  -1  -5   4  134.39    6.10
   0   5  -4  128.69    5.80
   0   5  -4  124.29    5.50
   0   5  -4  116.59    5.60
   0   5  -4  127.09    5.40
   0  -5   4  125.29    5.50
   0  -5   4  128.89    5.60
   0  -5   4  126.99    5.60
  -1   5  -4    5.70    0.80
  -1   5  -4    4.40    0.70
  -1   5  -4    5.20    1.10
  -1   5  -4    2.60    0.90
  -1   5  -4    5.70    0.70
   1  -5   4    5.60    0.80
   1  -5   4    4.60    0.90
  -2   5  -4   36.30    1.80
  -2   5  -4   37.00    1.80
  -2   5  -4   34.10    2.30
  -2   5  -4   34.10    1.90
  -2   5  -4   33.20    2.10
   2  -5   4   37.90    2.00
   2  -5   4   35.10    2.20
  -3   5  -4    2.50    1.10
  -3   5  -4    2.70    1.20
  -3   5  -4    3.50    0.80
   3  -5   4    2.50    0.70
   3  -5   4    2.00    1.00
  -4   5  -4  109.09    5.30
  -4   5  -4  104.19    4.90
   4  -5   4  103.29    4.70
   4  -5   4  109.89    5.10
  -5   5  -4   25.90    2.60
  -5   5  -4   26.20    2.20
   5  -5   4   25.10    1.70
   5  -5   4   28.40    2.30
  -6   5  -4  161.98    7.20
  -6   5  -4  150.98    7.50
   6  -5   4  156.48    6.80
   6  -5   4  147.79    7.30
  -7   5  -4  126.39    6.20
  -7   5  -4  111.99    6.50
   7  -5   4  135.79    6.40
   7  -5   4  125.79    5.60
  -8   5  -4    0.60    2.30
   8  -5   4    1.70    2.40
   8  -5   4    0.70    1.20
   8  -5   4    1.00    2.70
  -9   5  -4   60.79    5.20
   9  -5   4   62.89    3.60
   9  -5   4   54.59    5.40
  10   4  -4    1.40    3.30
  10   4  -4    1.20    2.80
  10   4  -4    0.20    1.90
 -10  -4   4    0.80    2.70
   9   4  -4   23.90    2.40
   9   4  -4   18.70    3.20
   9   4  -4   24.40    3.00
  -9  -4   4   22.20    2.90
   8   4  -4    2.10    2.30
   8   4  -4    1.20    1.90
   8   4  -4    1.50    1.40
  -8  -4   4    0.60    0.90
  -8  -4   4    1.30    1.90
   7   4  -4   -1.30    1.50
   7   4  -4    0.80    1.90
   7   4  -4   -0.10    1.10
  -7  -4   4    0.60    1.60
  -7  -4   4   -0.20    0.80
   6   4  -4   15.60    1.90
   6   4  -4   16.10    2.20
   6   4  -4   13.70    1.50
  -6  -4   4   17.20    1.90
  -6  -4   4   13.30    1.30
   5   4  -4    0.40    0.90
   5   4  -4   -0.40    1.30
   5   4  -4   -0.10    1.00
  -5  -4   4    0.20    1.10
  -5  -4   4   -0.40    0.70
   4   4  -4   17.70    1.40
   4   4  -4   13.70    1.60
   4   4  -4   15.20    1.50
   4   4  -4   15.40    1.60
  -4  -4   4   16.30    1.30
  -4  -4   4   13.20    1.40
   3   4  -4    6.40    0.90
   3   4  -4    4.50    0.90
   3   4  -4    6.40    0.90
   3   4  -4    5.40    1.20
  -3  -4   4    4.90    0.90
  -3  -4   4    6.10    0.70
  -3  -4   4    4.90    0.90
  -3  -4   4    4.60    0.80
   2   4  -4   48.90    2.40
   2   4  -4   46.30    2.60
   2   4  -4   42.90    2.40
   2   4  -4   49.40    2.50
  -2  -4   4   51.79    2.40
  -2  -4   4   50.89    2.40
  -2  -4   4   53.29    2.50
   1   4  -4    3.50    0.60
   1   4  -4    2.40    0.60
   1   4  -4    3.20    0.70
   1   4  -4    2.10    0.80
  -1  -4   4    3.80    0.70
  -1  -4   4    5.70    0.70
  -1  -4   4    4.30    0.70
   0   4  -4  282.97   12.50
   0   4  -4  299.17   12.20
   0   4  -4  285.67   12.30
   0  -4   4  291.17   12.40
   0  -4   4  287.17   12.30
   0  -4   4  302.47   12.30
  -1   4  -4    5.20    1.00
  -1   4  -4    6.40    0.70
  -1   4  -4    6.70    0.70
  -1   4  -4    7.10    0.70
   1  -4   4    6.60    0.70
   1  -4   4    6.40    1.00
  -2   4  -4  224.78    9.40
  -2   4  -4  228.18    9.80
  -2   4  -4  232.28    9.60
  -2   4  -4  219.58    9.40
   2  -4   4  226.18    9.50
   2  -4   4  215.18    9.70
  -3   4  -4   81.99    3.50
  -3   4  -4   77.69    3.90
   3  -4   4   67.39    3.60
   3  -4   4   68.99    3.40
   3  -4   4   77.39    3.50
  -4   4  -4  252.27   10.40
  -4   4  -4  236.48   10.60
   4  -4   4  230.98   10.10
   4  -4   4  238.58   10.50
  -5   4  -4   36.30    2.50
  -5   4  -4   39.70    2.80
   5  -4   4   36.80    2.60
   5  -4   4   38.70    2.10
  -6   4  -4   63.69    4.00
  -6   4  -4   60.69    3.70
   6  -4   4   62.79    3.10
   6  -4   4   70.59    3.80
  -7   4  -4   71.99    4.60
  -7   4  -4   76.69    4.30
   7  -4   4   78.19    4.40
   7  -4   4   70.99    4.50
   7  -4   4   71.59    3.60
  -8   4  -4    4.60    2.20
  -8   4  -4    4.60    2.10
   8  -4   4    3.40    1.30
   8  -4   4    1.90    2.40
  -9   4  -4    9.20    3.00
  -9   4  -4    7.30    2.70
   9  -4   4    9.80    3.30
   9  -4   4    9.80    1.70
 -10   4  -4   -0.90    3.00
 -10   4  -4    0.80    3.20
  10  -4   4    0.80    3.50
  10  -4   4   -0.20    1.70
  11   3  -4    2.70    3.90
  11   3  -4    2.90    3.20
  11   3  -4    3.40    2.10
 -11  -3   4    1.10    2.90
  10   3  -4   69.59    4.80
  10   3  -4   55.19    3.80
  10   3  -4   63.69    5.10
 -10  -3   4   59.69    4.70
   9   3  -4   26.60    2.90
   9   3  -4   25.70    2.40
   9   3  -4   22.10    3.10
  -9  -3   4   24.10    2.90
   8   3  -4   18.00    2.40
   8   3  -4   21.50    2.40
   8   3  -4   20.50    2.00
  -8  -3   4   23.40    2.60
   7   3  -4  111.49    5.10
   7   3  -4  113.89    5.50
   7   3  -4  111.49    5.70
  -7  -3   4  113.39    5.50
  -7  -3   4  103.89    4.80
   6   3  -4   19.80    1.70
   6   3  -4   22.50    2.00
   6   3  -4   17.90    2.10
  -6  -3   4   22.00    1.40
  -6  -3   4   20.90    2.10
   5   3  -4    6.40    1.20
   5   3  -4    4.10    1.20
   5   3  -4    5.60    0.90
  -5  -3   4    7.10    0.80
  -5  -3   4    3.30    1.10
   4   3  -4   16.30    1.50
   4   3  -4   15.30    1.30
   4   3  -4   14.90    1.50
   4   3  -4   15.30    1.40
  -4  -3   4   12.20    1.30
  -4  -3   4   12.40    1.10
   3   3  -4  264.37   11.30
   3   3  -4  274.27   11.50
   3   3  -4  265.87   11.30
   3   3  -4  269.67   11.30
  -3  -3   4  256.87   11.30
  -3  -3   4  255.57   11.20
  -3  -3   4  265.77   11.30
  -3  -3   4  278.77   11.20
   2   3  -4  345.07   15.10
   2   3  -4  364.66   15.10
   2   3  -4  355.76   15.10
   2   3  -4  360.36   15.20
  -2  -3   4  370.96   15.10
  -2  -3   4  365.96   15.10
  -2  -3   4  355.56   15.10
   1   3  -4   27.00    1.40
   1   3  -4   28.40    1.40
   1   3  -4   24.40    1.40
   1   3  -4   23.20    1.50
  -1  -3   4   26.40    1.40
  -1  -3   4   24.40    1.40
  -1  -3   4   26.20    1.50
   0   3  -4 1230.28   50.39
   0   3  -4 1229.98   50.59
   0   3  -4 1209.58   50.39
   0  -3   4 1161.28   50.39
   0  -3   4 1272.67   50.39
   0  -3   4 1193.78   50.49
  -1   3  -4  511.95   21.20
  -1   3  -4  514.35   21.30
  -1   3  -4  501.15   21.50
   1  -3   4  513.95   21.30
   1  -3   4  510.95   21.40
  -2   3  -4   16.40    1.00
  -2   3  -4   15.20    1.20
  -2   3  -4   17.30    1.00
  -2   3  -4   14.70    1.40
   2  -3   4   15.90    1.30
   2  -3   4   16.10    1.10
  -3   3  -4   86.69    3.70
  -3   3  -4   74.39    3.80
   3  -3   4   75.39    3.50
   3  -3   4   73.79    3.40
   3  -3   4   72.39    3.70
  -4   3  -4   86.39    4.50
  -4   3  -4   98.49    4.40
   4  -3   4   84.19    4.40
   4  -3   4   93.59    4.10
  -5   3  -4   51.49    3.20
  -5   3  -4   50.19    2.90
   5  -3   4   50.59    2.50
   5  -3   4   46.10    2.90
  -6   3  -4   64.79    4.00
  -6   3  -4   75.99    3.90
   6  -3   4   68.49    3.80
   6  -3   4   63.79    4.20
   6  -3   4   64.29    3.20
  -7   3  -4   46.90    3.40
  -7   3  -4   52.59    3.60
   7  -3   4   53.19    3.70
   7  -3   4   52.19    2.90
   7  -3   4   59.39    3.60
  -8   3  -4   32.90    3.00
  -8   3  -4   26.90    3.20
   8  -3   4   28.40    2.30
   8  -3   4   19.30    3.20
  -9   3  -4   -0.30    2.30
  -9   3  -4   -1.70    2.40
   9  -3   4   -0.30    1.40
   9  -3   4   -0.30    2.80
 -10   3  -4    2.10    3.20
  10  -3   4    0.80    1.90
  10  -3   4    3.10    3.90
  11   2  -4   -1.30    3.00
  11   2  -4   -0.50    1.80
  11   2  -4    0.10    3.60
 -11  -2   4   -1.60    2.80
  10   2  -4   52.49    4.60
  10   2  -4   50.89    3.40
  10   2  -4   54.89    4.40
 -10  -2   4   54.59    4.50
   9   2  -4    2.30    1.30
   9   2  -4    2.90    2.30
   9   2  -4    3.70    2.00
  -9  -2   4    3.60    2.00
   8   2  -4   16.30    1.60
   8   2  -4   17.90    2.50
   8   2  -4   16.40    2.20
  -8  -2   4   17.00    2.20
   7   2  -4  345.47   15.30
   7   2  -4  341.17   14.90
   7   2  -4  354.46   15.30
  -7  -2   4  364.86   15.30
   6   2  -4    1.10    1.10
   6   2  -4    0.40    1.20
   6   2  -4    0.80    0.70
  -6  -2   4    0.30    0.50
  -6  -2   4    0.50    0.60
  -6  -2   4    0.70    1.10
   5   2  -4   16.50    1.60
   5   2  -4   15.80    1.60
   5   2  -4   16.90    1.30
  -5  -2   4   18.50    1.10
  -5  -2   4   17.00    1.20
  -5  -2   4   14.30    1.50
   4   2  -4  469.05   20.60
   4   2  -4  483.35   20.40
   4   2  -4  470.25   20.50
  -4  -2   4  493.25   20.30
  -4  -2   4  573.04   20.70
  -4  -2   4  470.25   20.30
  -4  -2   4  470.05   20.60
   3   2  -4  313.37   13.10
   3   2  -4  309.87   13.10
   3   2  -4  320.07   13.00
   3   2  -4  311.47   13.00
  -3  -2   4  306.77   13.00
  -3  -2   4  298.67   13.10
  -3  -2   4  311.47   12.90
   2   2  -4  232.08   10.10
   2   2  -4  236.48   10.00
   2   2  -4  230.08   10.00
  -2  -2   4  235.38   10.00
  -2  -2   4  245.48   10.00
  -2  -2   4  241.68   10.00
   1   2  -4  306.17   12.90
   1   2  -4  302.37   12.90
   1   2  -4  308.97   13.00
   1   2  -4  307.97   12.90
  -1  -2   4  319.87   12.90
  -1  -2   4  311.57   12.90
  -1  -2   4  296.47   12.90
   0   2  -4  100.89    4.50
   0   2  -4  100.59    4.50
   0   2  -4   98.89    4.40
   0   2  -4  106.09    4.40
   0  -2   4  102.59    4.40
   0  -2   4  101.09    4.50
   0  -2   4  103.29    4.40
  -1   2  -4   48.50    2.50
  -1   2  -4   52.79    2.50
  -1   2  -4   48.80    2.30
   1  -2   4   50.59    2.50
   1  -2   4   54.29    2.40
  -2   2  -4  338.67   14.50
  -2   2  -4  341.27   14.70
  -2   2  -4  373.96   14.50
  -2   2  -4  350.86   14.80
   2  -2   4  332.97   14.50
   2  -2   4  343.57   14.70
  -3   2  -4  154.28    6.40
  -3   2  -4  152.58    6.70
  -3   2  -4  144.79    6.80
  -3   2  -4  163.68    6.40
   3  -2   4  143.19    6.70
   3  -2   4  153.98    6.50
   3  -2   4  144.09    6.50
  -4   2  -4   58.39    3.20
  -4   2  -4   65.99    3.20
   4  -2   4   58.29    3.10
   4  -2   4   57.79    2.80
  -5   2  -4   19.30    2.10
  -5   2  -4   17.40    1.80
   5  -2   4   20.80    1.80
   5  -2   4   18.20    1.40
   5  -2   4   20.50    2.20
  -6   2  -4    7.10    1.60
  -6   2  -4   10.30    2.00
   6  -2   4    9.90    2.10
   6  -2   4    8.00    1.60
   6  -2   4    7.90    1.10
  -7   2  -4  242.58   10.60
  -7   2  -4  231.18   10.80
   7  -2   4  227.78   10.10
   7  -2   4  233.58   10.90
  -8   2  -4   95.69    5.50
  -8   2  -4   87.69    5.20
   8  -2   4   87.69    4.50
   8  -2   4   91.89    5.60
  -9   2  -4    7.00    2.50
   9  -2   4    8.30    1.70
   9  -2   4    5.40    3.20
 -10   2  -4   -0.60    3.00
  10  -2   4   -0.80    3.70
  10  -2   4    0.70    1.90
  11   1  -4    3.40    1.70
  11   1  -4    7.20    3.00
 -11  -1   4    5.70    2.80
  10   1  -4   -0.40    1.30
  10   1  -4    1.90    2.80
  10   1  -4    0.20    2.30
 -10  -1   4    0.20    2.20
   9   1  -4   -0.60    1.10
   9   1  -4    1.20    2.20
   9   1  -4   -1.10    1.90
  -9  -1   4   -1.90    1.70
   8   1  -4   98.69    5.10
   8   1  -4   95.49    5.10
   8   1  -4   96.29    4.50
  -8  -1   4   91.49    5.10
   7   1  -4    3.40    0.90
   7   1  -4    0.90    1.40
   7   1  -4    1.20    1.40
  -7  -1   4    1.30    1.30
   6   1  -4   11.30    1.50
   6   1  -4   12.90    1.50
   6   1  -4   12.10    1.00
  -6  -1   4    9.60    1.50
   5   1  -4 1049.09   44.50
   5   1  -4 1080.59   44.80
   5   1  -4 1045.70   44.70
   5   1  -4 1090.89   44.60
  -5  -1   4 1073.49   44.40
  -5  -1   4 1090.99   44.50
  -5  -1   4 1087.39   44.80
  -5  -1   4 1071.39   44.40
   4   1  -4  117.49    5.20
   4   1  -4  116.79    5.20
   4   1  -4  117.59    5.00
  -4  -1   4  115.39    5.30
  -4  -1   4  111.39    5.00
  -4  -1   4  120.99    5.00
  -4  -1   4  115.59    5.00
   3   1  -4  411.96   17.30
   3   1  -4  415.06   17.40
   3   1  -4  407.06   17.30
  -3  -1   4  424.36   17.20
  -3  -1   4  409.46   17.20
   2   1  -4 1053.09   42.80
   2   1  -4 1039.40   42.80
   2   1  -4 1003.60   42.90
   2   1  -4 1050.69   42.80
  -2  -1   4 1039.30   42.80
  -2  -1   4 1012.80   42.80
   1   1  -4   37.60    1.90
   1   1  -4   38.00    1.90
   1   1  -4   41.70    2.00
   1   1  -4   40.20    1.90
  -1  -1   4   38.60    1.90
  -1  -1   4   40.80    1.90
  -1  -1   4   43.40    1.90
   0   1  -4   29.20    1.50
   0   1  -4   30.30    1.60
   0   1  -4   28.70    1.60
   0   1  -4   28.80    1.50
   0  -1   4   30.30    1.50
   0  -1   4   32.60    1.60
   0  -1   4   30.70    1.50
  -1   1  -4   67.09    3.10
  -1   1  -4   61.29    2.90
  -1   1  -4   65.09    3.10
   1  -1   4   65.99    3.00
   1  -1   4   69.39    3.00
   1  -1   4   68.69    3.10
  -2   1  -4   -0.10    0.40
  -2   1  -4    0.70    0.50
  -2   1  -4    0.20    0.60
  -2   1  -4   -0.20    0.60
   2  -1   4    0.20    0.50
   2  -1   4   -0.10    0.60
  -3   1  -4  603.04   23.50
  -3   1  -4  578.64   23.80
  -3   1  -4  568.24   23.50
  -3   1  -4  543.75   23.80
   3  -1   4  548.85   23.60
   3  -1   4  541.25   23.80
   3  -1   4  564.04   23.70
  -4   1  -4  226.08   10.10
  -4   1  -4  253.97    9.70
  -4   1  -4  223.08    9.70
  -4   1  -4  225.98   10.20
   4  -1   4  237.28   10.30
   4  -1   4  225.88    9.90
   4  -1   4  224.18   10.00
  -5   1  -4    3.50    1.20
  -5   1  -4    5.20    1.60
   5  -1   4    4.30    1.30
   5  -1   4    3.30    1.50
   5  -1   4    3.20    0.90
  -6   1  -4  116.09    5.90
  -6   1  -4  114.29    5.70
   6  -1   4  114.99    5.30
   6  -1   4  112.39    5.50
   6  -1   4  123.59    6.00
  -7   1  -4   79.79    4.60
   7  -1   4   74.99    4.70
   7  -1   4   81.99    4.00
  -8   1  -4    4.40    2.10
   8  -1   4    3.40    2.50
   8  -1   4    5.90    1.50
  -9   1  -4   87.09    5.70
   9  -1   4   92.19    6.30
   9  -1   4   85.79    4.70
  11   0  -4   10.30    1.70
  11   0  -4   12.00    3.10
 -11   0   4   12.70    2.90
  10   0  -4   38.00    3.60
  10   0  -4   35.10    2.50
 -10   0   4   37.10    3.70
   9   0  -4  119.79    6.10
   9   0  -4  114.39    6.20
   9   0  -4  106.49    5.20
  -9   0   4  124.59    6.00
   8   0  -4  209.88    9.60
   8   0  -4  215.18    9.60
   8   0  -4  208.38    9.00
  -8   0   4  204.38    9.60
   7   0  -4  334.77   13.90
   7   0  -4  338.97   14.30
   7   0  -4  325.77   14.30
  -7   0   4  316.67   14.30
   6   0  -4  131.99    6.30
   6   0  -4  135.39    6.20
   6   0  -4  130.19    5.80
  -6   0   4  142.29    5.90
  -6   0   4  137.09    6.30
   5   0  -4  142.49    6.20
   5   0  -4  137.19    6.00
   5   0  -4  141.09    6.40
   5   0  -4  141.19    6.10
  -5   0   4  141.19    6.10
  -5   0   4  147.19    6.40
   4   0  -4  189.48    8.50
   4   0  -4  196.88    8.40
   4   0  -4  195.48    8.40
   4   0  -4  190.48    8.30
  -4   0   4  200.18    8.20
  -4   0   4  197.98    8.60
  -4   0   4  203.28    8.40
  -4   0   4  204.18    8.20
   3   0  -4  106.19    4.60
   3   0  -4  106.29    4.60
  -3   0   4  103.59    4.60
  -3   0   4  108.19    4.50
  -3   0   4  108.39    4.50
   2   0  -4  324.97   13.60
   2   0  -4  317.07   13.50
  -2   0   4  311.27   13.50
  -2   0   4  340.27   13.60
   1   0  -4   56.89    2.50
   1   0  -4   52.49    2.60
   1   0  -4   55.19    2.40
   1   0  -4   49.99    2.50
  -1   0   4   54.99    2.50
  -1   0   4   60.29    2.60
  -1   0   4   57.59    2.50
   0   0  -4 1227.38   51.09
   0   0  -4 1208.08   50.99
   0   0  -4 1191.78   50.89
   0   0  -4 1269.17   50.99
   0   0   4 1249.18   50.99
   0   0   4 1226.28   50.89
   0   0   4 1237.18   50.99
  -1   0  -4   12.50    1.10
  -1   0  -4   11.70    0.90
  -1   0  -4   13.90    1.10
   1   0   4   14.00    1.10
   1   0   4   11.90    1.00
   1   0   4   13.20    1.00
   1   0   4   12.20    1.00
  -2   0  -4  731.53   31.00
  -2   0  -4  733.73   31.20
  -2   0  -4  768.12   31.20
   2   0   4  767.72   31.00
   2   0   4  740.23   31.00
   2   0   4  745.23   31.20
   2   0   4  736.53   31.10
  -3   0  -4  214.88    9.50
  -3   0  -4  224.68    9.20
  -3   0  -4  217.28    9.40
  -3   0  -4  207.68    9.10
   3   0   4  214.48    9.20
   3   0   4  221.48    9.50
   3   0   4  213.68    9.30
  -4   0  -4   26.50    1.40
  -4   0  -4   26.50    1.90
  -4   0  -4   21.50    2.00
   4   0   4   24.80    2.00
   4   0   4   26.10    1.90
   4   0   4   22.20    1.70
  -5   0  -4    1.70    1.20
  -5   0  -4    1.70    0.60
   5   0   4    1.30    0.90
   5   0   4    3.00    1.60
   5   0   4    1.50    1.20
  -6   0  -4  100.09    5.20
   6   0   4   99.89    4.80
   6   0   4  104.09    5.50
  -7   0  -4   35.80    3.10
   7   0   4   34.50    2.60
   7   0   4   38.80    3.70
  -8   0  -4    1.30    2.00
   8   0   4    2.40    2.70
   8   0   4    0.70    1.40
  -9   0  -4   37.30    3.90
   9   0   4   35.70    3.30
   9   0   4   40.70    4.70
  11  -1  -4    1.00    2.90
  11  -1  -4    1.00    1.40
 -11   1   4    1.90    2.60
  10  -1  -4    1.40    1.10
  10  -1  -4    2.00    2.30
 -10   1   4   -0.20    2.10
   9  -1  -4   93.79    4.40
   9  -1  -4   95.99    5.30
  -9   1   4   94.09    5.20
   8  -1  -4    1.40    1.60
   8  -1  -4    1.50    1.60
   8  -1  -4    0.80    0.80
  -8   1   4    0.00    1.50
   7  -1  -4    0.80    1.20
   7  -1  -4   -0.20    0.60
   7  -1  -4    0.70    1.30
  -7   1   4   -0.10    1.20
  -7   1   4   -0.20    0.90
   6  -1  -4   63.19    3.00
   6  -1  -4   65.09    3.30
   6  -1  -4   62.09    2.90
   6  -1  -4   66.69    3.40
  -6   1   4   64.09    3.40
  -6   1   4   69.39    3.20
   5  -1  -4  123.79    5.30
   5  -1  -4  121.79    5.60
   5  -1  -4  117.99    5.30
   5  -1  -4  124.39    5.50
  -5   1   4  126.79    5.50
  -5   1   4  134.99    5.70
   4  -1  -4  801.22   33.70
   4  -1  -4  801.22   33.60
   4  -1  -4  816.42   33.60
   4  -1  -4  818.52   33.80
  -4   1   4  816.62   33.70
   3  -1  -4  195.58    8.30
   3  -1  -4  183.18    8.10
   3  -1  -4  198.78    8.40
   3  -1  -4  188.18    8.20
  -3   1   4  196.18    8.30
  -3   1   4  207.18    8.20
  -3   1   4  195.48    8.10
   2  -1  -4   40.90    2.20
   2  -1  -4   42.90    2.10
  -2   1   4   48.30    2.20
  -2   1   4   45.70    2.00
   1  -1  -4   43.10    2.10
   1  -1  -4   48.60    2.10
   1  -1  -4   40.00    2.20
  -1   1   4   44.00    2.00
  -1   1   4   45.40    2.10
  -1   1   4   41.40    2.10
  -1   1   4   45.00    2.10
   0  -1  -4    0.10    0.60
   0  -1  -4   -0.30    0.50
   0  -1  -4   -0.30    0.50
   0   1   4   -0.10    0.40
   0   1   4    0.40    0.40
   0   1   4   -0.80    0.50
   0   1   4    0.20    0.50
  -1  -1  -4  253.37   10.60
  -1  -1  -4  256.67   10.60
  -1  -1  -4  248.18   10.70
   1   1   4  250.17   10.70
   1   1   4  248.08   10.70
   1   1   4  253.47   10.60
   1   1   4  246.38   10.60
  -2  -1  -4  209.68    9.10
  -2  -1  -4  212.68    9.30
  -2  -1  -4  212.68    9.10
   2   1   4  203.38    9.30
   2   1   4  229.98    9.20
   2   1   4  216.08    9.20
   2   1   4  218.48    9.20
  -3  -1  -4    1.20    1.00
  -3  -1  -4    0.50    0.60
   3   1   4    2.40    1.10
   3   1   4    2.10    0.80
   3   1   4    1.10    0.80
  -4  -1  -4    1.00    1.10
  -4  -1  -4    0.40    0.60
   4   1   4    1.40    1.30
   4   1   4    0.00    0.90
   4   1   4    0.30    0.90
  -5  -1  -4    0.50    1.30
  -5  -1  -4   -0.20    0.70
   5   1   4   -0.30    1.00
   5   1   4    0.70    1.50
  -6  -1  -4    1.10    0.70
  -6  -1  -4    2.30    1.50
   6   1   4    1.80    2.00
   6   1   4   -0.30    1.10
  -7  -1  -4    1.20    1.70
   7   1   4    2.50    1.40
   7   1   4    0.30    2.00
  -8  -1  -4    0.30    2.10
   8   1   4   -0.30    1.60
   8   1   4    0.70    2.90
  -9  -1  -4    1.20    3.00
   9   1   4    1.10    3.40
   9   1   4   -0.90    2.00
  11  -2  -4    5.40    3.10
 -11   2   4    7.20    2.80
  10  -2  -4   63.59    4.60
  10  -2  -4   58.79    3.00
 -10   2   4   59.79    4.20
   9  -2  -4   43.00    2.30
   9  -2  -4   49.70    3.70
  -9   2   4   48.80    3.50
   8  -2  -4   11.80    2.00
  -8   2   4    9.20    1.80
   7  -2  -4   48.90    3.10
   7  -2  -4   56.39    3.30
   7  -2  -4   51.59    2.50
  -7   2   4   54.79    2.90
  -7   2   4   57.09    3.20
   6  -2  -4   20.70    1.80
   6  -2  -4   20.90    1.30
   6  -2  -4   18.70    1.20
   6  -2  -4   21.70    1.90
  -6   2   4   23.70    1.70
  -6   2   4   22.90    2.00
  -6   2   4   22.90    1.70
   5  -2  -4   40.40    2.40
   5  -2  -4   40.00    2.00
   5  -2  -4   40.40    2.20
   5  -2  -4   40.30    2.00
  -5   2   4   42.80    2.20
  -5   2   4   46.10    2.20
   4  -2  -4  439.26   18.30
   4  -2  -4  414.86   18.10
   4  -2  -4  438.76   18.10
   4  -2  -4  440.96   18.10
  -4   2   4  439.36   18.30
   3  -2  -4  325.37   14.20
   3  -2  -4  338.27   14.20
   3  -2  -4  334.17   14.30
  -3   2   4  345.87   14.10
  -3   2   4  340.87   14.10
  -3   2   4  350.96   14.10
  -3   2   4  335.97   14.30
   2  -2  -4  788.22   33.40
   2  -2  -4  807.72   33.50
  -2   2   4  813.62   33.50
  -2   2   4  801.12   33.40
  -2   2   4  811.02   33.30
   1  -2  -4    0.00    0.60
   1  -2  -4   -0.10    0.60
   1  -2  -4    0.30    0.50
  -1   2   4   -0.70    0.60
  -1   2   4   -0.10    0.50
  -1   2   4    0.10    0.50
  -1   2   4   -0.30    0.50
   0  -2  -4   21.10    1.40
   0  -2  -4   20.40    1.30
   0  -2  -4   20.40    1.50
   0   2   4   23.60    1.40
   0   2   4   19.80    1.30
   0   2   4   18.30    1.30
   0   2   4   18.70    1.30
  -1  -2  -4  310.67   13.20
  -1  -2  -4  311.67   13.40
  -1  -2  -4  318.07   13.30
   1   2   4  308.07   13.30
   1   2   4  317.57   13.20
   1   2   4  315.57   13.40
   1   2   4  312.97   13.30
  -2  -2  -4   55.59    2.80
  -2  -2  -4   56.89    2.90
  -2  -2  -4   52.89    3.00
   2   2   4   65.69    3.10
   2   2   4   56.49    2.90
   2   2   4   57.29    2.90
   2   2   4   56.09    2.80
  -3  -2  -4  271.37   11.50
  -3  -2  -4  262.47   11.70
   3   2   4  275.17   11.80
   3   2   4  263.97   11.50
   3   2   4  274.67   11.60
  -4  -2  -4  179.68    8.30
  -4  -2  -4  188.58    8.00
   4   2   4  182.98    8.10
   4   2   4  185.28    8.10
   4   2   4  185.98    8.50
  -5  -2  -4    2.70    0.90
  -5  -2  -4    0.00    1.30
   5   2   4    2.10    1.20
   5   2   4    1.70    1.70
  -6  -2  -4    5.30    1.00
  -6  -2  -4    3.00    1.70
   6   2   4    2.90    1.90
   6   2   4    4.50    1.50
  -7  -2  -4  104.59    5.40
  -7  -2  -4   85.09    4.20
   7   2   4   96.79    5.00
   7   2   4  100.69    5.80
  -8  -2  -4   86.39    5.30
   8   2   4   78.49    5.50
   8   2   4   79.49    4.80
  -9  -2  -4    2.30    3.10
   9   2   4    3.60    2.40
   9   2   4    4.20    3.40
  11  -3  -4   10.90    3.30
 -11   3   4    9.00    2.90
  10  -3  -4    0.90    2.30
 -10   3   4    1.40    2.30
   9  -3  -4    1.40    2.00
  -9   3   4    2.60    2.00
   8  -3  -4   42.40    3.30
  -8   3   4   44.20    2.90
  -8   3   4   37.40    3.00
   7  -3  -4    0.80    1.30
  -7   3   4    0.90    1.20
   6  -3  -4    4.00    0.60
   6  -3  -4    4.40    1.20
   6  -3  -4    4.00    1.30
   6  -3  -4    3.30    0.80
  -6   3   4    2.30    1.10
  -6   3   4    4.00    1.20
   5  -3  -4  140.09    6.00
   5  -3  -4  137.09    6.00
   5  -3  -4  134.09    6.30
  -5   3   4  145.79    6.30
   4  -3  -4    0.90    0.60
   4  -3  -4    0.90    0.60
   4  -3  -4    0.10    0.80
  -4   3   4   -0.30    0.70
  -4   3   4    0.80    0.70
   3  -3  -4    0.40    0.80
   3  -3  -4    0.20    0.60
  -3   3   4   -1.50    0.70
  -3   3   4    0.40    0.60
  -3   3   4    0.20    0.50
  -3   3   4    0.10    0.40
   2  -3  -4  284.67   12.30
   2  -3  -4  287.67   12.40
  -2   3   4  298.27   12.30
  -2   3   4  291.47   12.20
  -2   3   4  296.57   12.40
   1  -3  -4   12.10    1.10
   1  -3  -4   10.20    1.10
   1  -3  -4   11.50    1.00
  -1   3   4    8.80    1.00
  -1   3   4   11.30    1.00
  -1   3   4    9.60    0.90
  -1   3   4   13.90    1.10
   0  -3  -4    1.30    0.80
   0  -3  -4    1.70    0.80
   0  -3  -4    1.10    0.70
   0   3   4    2.30    0.70
   0   3   4    1.90    0.70
   0   3   4    2.60    0.90
   0   3   4    2.40    0.80
  -1  -3  -4   18.30    1.50
  -1  -3  -4   15.50    1.50
  -1  -3  -4   14.60    1.30
   1   3   4   14.90    1.40
   1   3   4   17.10    1.50
   1   3   4   15.90    1.50
   1   3   4   16.20    1.50
  -2  -3  -4   82.79    4.10
  -2  -3  -4   92.19    4.20
  -2  -3  -4   82.79    4.30
   2   3   4   88.49    4.20
   2   3   4   89.79    4.20
   2   3   4   85.39    4.10
   2   3   4   88.09    4.30
  -3  -3  -4  664.13   28.30
  -3  -3  -4  658.73   28.50
   3   3   4  690.43   28.40
   3   3   4  683.83   28.40
   3   3   4  688.83   28.70
  -4  -3  -4   63.79    3.80
  -4  -3  -4   65.59    3.40
   4   3   4   73.89    4.10
   4   3   4   66.69    3.60
  -5  -3  -4    6.00    1.20
  -5  -3  -4    9.70    1.80
   5   3   4    5.20    2.00
   5   3   4    9.30    1.70
  -6  -3  -4  151.78    7.30
  -6  -3  -4  142.89    6.50
   6   3   4  142.59    7.50
   6   3   4  147.39    7.00
  -7  -3  -4    1.70    1.20
  -7  -3  -4    1.30    2.20
   7   3   4    3.40    1.90
   7   3   4    2.70    2.70
  -8  -3  -4   -0.90    1.10
  -8  -3  -4    1.80    2.70
   8   3   4    1.50    3.00
   8   3   4    3.20    2.20
  10  -4  -4   39.90    3.90
   9  -4  -4   67.89    4.40
   8  -4  -4    0.10    1.70
  -8   4   4    1.50    1.50
   7  -4  -4   45.50    3.10
  -7   4   4   49.40    3.00
   6  -4  -4    6.00    1.40
   6  -4  -4    8.30    0.90
  -6   4   4    4.70    1.30
   5  -4  -4   74.89    3.60
   5  -4  -4   81.49    3.90
  -5   4   4   82.89    3.90
   4  -4  -4  184.08    8.00
   4  -4  -4  172.08    7.90
  -4   4   4  187.88    8.10
  -4   4   4  190.38    7.90
   3  -4  -4    7.70    1.10
   3  -4  -4    9.80    1.00
  -3   4   4   12.00    1.10
  -3   4   4    8.90    1.20
  -3   4   4    9.00    0.80
  -3   4   4    9.70    0.90
   2  -4  -4    9.40    1.10
   2  -4  -4   11.50    1.10
  -2   4   4   10.70    1.10
  -2   4   4   10.20    0.90
  -2   4   4   12.70    1.30
   1  -4  -4   94.49    4.30
   1  -4  -4   90.09    4.30
   1  -4  -4   92.19    4.30
  -1   4   4   86.59    4.30
  -1   4   4   96.19    4.20
  -1   4   4   92.69    4.30
   0  -4  -4    7.70    1.10
   0  -4  -4    6.80    1.10
   0  -4  -4    8.90    1.10
   0   4   4    7.20    1.10
   0   4   4    6.30    1.00
   0   4   4    7.00    1.10
   0   4   4    7.70    1.20
  -1  -4  -4    0.40    0.90
  -1  -4  -4    0.90    0.90
  -1  -4  -4    0.00    1.00
   1   4   4    0.40    1.00
   1   4   4    1.30    1.10
   1   4   4    0.60    0.90
   1   4   4    0.10    0.90
  -2  -4  -4  102.59    5.00
  -2  -4  -4  101.09    4.90
   2   4   4  107.69    5.20
   2   4   4  104.49    4.90
   2   4   4  109.09    5.00
   2   4   4   95.89    4.90
  -3  -4  -4  382.46   16.30
  -3  -4  -4  383.56   16.50
   3   4   4  392.56   16.40
   3   4   4  375.06   16.40
   3   4   4  385.36   16.70
  -4  -4  -4    3.50    1.20
  -4  -4  -4    3.90    1.50
   4   4   4    0.80    1.40
   4   4   4    3.80    2.00
  -5  -4  -4    0.90    1.20
  -5  -4  -4    1.30    1.80
   5   4   4    0.40    2.00
   5   4   4    1.30    1.60
  -6  -4  -4   11.30    2.30
  -6  -4  -4   18.10    1.70
   6   4   4   13.40    2.20
   6   4   4   11.40    2.80
  -7  -4  -4    7.60    2.70
  -7  -4  -4    7.70    1.70
   7   4   4    3.70    2.20
   7   4   4    8.60    3.20
  -8  -4  -4    0.10    3.10
  -8  -4  -4    0.70    1.60
   8   4   4    0.60    2.70
   8   4   4    0.80    3.80
  -9   5   4  109.29    5.80
   8  -5  -4    3.20    0.90
  -8   5   4    2.30    1.80
   7  -5  -4    0.80    0.80
  -7   5   4    1.80    1.40
   6  -5  -4  124.99    5.70
  -6   5   4  134.09    6.10
   5  -5  -4  116.09    5.40
   5  -5  -4  108.99    5.10
  -5   5   4  116.39    5.50
   4  -5  -4   74.79    3.50
   4  -5  -4   68.39    3.60
  -4   5   4   70.69    3.70
   3  -5  -4   94.29    4.40
   3  -5  -4   95.49    4.40
  -3   5   4   97.99    4.40
  -3   5   4   87.09    4.10
  -3   5   4   95.49    4.50
   2  -5  -4   96.29    4.50
   2  -5  -4   93.49    4.50
  -2   5   4   90.19    4.30
  -2   5   4  104.99    4.50
  -2   5   4   93.39    4.60
   1  -5  -4  101.69    4.50
   1  -5  -4   95.09    4.50
  -1   5   4   95.39    4.50
  -1   5   4   86.79    4.30
  -1   5   4   92.49    4.50
   0  -5  -4   11.00    1.40
   0  -5  -4   11.10    1.40
   0  -5  -4   10.10    1.30
   0   5   4    6.60    1.30
   0   5   4   11.50    1.60
  -1  -5  -4    8.30    1.40
  -1  -5  -4   11.80    1.40
  -1  -5  -4    8.40    1.50
   1   5   4   12.50    1.90
   1   5   4   10.90    1.50
   1   5   4   10.40    1.40
  -2  -5  -4   41.00    2.80
  -2  -5  -4   41.80    2.70
   2   5   4   45.00    3.10
   2   5   4   40.50    2.70
   2   5   4   41.00    2.90
  -3  -5  -4   64.29    3.90
  -3  -5  -4   73.69    3.80
   3   5   4   68.39    4.30
  -4  -5  -4   -0.60    1.20
  -4  -5  -4    0.60    1.70
   4   5   4    3.00    1.90
  -5  -5  -4   48.70    3.10
  -5  -5  -4   46.80    3.70
   5   5   4   43.20    4.00
  -6  -5  -4    8.40    1.80
  -6  -5  -4    6.10    2.40
   6   5   4    7.60    3.10
  -7  -5  -4    0.50    1.90
  -7  -5  -4    1.30    2.90
   7   5   4    1.10    3.10
   9  -6  -4    0.80    1.10
  -9   6   4   -0.60    2.10
   8  -6  -4   78.69    3.80
  -8   6   4   81.59    4.60
   7  -6  -4   15.60    1.50
  -7   6   4   20.50    2.30
   6  -6  -4   23.70    1.90
  -6   6   4   24.50    2.30
   5  -6  -4  166.38    7.60
  -5   6   4  180.58    8.00
   4  -6  -4   17.20    1.80
  -4   6   4   24.70    2.10
   3  -6  -4   14.00    1.50
  -3   6   4   15.40    1.30
  -3   6   4   12.60    1.60
   2  -6  -4  120.69    5.50
  -2   6   4  113.99    5.30
  -2   6   4  117.69    5.60
  -2   6   4  117.99    5.50
   1  -6  -4   53.09    3.10
  -1   6   4   50.19    3.20
  -1   6   4   51.89    2.90
  -1   6   4   58.19    3.20
   0  -6  -4   59.59    3.50
   0   6   4   60.39    3.60
   0   6   4   61.09    3.50
   0   6   4   59.99    3.30
   1   6   4   91.39    4.80
   1   6   4  100.59    4.80
   1   6   4   94.59    5.00
  -2  -6  -4    6.20    1.70
  -2  -6  -4    5.90    1.60
   2   6   4    5.30    2.00
   2   6   4    4.80    1.70
   2   6   4    4.20    1.70
  -3  -6  -4   31.60    2.70
  -3  -6  -4   29.30    2.90
   3   6   4   27.30    3.20
  -4  -6  -4   54.19    3.60
  -4  -6  -4   58.19    4.00
   4   6   4   58.49    4.50
  -5  -6  -4    0.00    2.10
  -5  -6  -4    0.70    1.70
   5   6   4    1.60    2.80
  -6  -6  -4   16.70    3.20
  -6  -6  -4   18.30    2.40
   6   6   4   16.80    3.80
 -10   7   4   36.10    3.90
   9  -7  -4   21.80    2.20
  -9   7   4   25.40    3.10
   8  -7  -4    2.10    1.30
  -8   7   4    2.50    2.10
   7  -7  -4   -1.10    1.10
  -7   7   4   -0.10    1.80
   6  -7  -4   -0.10    1.10
  -6   7   4   -0.70    1.60
   5  -7  -4   14.20    1.60
  -5   7   4   15.40    2.00
   4  -7  -4   34.30    2.40
  -4   7   4   27.50    2.60
   3  -7  -4  129.99    5.90
  -3   7   4  130.69    6.10
  -3   7   4  120.49    5.60
   2  -7  -4   -0.20    1.20
  -2   7   4   -0.40    1.30
  -2   7   4    1.40    1.00
   1  -7  -4   13.30    1.80
  -1   7   4   11.60    1.50
  -1   7   4   13.00    2.00
  -1   7   4    9.40    1.80
   0  -7  -4   93.59    5.10
   0   7   4   99.89    5.20
   0   7   4  103.99    5.00
   0   7   4  100.89    5.10
   1   7   4   27.40    2.60
   1   7   4   30.30    2.60
   1   7   4   23.50    2.80
   2   7   4   25.00    2.50
   2   7   4   24.90    3.00
  -3  -7  -4   38.70    3.30
   3   7   4   41.20    4.10
  -4  -7  -4   16.60    2.40
   4   7   4   18.00    3.50
  -5  -7  -4    7.20    2.20
   5   7   4    7.70    3.60
   9  -8  -4    0.60    1.70
  -9   8   4    1.10    2.70
   8  -8  -4    0.20    1.50
  -8   8   4    0.10    2.40
   7  -8  -4   48.10    3.20
  -7   8   4   52.89    3.90
  -6   8   4    4.00    2.10
   5  -8  -4   25.90    2.50
  -5   8   4   29.90    2.80
   4  -8  -4   11.30    1.70
  -4   8   4   10.60    2.10
   3  -8  -4   20.80    2.20
  -3   8   4   22.10    2.50
  -3   8   4   26.40    1.90
   2  -8  -4    0.30    1.50
  -2   8   4   -0.30    1.10
  -2   8   4    0.20    1.80
   1  -8  -4   -0.70    1.70
  -1   8   4    0.70    1.30
  -1   8   4    0.10    1.70
   0   8   4   10.30    3.70
   0   8   4    9.80    2.10
   0   8   4   11.50    1.80
   1   8   4   -1.10    2.30
   1   8   4    0.90    1.70
   2   8   4   16.60    3.20
   2   8   4   12.90    2.30
   3   8   4   46.50    4.70
  -4  -8  -4   -0.20    2.30
   4   8   4   -0.50    3.40
   8  -9  -4   14.90    2.20
  -8   9   4   24.30    3.40
   7  -9  -4    9.10    1.90
  -7   9   4    7.10    2.70
   6  -9  -4    4.90    1.80
  -6   9   4    6.20    2.40
   5  -9  -4   82.19    4.70
  -5   9   4   85.69    5.10
   4  -9  -4   41.10    3.40
  -4   9   4   51.89    3.80
   3  -9  -4    1.90    1.80
  -3   9   4    2.10    2.00
  -3   9   4    1.70    1.20
   2  -9  -4    4.80    2.00
  -2   9   4    4.10    1.40
  -2   9   4    3.90    2.20
   1  -9  -4    1.80    2.60
  -1   9   4    1.10    1.50
  -1   9   4    0.10    2.00
   0   9   4    0.00    1.70
   0   9   4   -0.90    2.30
   1   9   4   22.30    2.60
   2   9   4   15.90    4.80
   2   9   4   12.90    2.70
   3   9   4   15.80    4.20
   6 -10  -4   28.50    2.90
  -6  10   4   27.60    3.50
   5 -10  -4   52.59    4.30
  -5  10   4   59.29    4.60
   4 -10  -4   -1.50    2.20
  -4  10   4   -0.60    2.60
   3 -10  -4    5.40    2.40
  -3  10   4    4.20    1.50
  -3  10   4    2.30    2.70
   2 -10  -4   26.20    3.00
  -2  10   4   23.70    2.30
  -2  10   4   18.80    3.20
  -1  10   4    0.50    1.80
  -1  10   4   -0.90    2.60
   0  10   4   25.50    2.80
   1  10   4   22.30    3.00
   2  12  -5    4.20    2.50
   2  12  -5    4.90    3.70
   1  12  -5    0.30    3.50
   1  12  -5    2.00    2.20
   0  12  -5   59.29    4.00
   0  12  -5   49.20    4.80
  -1  12  -5    5.60    3.50
  -1  12  -5    5.10    2.90
  -1  12  -5    5.80    1.80
   1 -12   5    9.10    3.10
   1 -12   5    4.90    2.70
  -2  12  -5   -0.20    2.80
  -2  12  -5    0.80    1.50
  -2  12  -5    1.30    3.00
   2 -12   5   -0.20    3.00
   2 -12   5    1.40    2.60
  -3  12  -5   31.40    4.50
  -3  12  -5   27.50    4.00
   3 -12   5   30.20    4.10
   3 -12   5   31.80    3.40
   4  11  -5    0.00    3.40
   3  11  -5   10.60    2.50
   3  11  -5    9.40    3.10
   2  11  -5    3.70    2.90
   2  11  -5    1.20    2.00
   1  11  -5    3.30    2.80
   1  11  -5    3.70    1.90
   0  11  -5    4.00    2.30
   0  11  -5    2.00    2.40
   0  11  -5    1.70    1.70
   0 -11   5    1.70    2.30
   0 -11   5    2.00    2.30
  -1  11  -5   11.30    1.70
  -1  11  -5   12.40    2.50
  -1  11  -5   10.90    3.00
   1 -11   5   14.70    2.50
   1 -11   5   12.80    2.60
  -2  11  -5   25.90    3.60
  -2  11  -5   34.60    3.30
  -2  11  -5   27.50    2.30
   2 -11   5   31.80    3.30
   2 -11   5   29.00    2.80
  -3  11  -5   14.00    3.40
  -3  11  -5   12.50    2.70
   3 -11   5   14.00    2.80
   3 -11   5   10.50    2.40
  -4  11  -5   -0.30    2.70
  -4  11  -5    1.60    2.80
   4 -11   5    1.20    2.90
   4 -11   5    1.90    2.20
  -5  11  -5   22.30    3.70
  -5  11  -5   16.00    3.10
   5 -11   5   16.90    2.50
   5 -11   5   19.70    3.40
   6  10  -5   -0.50    3.70
  -6 -10   5    3.30    2.60
   5  10  -5    3.40    3.20
   4  10  -5    7.90    3.10
   3  10  -5   29.90    3.60
   3  10  -5   35.20    3.30
   2  10  -5    9.70    2.40
   2  10  -5   13.00    2.00
   1  10  -5    7.90    1.80
   1  10  -5   10.10    2.60
   0  10  -5    6.60    1.50
   0  10  -5    5.50    2.50
   0  10  -5    4.60    2.00
   0 -10   5    6.70    2.00
   0 -10   5    5.50    2.00
  -1  10  -5    2.50    1.30
  -1  10  -5    3.40    1.90
  -1  10  -5    3.00    2.20
   1 -10   5    2.60    1.80
   1 -10   5    6.10    2.00
  -2  10  -5    9.40    2.10
  -2  10  -5   10.20    2.70
  -2  10  -5    7.30    1.20
   2 -10   5    7.90    2.10
   2 -10   5    9.90    1.90
  -3  10  -5    1.60    2.20
  -3  10  -5    0.50    1.90
   3 -10   5   -0.10    1.70
   3 -10   5    2.00    2.10
  -4  10  -5   -0.70    2.40
  -4  10  -5    1.50    2.30
   4 -10   5    0.50    2.50
   4 -10   5    0.60    1.70
  -5  10  -5   11.40    2.40
  -5  10  -5    7.80    2.70
   5 -10   5    9.90    1.90
   5 -10   5    9.20    2.80
  -6  10  -5   14.40    3.30
   6 -10   5   15.60    2.30
   6 -10   5   11.20    3.10
   7   9  -5    8.70    4.00
  -7  -9   5   10.20    2.40
   6   9  -5    7.90    3.30
  -6  -9   5   10.90    2.20
   5   9  -5   52.39    4.60
  -5  -9   5   49.99    3.90
   4   9  -5    4.70    2.50
   3   9  -5   -0.80    1.70
   3   9  -5    0.20    2.20
   2   9  -5   66.29    4.30
   2   9  -5   71.39    3.90
   1   9  -5   68.99    3.80
   1   9  -5   64.69    4.40
   1   9  -5   73.79    4.00
  -1  -9   5   75.89    4.10
  -1  -9   5   69.79    4.20
   0   9  -5    2.50    1.60
   0   9  -5    1.40    1.80
   0   9  -5    2.50    1.30
   0  -9   5    1.70    1.50
   0  -9   5    3.50    1.70
  -1   9  -5    0.50    1.70
  -1   9  -5   -1.00    1.50
  -1   9  -5    0.20    1.00
   1  -9   5    0.90    1.60
   1  -9   5    1.50    1.50
  -2   9  -5    1.30    1.00
  -2   9  -5    1.90    1.60
  -2   9  -5    1.50    2.10
   2  -9   5    0.10    1.60
   2  -9   5    2.90    1.40
  -3   9  -5  102.19    5.70
  -3   9  -5  102.99    5.60
   3  -9   5  106.69    5.30
   3  -9   5  109.39    5.60
  -4   9  -5  143.09    7.40
  -4   9  -5  138.89    7.10
   4  -9   5  141.59    7.30
   4  -9   5  145.59    6.70
  -5   9  -5    6.30    2.60
   5  -9   5    6.60    1.50
   5  -9   5    7.10    2.30
  -6   9  -5    2.60    2.80
   6  -9   5    1.70    2.40
   6  -9   5    3.50    1.60
  -7   9  -5   10.70    3.50
   7  -9   5    7.60    1.90
   7  -9   5    6.30    2.90
   8   8  -5    5.30    4.00
  -8  -8   5    7.50    2.10
   7   8  -5    6.20    3.30
  -7  -8   5    8.50    1.90
   6   8  -5   11.30    3.00
  -6  -8   5    7.90    1.80
   5   8  -5    9.70    2.60
  -5  -8   5   10.10    1.90
   4   8  -5   28.70    3.10
  -4  -8   5   27.30    2.50
   3   8  -5   33.70    3.20
   3   8  -5   38.50    2.90
  -3  -8   5   38.70    3.40
   2   8  -5   63.69    3.50
   2   8  -5   54.29    4.00
   2   8  -5   58.39    3.70
  -2  -8   5   63.29    3.40
  -2  -8   5   58.89    3.80
   1   8  -5  132.19    6.00
   1   8  -5  132.69    6.20
   1   8  -5  124.49    6.50
  -1  -8   5  129.19    6.20
  -1  -8   5  135.09    6.20
   0   8  -5  418.66   18.60
   0   8  -5  430.86   18.30
   0   8  -5  442.36   18.10
   0  -8   5  423.36   18.30
   0  -8   5  422.76   18.20
  -1   8  -5   22.60    2.10
  -1   8  -5   21.70    1.70
  -1   8  -5   16.90    2.30
   1  -8   5   18.70    1.80
   1  -8   5   19.40    2.10
  -2   8  -5    3.60    1.50
  -2   8  -5    4.60    0.90
  -2   8  -5    5.20    1.90
   2  -8   5    4.20    1.30
   2  -8   5    4.10    1.50
  -3   8  -5  436.56   19.20
  -3   8  -5  460.85   19.50
   3  -8   5  448.76   19.30
   3  -8   5  442.36   19.00
  -4   8  -5   41.80    3.10
  -4   8  -5   40.90    3.50
   4  -8   5   44.90    3.40
   4  -8   5   46.20    2.80
  -5   8  -5   -0.20    1.90
   5  -8   5   -0.70    1.30
   5  -8   5    0.00    1.70
  -6   8  -5   31.00    3.50
   6  -8   5   27.20    3.00
   6  -8   5   28.50    2.50
  -7   8  -5    1.50    2.90
   7  -8   5   -1.60    2.50
   7  -8   5    0.00    1.40
  -8   8  -5    1.00    3.20
   8  -8   5   -0.10    1.70
   8  -8   5    1.50    3.00
   9   7  -5    0.00    3.60
   9   7  -5   -0.40    2.90
   9   7  -5   -1.20    4.00
  -9  -7   5    0.80    1.70
   8   7  -5   11.80    3.20
   8   7  -5    8.90    2.60
   8   7  -5    9.70    3.30
  -8  -7   5    6.60    1.80
   7   7  -5   28.10    3.20
   7   7  -5   34.30    3.80
   7   7  -5   39.90    4.10
  -7  -7   5   32.70    2.70
   6   7  -5    7.30    2.50
  -6  -7   5    6.70    1.50
   5   7  -5    1.80    1.80
  -5  -7   5    1.20    1.40
   4   7  -5   82.09    4.70
  -4  -7   5   78.99    4.20
   3   7  -5   19.70    2.30
   3   7  -5   19.60    1.90
  -3  -7   5   21.70    2.00
   2   7  -5   94.79    4.90
   2   7  -5   94.29    4.60
  -2  -7   5   96.69    4.70
  -2  -7   5   96.29    4.80
  -2  -7   5   92.59    4.50
   1   7  -5   64.19    3.50
   1   7  -5   71.49    3.80
   1   7  -5   67.09    3.40
  -1  -7   5   68.29    3.60
  -1  -7   5   60.79    3.50
   0   7  -5   -0.30    1.40
   0   7  -5    0.40    0.90
   0   7  -5   -0.90    1.10
   0  -7   5   -0.40    1.00
   0  -7   5   -0.70    1.10
  -1   7  -5   31.10    2.40
  -1   7  -5   27.60    1.90
  -1   7  -5   33.70    2.30
   1  -7   5   29.40    2.20
   1  -7   5   30.10    2.30
  -2   7  -5   17.90    1.40
  -2   7  -5   20.20    2.30
  -2   7  -5   18.90    2.00
   2  -7   5   19.10    2.00
   2  -7   5   18.30    1.80
  -3   7  -5   37.70    2.60
  -3   7  -5   39.90    3.00
   3  -7   5   37.50    2.80
   3  -7   5   33.20    2.30
  -4   7  -5   49.80    3.50
   4  -7   5   53.19    2.80
   4  -7   5   41.90    3.20
  -5   7  -5   22.20    2.70
   5  -7   5   16.20    1.60
   5  -7   5   13.80    2.10
  -6   7  -5   27.80    3.10
   6  -7   5   36.30    2.40
   6  -7   5   34.40    3.20
  -7   7  -5    6.70    2.40
   7  -7   5    5.40    1.40
   7  -7   5    4.50    2.30
  -8   7  -5    0.00    2.80
   8  -7   5    0.10    3.00
   8  -7   5    0.90    1.50
   9   6  -5   13.30    2.60
   9   6  -5   10.50    3.30
   9   6  -5   16.20    3.30
  -9  -6   5   16.80    3.20
  -9  -6   5   10.20    1.60
   8   6  -5   99.79    5.50
   8   6  -5   94.19    5.90
   8   6  -5  108.39    5.70
  -8  -6   5  101.99    5.70
  -8  -6   5   89.69    4.80
   7   6  -5   47.40    3.90
   7   6  -5   41.60    3.40
   7   6  -5   43.50    3.60
  -7  -6   5   39.00    2.80
  -7  -6   5   47.10    3.70
   6   6  -5    1.10    2.00
   6   6  -5    1.40    1.50
   6   6  -5    0.00    1.70
  -6  -6   5    0.30    1.10
  -6  -6   5    0.60    1.70
   5   6  -5    5.40    1.80
   5   6  -5    8.50    1.60
   5   6  -5    7.70    1.50
  -5  -6   5    6.50    1.60
  -5  -6   5    6.20    1.30
   4   6  -5    7.20    1.40
   4   6  -5    7.80    1.50
   4   6  -5   11.50    1.50
   4   6  -5   12.10    1.90
  -4  -6   5    8.20    1.50
  -4  -6   5    9.50    1.30
   3   6  -5   83.69    4.20
   3   6  -5   84.29    4.10
   3   6  -5   82.79    4.50
   3   6  -5   90.49    4.20
  -3  -6   5   79.99    4.10
  -3  -6   5   86.89    4.00
  -3  -6   5   94.09    5.30
   2   6  -5    9.70    1.50
   2   6  -5   13.80    1.80
   2   6  -5    7.80    1.20
   2   6  -5   12.50    1.20
  -2  -6   5   14.40    1.50
  -2  -6   5   10.10    1.30
  -2  -6   5   11.30    1.30
   1   6  -5   -0.20    1.00
   1   6  -5    0.30    0.90
   1   6  -5    0.20    0.90
  -1  -6   5    0.90    0.90
  -1  -6   5    0.40    1.00
  -1  -6   5    1.20    0.90
   0   6  -5   97.89    4.60
   0   6  -5   95.09    4.90
   0  -6   5  108.99    4.70
   0  -6   5  101.09    4.80
  -1   6  -5    3.50    1.00
  -1   6  -5    2.70    1.40
  -1   6  -5    4.20    0.80
   1  -6   5    5.20    1.00
   1  -6   5    5.20    1.10
  -2   6  -5    7.90    1.60
  -2   6  -5    7.90    0.80
   2  -6   5    4.40    0.90
   2  -6   5    5.40    1.20
  -3   6  -5   13.90    1.90
   3  -6   5   20.10    1.90
   3  -6   5   15.70    1.60
  -4   6  -5   -0.70    1.30
   4  -6   5   -0.10    0.90
   4  -6   5    0.80    1.30
  -5   6  -5   22.10    2.50
   5  -6   5   24.60    2.40
   5  -6   5   25.30    1.90
  -6   6  -5   16.90    2.60
   6  -6   5   13.80    2.20
   6  -6   5   14.60    1.40
  -7   6  -5   14.70    2.80
   7  -6   5   15.60    1.60
   7  -6   5   14.50    2.70
  -8   6  -5    8.90    2.70
   8  -6   5   10.90    1.60
   8  -6   5   11.30    2.90
  -9   6  -5   -0.80    3.30
   9  -6   5    0.50    3.40
   9  -6   5    0.30    1.70
  10   5  -5   22.40    3.80
  10   5  -5   18.60    4.30
  10   5  -5   19.30    2.90
 -10  -5   5   21.70    3.60
   9   5  -5   18.40    3.00
   9   5  -5   22.20    2.50
   9   5  -5   20.20    3.50
  -9  -5   5   18.00    1.70
  -9  -5   5   29.00    3.20
   8   5  -5   33.30    3.00
   8   5  -5   33.70    3.50
   8   5  -5   37.80    3.90
  -8  -5   5   29.30    2.20
  -8  -5   5   34.70    3.30
   7   5  -5   13.50    1.80
   7   5  -5   10.20    2.40
   7   5  -5   12.10    2.10
  -7  -5   5    8.60    1.30
  -7  -5   5   12.60    2.10
   6   5  -5   91.19    4.80
   6   5  -5   79.99    4.50
   6   5  -5   78.69    4.30
  -6  -5   5   86.59    4.60
  -6  -5   5   80.79    4.00
   5   5  -5   21.30    2.00
   5   5  -5   24.50    2.10
   5   5  -5   25.80    2.40
  -5  -5   5   20.50    2.00
  -5  -5   5   21.60    1.80
   4   5  -5    1.30    0.90
   4   5  -5    2.10    1.10
   4   5  -5    1.60    1.10
   4   5  -5    2.50    1.40
  -4  -5   5    2.20    0.90
  -4  -5   5    1.00    1.10
   3   5  -5  212.58    9.20
   3   5  -5  212.68    9.20
   3   5  -5  199.58    9.40
   3   5  -5  217.88    9.20
  -3  -5   5  217.48    9.10
  -3  -5   5  204.38    9.20
  -3  -5   5  220.78    9.20
   2   5  -5   47.80    2.90
   2   5  -5   56.49    2.70
   2   5  -5   49.10    2.70
   2   5  -5   55.69    2.80
  -2  -5   5   50.29    2.70
  -2  -5   5   55.69    2.80
  -2  -5   5   56.99    2.70
   1   5  -5  304.47   13.20
   1   5  -5  307.47   12.90
   1   5  -5  301.97   12.90
   1   5  -5  299.67   12.90
  -1  -5   5  308.57   13.00
  -1  -5   5  311.57   13.00
  -1  -5   5  302.77   13.00
   0   5  -5  589.54   24.90
   0   5  -5  589.54   24.90
   0   5  -5  567.74   25.20
   0  -5   5  585.54   25.00
   0  -5   5  611.24   25.10
   0  -5   5  642.34   25.00
  -1   5  -5   29.90    1.70
  -1   5  -5   32.40    1.70
  -1   5  -5   25.50    2.00
   1  -5   5   32.30    1.90
   1  -5   5   33.70    2.00
  -2   5  -5   14.90    1.70
  -2   5  -5   12.80    1.40
  -2   5  -5   14.40    1.10
  -2   5  -5   15.50    1.10
   2  -5   5   12.90    1.30
   2  -5   5   15.50    1.50
  -3   5  -5  148.39    6.70
  -3   5  -5  145.99    6.30
   3  -5   5  139.49    6.20
   3  -5   5  128.89    6.40
  -4   5  -5   37.60    2.40
  -4   5  -5   40.00    2.70
   4  -5   5   37.40    2.70
   4  -5   5   37.30    2.20
  -5   5  -5   18.70    1.90
  -5   5  -5   23.00    2.50
   5  -5   5   19.10    1.70
   5  -5   5   21.60    2.20
  -6   5  -5    4.10    1.60
  -6   5  -5    1.70    1.70
   6  -5   5    2.30    1.00
   6  -5   5    4.40    2.00
  -7   5  -5    5.90    2.10
  -7   5  -5    3.10    1.90
   7  -5   5    4.60    1.20
   7  -5   5    5.20    2.20
  -8   5  -5    0.60    2.30
   8  -5   5   -0.20    2.50
   8  -5   5   -0.40    2.50
   8  -5   5    0.00    1.30
  -9   5  -5    2.80    3.30
   9  -5   5    2.20    3.30
   9  -5   5    3.00    1.70
  10   4  -5    8.50    2.20
  10   4  -5    9.50    3.10
  10   4  -5    5.70    3.30
 -10  -4   5   10.60    3.00
   9   4  -5    4.80    1.70
   9   4  -5    4.20    2.30
   9   4  -5    3.00    2.70
  -9  -4   5    1.10    2.10
   8   4  -5    5.30    2.10
   8   4  -5    4.20    2.00
   8   4  -5    3.40    1.40
  -8  -4   5    5.10    1.00
  -8  -4   5    2.90    2.00
   7   4  -5    4.10    1.30
   7   4  -5    5.00    1.80
   7   4  -5    2.80    2.00
  -7  -4   5    5.90    1.80
  -7  -4   5    4.40    1.00
   6   4  -5   72.39    3.90
   6   4  -5   68.29    3.50
   6   4  -5   67.39    3.90
  -6  -4   5   64.49    3.30
  -6  -4   5   67.09    3.80
   5   4  -5   13.80    1.30
   5   4  -5   13.10    1.50
   5   4  -5   10.20    1.70
  -5  -4   5   12.00    1.50
  -5  -4   5   10.20    1.10
   4   4  -5    0.50    1.10
   4   4  -5    0.00    0.90
   4   4  -5   -0.10    0.70
   4   4  -5    0.50    1.00
  -4  -4   5    0.20    0.60
  -4  -4   5   -0.10    0.70
  -4  -4   5    1.00    1.00
   3   4  -5   19.50    1.60
   3   4  -5   24.00    1.60
   3   4  -5   24.40    1.60
   3   4  -5   20.80    1.80
  -3  -4   5   22.00    1.70
  -3  -4   5   24.40    1.40
  -3  -4   5   22.20    1.50
   2   4  -5   49.90    2.50
   2   4  -5   51.39    2.50
   2   4  -5   44.40    2.60
   2   4  -5   49.70    2.50
  -2  -4   5   50.79    2.40
  -2  -4   5   53.59    2.60
  -2  -4   5   46.80    2.50
   1   4  -5 1244.18   51.09
   1   4  -5 1253.87   51.29
   1   4  -5 1189.78   50.99
   1   4  -5 1239.68   50.99
  -1  -4   5 1214.68   51.09
  -1  -4   5 1214.78   51.09
  -1  -4   5 1254.27   51.09
   0   4  -5 2234.18   91.09
   0   4  -5 2142.39   90.89
   0   4  -5 2182.68   90.89
   0   4  -5 2216.88   91.19
   0  -4   5 2172.98   90.99
   0  -4   5 2133.69   90.89
   0  -4   5 2284.87   90.89
  -1   4  -5   87.69    3.90
  -1   4  -5   87.49    4.30
  -1   4  -5   87.29    4.00
   1  -4   5   91.79    4.00
   1  -4   5   87.79    4.10
  -2   4  -5   42.80    2.10
  -2   4  -5   48.40    2.40
  -2   4  -5   49.90    2.20
  -2   4  -5   40.30    2.50
   2  -4   5   44.50    2.30
   2  -4   5   39.10    2.40
  -3   4  -5  201.48    8.40
  -3   4  -5  181.48    8.50
   3  -4   5  193.78    8.50
   3  -4   5  186.88    8.20
  -4   4  -5   63.89    3.30
  -4   4  -5   62.79    3.50
   4  -4   5   63.49    3.00
   4  -4   5   56.89    3.40
  -5   4  -5  107.79    5.20
  -5   4  -5  105.99    5.40
   5  -4   5  110.59    5.40
   5  -4   5  106.59    4.90
  -6   4  -5    9.10    1.70
  -6   4  -5    7.10    2.10
   6  -4   5    9.80    2.00
   6  -4   5    7.90    1.20
  -7   4  -5    4.30    2.00
  -7   4  -5    3.70    2.20
   7  -4   5    3.70    2.10
   7  -4   5    1.60    2.40
   7  -4   5    4.00    1.20
  -8   4  -5   39.30    3.80
  -8   4  -5   44.20    3.80
   8  -4   5   37.30    2.80
   8  -4   5   39.00    4.20
  -9   4  -5   43.60    4.50
  -9   4  -5   43.80    4.70
   9  -4   5   43.90    3.30
   9  -4   5   48.00    5.20
  11   3  -5   -2.10    3.10
  11   3  -5    0.50    2.10
  11   3  -5    0.40    3.80
 -11  -3   5   -2.10    3.10
  10   3  -5    0.30    2.50
  10   3  -5    0.40    3.00
  10   3  -5   -0.60    1.70
 -10  -3   5    0.50    2.40
   9   3  -5   -0.90    2.10
   9   3  -5    0.90    1.30
   9   3  -5    1.00    2.50
  -9  -3   5   -0.10    2.00
   8   3  -5    1.00    1.20
   8   3  -5    1.80    1.80
   8   3  -5    1.90    2.00
  -8  -3   5    0.80    1.70
   7   3  -5    4.70    1.20
   7   3  -5    2.20    1.70
   7   3  -5    2.80    1.60
  -7  -3   5    2.90    1.60
  -7  -3   5    3.20    0.80
   6   3  -5    4.70    1.00
   6   3  -5    2.80    1.40
   6   3  -5    5.00    1.40
  -6  -3   5    4.00    0.80
  -6  -3   5    3.80    1.40
   5   3  -5  190.18    8.40
   5   3  -5  194.98    8.20
   5   3  -5  181.18    8.40
  -5  -3   5  194.68    8.40
  -5  -3   5  182.58    8.10
   4   3  -5   65.29    3.40
   4   3  -5   71.39    3.20
   4   3  -5   68.69    3.40
   4   3  -5   68.79    3.30
  -4  -3   5   69.49    3.00
  -4  -3   5   65.19    3.40
  -4  -3   5   62.09    3.10
   3   3  -5  203.38    8.60
   3   3  -5  206.28    8.60
   3   3  -5  194.88    8.70
   3   3  -5  202.08    8.70
  -3  -3   5  204.08    8.50
  -3  -3   5  197.38    8.60
  -3  -3   5  194.28    8.50
   2   3  -5  113.39    5.10
   2   3  -5  113.89    5.20
   2   3  -5  110.69    5.10
   2   3  -5  109.79    5.20
  -2  -3   5  121.79    5.10
  -2  -3   5  119.09    5.10
  -2  -3   5  130.89    5.20
   1   3  -5  360.56   14.90
   1   3  -5  352.36   14.90
   1   3  -5  336.87   15.00
   1   3  -5  351.56   14.80
  -1  -3   5  349.37   14.90
  -1  -3   5  355.06   14.90
  -1  -3   5  367.86   14.80
   0   3  -5  239.68   10.00
   0   3  -5  219.48   10.10
   0   3  -5  237.58   10.00
   0   3  -5  235.68    9.90
   0  -3   5  231.68   10.00
   0  -3   5  242.78   10.00
   0  -3   5  237.88   10.00
  -1   3  -5   57.49    2.60
  -1   3  -5   50.89    2.70
  -1   3  -5   51.19    2.50
   1  -3   5   52.89    2.90
   1  -3   5   53.99    2.70
   1  -3   5   52.99    2.50
  -2   3  -5  449.86   17.10
  -2   3  -5  385.86   17.40
  -2   3  -5  401.76   17.20
  -2   3  -5  410.26   17.10
   2  -3   5  394.06   17.30
   2  -3   5  405.96   17.10
  -3   3  -5   10.30    1.20
  -3   3  -5    7.50    0.70
  -3   3  -5    7.60    1.40
  -3   3  -5    9.30    0.80
   3  -3   5    8.20    0.90
   3  -3   5   10.00    1.30
  -4   3  -5   20.30    2.10
  -4   3  -5   20.30    1.80
   4  -3   5   19.00    1.90
   4  -3   5   20.60    1.50
  -5   3  -5    9.80    1.50
  -5   3  -5   13.90    1.90
   5  -3   5   12.20    1.70
   5  -3   5   13.20    1.20
  -6   3  -5   11.80    1.90
  -6   3  -5   10.90    2.00
   6  -3   5   10.50    1.90
   6  -3   5   11.40    2.10
   6  -3   5   11.70    1.30
  -7   3  -5  156.18    8.30
  -7   3  -5  167.38    8.00
   7  -3   5  161.28    8.20
   7  -3   5  164.78    7.50
   7  -3   5  189.28    8.10
  -8   3  -5    6.80    2.30
  -8   3  -5   10.00    2.90
   8  -3   5    7.80    3.00
   8  -3   5    7.90    1.60
  -9   3  -5    2.80    2.80
  -9   3  -5    2.60    3.00
   9  -3   5    1.90    3.20
   9  -3   5    1.20    1.70
  11   2  -5    1.20    3.00
  11   2  -5    1.60    1.80
 -11  -2   5    0.10    2.90
  10   2  -5    3.70    2.90
  10   2  -5    0.40    1.60
  10   2  -5    2.10    2.50
 -10  -2   5    2.10    2.30
   9   2  -5    0.20    2.30
   9   2  -5    1.00    2.00
   9   2  -5    0.30    1.20
  -9  -2   5    1.70    1.90
   8   2  -5  109.49    5.70
   8   2  -5  102.89    5.00
   8   2  -5  103.19    5.50
  -8  -2   5  103.69    5.50
   7   2  -5  444.16   19.10
   7   2  -5  434.76   19.10
   7   2  -5  456.45   18.80
  -7  -2   5  439.76   19.10
   6   2  -5    4.20    1.40
   6   2  -5    4.60    1.30
   6   2  -5    4.70    0.90
  -6  -2   5    3.20    1.30
  -6  -2   5    4.50    0.70
   5   2  -5    0.00    0.90
   5   2  -5    0.30    1.00
   5   2  -5    0.20    0.60
  -5  -2   5    0.50    1.00
  -5  -2   5    0.20    0.70
  -5  -2   5    0.10    0.50
  -5  -2   5    0.20    0.50
   4   2  -5  338.27   14.50
   4   2  -5  340.37   14.70
   4   2  -5  337.47   14.60
   4   2  -5  356.56   14.60
  -4  -2   5  342.17   14.50
  -4  -2   5  356.06   14.40
   3   2  -5   25.70    1.60
   3   2  -5   25.10    1.50
   3   2  -5   23.10    1.50
  -3  -2   5   23.80    1.40
  -3  -2   5   24.90    1.40
   2   2  -5  117.39    5.20
   2   2  -5  115.09    5.20
   2   2  -5  123.09    5.30
   2   2  -5  121.99    5.20
  -2  -2   5  115.89    5.20
  -2  -2   5  122.29    5.20
  -2  -2   5  119.59    5.20
   1   2  -5  177.48    7.60
   1   2  -5  173.08    7.70
   1   2  -5  182.38    7.60
   1   2  -5  176.98    7.70
  -1  -2   5  178.38    7.60
  -1  -2   5  181.18    7.60
  -1  -2   5  183.18    7.70
   0   2  -5    2.90    0.60
   0   2  -5    2.10    0.70
   0   2  -5    1.30    0.50
   0   2  -5    2.30    0.60
   0  -2   5    1.80    0.50
   0  -2   5    2.00    0.60
   0  -2   5    2.20    0.60
  -1   2  -5    0.10    0.40
  -1   2  -5   -0.10    0.60
  -1   2  -5   -0.10    0.60
   1  -2   5   -0.20    0.60
   1  -2   5    0.00    0.50
   1  -2   5    0.40    0.60
  -2   2  -5    5.40    0.90
  -2   2  -5    3.70    0.60
  -2   2  -5    4.30    0.70
  -2   2  -5    3.80    1.00
   2  -2   5    2.80    0.80
   2  -2   5    4.20    0.70
  -3   2  -5  284.87   12.90
  -3   2  -5  315.37   12.50
  -3   2  -5  308.17   12.90
  -3   2  -5  293.07   12.50
   3  -2   5  297.77   12.70
   3  -2   5  294.87   12.80
  -4   2  -5    0.20    1.00
  -4   2  -5   -0.10    0.50
  -4   2  -5    0.00    1.20
   4  -2   5    0.80    1.00
   4  -2   5    0.60    0.80
  -5   2  -5  136.49    6.40
  -5   2  -5  122.29    6.20
   5  -2   5  122.49    6.10
   5  -2   5  134.79    5.90
   5  -2   5  135.69    6.40
  -6   2  -5    1.50    1.50
  -6   2  -5    0.60    1.60
   6  -2   5    2.90    1.60
   6  -2   5    1.40    1.10
   6  -2   5    1.80    1.90
  -7   2  -5   25.70    2.70
  -7   2  -5   27.30    3.00
   7  -2   5   25.40    3.10
   7  -2   5   27.10    2.30
  -8   2  -5   18.20    2.90
  -8   2  -5   15.00    2.60
   8  -2   5   16.80    3.10
   8  -2   5   15.20    1.80
  -9   2  -5   38.70    4.00
   9  -2   5   37.10    3.30
   9  -2   5   39.10    4.60
  11   1  -5    7.00    1.80
  11   1  -5    5.50    3.10
 -11  -1   5    4.20    2.80
  10   1  -5   70.29    4.80
  10   1  -5   69.09    3.80
 -10  -1   5   71.09    4.80
   9   1  -5  412.16   17.60
   9   1  -5  404.66   17.60
   9   1  -5  394.86   17.00
  -9  -1   5  388.16   17.60
   8   1  -5   28.90    2.80
   8   1  -5   25.50    1.90
   8   1  -5   26.30    2.60
  -8  -1   5   22.70    2.40
   7   1  -5    2.70    1.50
   7   1  -5    6.10    1.00
   7   1  -5    3.60    1.50
  -7  -1   5    6.80    1.60
   6   1  -5  620.24   26.10
   6   1  -5  625.04   26.30
   6   1  -5  644.74   26.40
  -6  -1   5  611.94   26.40
   5   1  -5  103.39    4.70
   5   1  -5  108.39    5.00
   5   1  -5  109.49    4.90
  -5  -1   5   98.19    5.00
  -5  -1   5  104.79    4.60
  -5  -1   5  108.79    4.50
   4   1  -5   63.19    3.10
   4   1  -5   60.09    3.30
   4   1  -5   66.89    3.10
  -4  -1   5   68.89    3.00
  -4  -1   5   69.49    3.00
  -4  -1   5   70.89    3.00
   3   1  -5  383.16   16.50
   3   1  -5  402.36   16.30
   3   1  -5  389.76   16.30
  -3  -1   5  385.56   16.30
  -3  -1   5  389.26   16.30
   2   1  -5   80.79    3.70
   2   1  -5   78.49    3.60
   2   1  -5   80.79    3.60
   2   1  -5   81.89    3.60
  -2  -1   5   82.19    3.60
  -2  -1   5   80.69    3.60
  -2  -1   5   83.89    3.60
   1   1  -5    0.50    0.40
   1   1  -5    0.10    0.50
   1   1  -5   -0.20    0.40
   1   1  -5    1.00    0.60
  -1  -1   5    0.00    0.50
  -1  -1   5    0.60    0.50
  -1  -1   5    0.50    0.50
   0   1  -5 1850.21   77.89
   0   1  -5 1877.41   77.69
   0   1  -5 1899.61   77.79
   0   1  -5 1924.71   77.69
   0  -1   5 1907.91   77.69
   0  -1   5 1846.62   77.79
   0  -1   5 1838.42   77.79
  -1   1  -5  497.75   20.90
  -1   1  -5  499.85   21.10
  -1   1  -5  517.65   21.10
   1  -1   5  494.15   21.00
   1  -1   5  505.85   20.90
   1  -1   5  490.35   20.90
  -2   1  -5   43.90    2.30
  -2   1  -5   38.00    2.20
  -2   1  -5   36.40    2.00
   2  -1   5   43.80    2.10
   2  -1   5   40.60    2.20
   2  -1   5   41.20    2.20
  -3   1  -5   14.20    1.10
  -3   1  -5   13.00    1.60
  -3   1  -5   15.70    1.20
  -3   1  -5   15.40    1.60
   3  -1   5   13.50    1.30
   3  -1   5   14.00    1.60
   3  -1   5   13.70    1.40
  -4   1  -5    2.10    0.60
  -4   1  -5    1.20    1.20
  -4   1  -5    1.40    1.10
   4  -1   5    3.00    1.40
   4  -1   5    1.60    0.80
   4  -1   5    2.40    1.00
  -5   1  -5   80.39    4.20
  -5   1  -5   71.79    3.90
   5  -1   5   72.89    3.60
   5  -1   5   67.79    3.80
   5  -1   5   65.99    4.00
  -6   1  -5    0.00    1.50
  -6   1  -5    0.60    1.50
   6  -1   5    0.60    1.70
   6  -1   5   -0.10    1.10
   6  -1   5    1.00    1.60
  -7   1  -5    1.60    1.80
   7  -1   5    1.40    2.20
   7  -1   5    1.50    1.30
  -8   1  -5   50.89    4.10
   8  -1   5   48.20    3.50
   8  -1   5   65.09    4.90
  -9   1  -5    0.60    2.80
   9  -1   5    1.20    1.90
   9  -1   5    1.50    3.50
  11   0  -5    0.30    2.90
  11   0  -5    1.90    1.50
 -11   0   5    0.40    2.50
  10   0  -5   11.30    2.60
  10   0  -5    9.60    1.40
 -10   0   5    8.10    2.40
   9   0  -5   -0.70    1.80
   9   0  -5   -0.20    1.00
  -9   0   5   -0.20    1.70
   8   0  -5    0.60    1.60
   8   0  -5   -0.30    1.70
   8   0  -5    1.80    0.90
  -8   0   5   -0.60    1.50
   7   0  -5   93.59    4.80
   7   0  -5   95.89    5.00
   7   0  -5  105.79    4.50
  -7   0   5   97.19    5.00
   6   0  -5    0.70    0.60
   6   0  -5    0.00    1.00
   6   0  -5   -0.40    1.00
  -6   0   5    0.40    1.10
  -6   0   5    0.20    0.70
   5   0  -5    3.80    0.80
   5   0  -5    2.30    0.90
   5   0  -5    3.30    0.60
   5   0  -5    4.30    0.80
  -5   0   5    7.20    0.90
   4   0  -5  752.42   31.00
   4   0  -5  735.23   31.20
   4   0  -5  729.73   31.00
  -4   0   5  741.03   31.10
  -4   0   5  751.42   30.90
  -4   0   5  767.82   31.00
   3   0  -5  390.96   16.60
   3   0  -5  400.06   16.50
   3   0  -5  389.06   16.40
  -3   0   5  394.56   16.40
  -3   0   5  396.96   16.50
   2   0  -5  368.56   15.90
   2   0  -5  405.96   15.90
   2   0  -5  366.66   16.00
   2   0  -5  370.46   15.80
  -2   0   5  385.36   15.90
  -2   0   5  386.26   16.00
   1   0  -5  188.38    8.10
   1   0  -5  194.58    8.20
   1   0  -5  197.48    8.20
  -1   0   5  191.58    8.10
  -1   0   5  184.28    8.20
  -1   0   5  196.58    8.20
   0   0  -5   32.00    1.70
   0   0  -5   31.10    1.90
   0   0  -5   33.30    1.70
   0   0   5   32.60    1.80
   0   0   5   34.00    1.80
   0   0   5   30.10    1.80
   0   0   5   35.40    1.80
  -1   0  -5  270.87   11.70
  -1   0  -5  274.87   11.70
  -1   0  -5  283.37   11.60
  -1   0  -5  268.87   11.50
   1   0   5  262.97   11.60
   1   0   5  276.97   11.70
   1   0   5  274.57   11.50
   1   0   5  272.57   11.60
  -2   0  -5  412.66   17.10
  -2   0  -5  402.16   17.30
  -2   0  -5  406.96   17.30
   2   0   5  408.16   17.20
   2   0   5  406.46   17.20
   2   0   5  420.86   17.20
   2   0   5  402.26   17.30
  -3   0  -5    1.30    1.00
  -3   0  -5    0.90    1.00
  -3   0  -5    0.50    0.60
   3   0   5    0.70    1.10
   3   0   5   -0.20    0.80
   3   0   5   -0.10    0.90
  -4   0  -5   15.10    1.70
  -4   0  -5   15.40    1.20
  -4   0  -5   16.60    1.90
   4   0   5   17.20    1.60
   4   0   5   17.50    2.00
   4   0   5   12.60    1.60
  -5   0  -5   80.99    3.50
  -5   0  -5   80.29    4.20
   5   0   5   74.89    3.90
   5   0   5   75.19    4.40
   5   0   5   73.69    4.00
  -6   0  -5   -1.50    1.50
   6   0   5   -0.50    1.20
   6   0   5   -0.30    1.90
  -7   0  -5   27.10    2.80
   7   0   5   27.60    2.60
   7   0   5   28.40    3.40
  -8   0  -5   23.10    3.10
   8   0   5   27.70    3.90
   8   0   5   25.70    2.40
  -9   0  -5    1.80    2.90
   9   0   5    1.40    2.00
   9   0   5    4.20    3.70
  11  -1  -5   51.59    4.90
  11  -1  -5   53.99    3.20
 -11   1   5   44.10    4.40
  10  -1  -5   23.40    2.00
  10  -1  -5   22.80    2.90
 -10   1   5   22.10    2.90
   9  -1  -5    0.90    1.00
   9  -1  -5    2.00    1.90
  -9   1   5   -0.10    1.70
   8  -1  -5   54.89    2.70
   8  -1  -5   52.79    3.60
  -8   1   5   49.90    3.40
   7  -1  -5    0.80    0.70
   7  -1  -5   -0.20    1.40
   7  -1  -5    0.20    1.30
  -7   1   5    0.30    1.00
  -7   1   5   -1.40    1.30
   6  -1  -5    2.00    0.60
   6  -1  -5    1.50    1.00
   6  -1  -5    1.40    1.10
  -6   1   5    1.70    0.80
   5  -1  -5    0.10    0.70
   5  -1  -5    0.00    0.70
   5  -1  -5    0.10    0.50
   5  -1  -5    0.60    0.90
  -5   1   5    0.10    0.70
   4  -1  -5  395.76   16.40
   4  -1  -5  386.76   16.50
   4  -1  -5  388.96   16.70
   4  -1  -5  401.66   16.50
  -4   1   5  408.46   16.40
  -4   1   5  392.36   16.60
  -4   1   5  391.36   16.40
   3  -1  -5    5.70    0.70
   3  -1  -5    5.70    0.90
  -3   1   5    5.30    0.70
  -3   1   5    6.30    0.60
  -3   1   5    5.10    0.80
   2  -1  -5    3.30    0.60
   2  -1  -5    2.90    0.80
   2  -1  -5    2.90    0.70
  -2   1   5    2.40    0.50
  -2   1   5    2.90    0.60
   1  -1  -5  381.76   16.00
   1  -1  -5  385.56   16.00
   1  -1  -5  377.36   16.20
  -1   1   5  378.96   16.00
  -1   1   5  386.06   16.00
  -1   1   5  391.06   16.00
  -1   1   5  377.36   16.10
   0  -1  -5  246.38   10.50
   0  -1  -5  248.68   10.50
   0  -1  -5  243.28   10.60
   0   1   5  243.88   10.60
   0   1   5  248.88   10.50
   0   1   5  252.57   10.50
   0   1   5  249.38   10.50
  -1  -1  -5    0.40    0.70
  -1  -1  -5    1.20    0.60
  -1  -1  -5    0.70    0.70
   1   1   5    1.20    0.70
   1   1   5    0.50    0.80
   1   1   5    0.40    0.70
   1   1   5    0.70    0.70
  -2  -1  -5   84.49    4.10
  -2  -1  -5   87.49    4.00
  -2  -1  -5   82.39    3.90
   2   1   5   85.69    4.00
   2   1   5   82.49    4.00
   2   1   5   84.59    4.00
   2   1   5   87.69    4.10
  -3  -1  -5   26.10    2.00
  -3  -1  -5   22.60    1.60
   3   1   5   24.40    1.80
   3   1   5   25.70    2.00
   3   1   5   25.00    1.80
  -4  -1  -5    2.30    0.80
  -4  -1  -5    1.80    1.30
   4   1   5    3.20    1.50
   4   1   5    2.50    1.10
   4   1   5    3.60    1.20
  -5  -1  -5   23.60    2.30
  -5  -1  -5   21.90    1.60
   5   1   5   24.70    2.50
   5   1   5   19.50    1.80
  -6  -1  -5    8.10    1.00
  -6  -1  -5    7.40    1.80
   6   1   5    7.10    1.50
   6   1   5    5.70    2.10
  -7  -1  -5    3.20    2.00
   7   1   5    4.20    2.60
   7   1   5    1.90    1.50
  -8  -1  -5   68.89    5.00
   8   1   5   58.49    5.30
   8   1   5   67.19    4.30
  -9  -1  -5   39.70    4.60
   9   1   5   40.30    5.60
   9   1   5   43.20    4.10
  11  -2  -5   69.79    5.40
 -11   2   5   59.49    4.90
  10  -2  -5   35.80    3.50
 -10   2   5   35.40    3.40
   9  -2  -5   27.80    1.80
   9  -2  -5   27.30    2.90
  -9   2   5   32.70    3.10
   8  -2  -5   52.89    2.60
   8  -2  -5   51.79    3.40
  -8   2   5   48.30    3.40
   7  -2  -5   21.30    1.50
   7  -2  -5   27.40    2.20
  -7   2   5   21.60    1.90
   6  -2  -5   45.50    2.40
   6  -2  -5   52.79    3.00
  -6   2   5   54.99    2.70
   5  -2  -5    0.40    0.80
   5  -2  -5    0.00    0.50
   5  -2  -5    0.30    0.80
   5  -2  -5    0.40    0.90
  -5   2   5   -0.10    0.80
   4  -2  -5    2.80    0.60
   4  -2  -5    2.60    0.80
   4  -2  -5    2.60    0.50
   4  -2  -5    2.90    0.90
  -4   2   5    2.60    0.80
  -4   2   5    3.70    0.50
   3  -2  -5   48.80    2.80
   3  -2  -5   55.79    2.60
  -3   2   5   52.69    2.70
  -3   2   5   56.89    2.50
   2  -2  -5    0.50    0.60
   2  -2  -5    0.40    0.70
   2  -2  -5    1.10    0.70
  -2   2   5   -0.10    0.50
  -2   2   5   -0.10    0.60
  -2   2   5    0.30    0.40
   1  -2  -5    3.10    0.70
   1  -2  -5    5.40    0.80
   1  -2  -5    5.00    0.90
  -1   2   5    4.70    0.80
  -1   2   5    3.80    0.70
  -1   2   5    3.80    0.70
  -1   2   5    2.80    0.80
   0  -2  -5   18.10    1.50
   0  -2  -5   16.40    1.30
   0  -2  -5   18.00    1.40
   0   2   5   17.20    1.30
   0   2   5   17.50    1.40
   0   2   5   17.10    1.40
   0   2   5   15.70    1.30
  -1  -2  -5    1.50    0.80
  -1  -2  -5   -0.10    0.80
  -1  -2  -5    0.60    0.90
   1   2   5    2.20    0.90
   1   2   5    0.50    0.80
   1   2   5    1.80    0.80
   1   2   5    1.70    0.80
  -2  -2  -5    1.80    0.80
  -2  -2  -5    0.50    1.00
   2   2   5    1.90    0.90
   2   2   5    1.40    0.90
   2   2   5    1.00    1.00
   2   2   5    0.90    0.90
  -3  -2  -5    0.70    0.90
  -3  -2  -5    0.80    1.20
   3   2   5    0.30    1.30
   3   2   5    1.20    1.00
   3   2   5   -0.80    0.90
  -4  -2  -5   26.30    1.90
  -4  -2  -5   28.20    2.30
   4   2   5   27.80    2.20
   4   2   5   26.30    2.20
   4   2   5   24.00    2.40
  -5  -2  -5   15.40    1.40
  -5  -2  -5   16.00    2.10
   5   2   5   10.30    2.20
   5   2   5   16.50    1.80
  -6  -2  -5    0.30    1.70
  -6  -2  -5    0.30    1.00
   6   2   5   -1.30    2.20
   6   2   5    1.40    1.50
  -7  -2  -5    6.10    2.30
  -7  -2  -5    6.70    1.20
   7   2   5    7.90    3.00
   7   2   5    8.80    2.10
  -8  -2  -5   22.90    3.30
   8   2   5   19.20    2.70
   8   2   5   23.20    4.20
  11  -3  -5   24.50    3.50
  10  -3  -5   77.09    5.10
   9  -3  -5   79.39    4.70
   9  -3  -5   72.59    3.50
   8  -3  -5    1.90    1.70
   8  -3  -5    0.90    0.80
  -8   3   5    0.10    1.40
   7  -3  -5   55.29    3.40
   7  -3  -5   51.69    2.60
  -7   3   5   50.69    3.00
   6  -3  -5  443.96   18.70
   6  -3  -5  446.46   19.10
  -6   3   5  452.65   19.00
   5  -3  -5    2.50    1.10
   5  -3  -5    2.70    0.70
  -5   3   5    2.70    1.00
   4  -3  -5    8.00    1.20
   4  -3  -5    7.20    0.90
  -4   3   5    6.00    1.10
   3  -3  -5  437.86   18.40
   3  -3  -5  442.76   18.50
  -3   3   5  430.86   18.50
  -3   3   5  441.06   18.20
  -3   3   5  435.76   18.30
   2  -3  -5   19.50    1.60
   2  -3  -5   20.60    1.50
   2  -3  -5   18.90    1.60
  -2   3   5   22.30    1.30
  -2   3   5   19.60    1.60
  -2   3   5   19.60    1.30
   1  -3  -5  173.08    7.40
   1  -3  -5  166.28    7.50
   1  -3  -5  171.58    7.40
  -1   3   5  170.28    7.50
  -1   3   5  169.48    7.30
  -1   3   5  167.98    7.40
  -1   3   5  164.68    7.30
   0  -3  -5  121.89    5.70
   0  -3  -5  126.79    5.80
   0  -3  -5  135.09    5.70
   0   3   5  133.59    5.70
   0   3   5  123.39    5.70
   0   3   5  126.59    5.70
   0   3   5  117.89    5.60
  -1  -3  -5   17.40    1.70
  -1  -3  -5   16.80    1.60
  -1  -3  -5   18.50    1.80
   1   3   5   23.70    1.80
   1   3   5   22.90    1.70
   1   3   5   19.40    1.80
   1   3   5   16.30    1.60
  -2  -3  -5   39.10    2.60
  -2  -3  -5   40.80    2.40
   2   3   5   44.80    2.70
   2   3   5   38.00    2.50
   2   3   5   36.90    2.50
   2   3   5   39.40    2.50
  -3  -3  -5   17.30    1.60
  -3  -3  -5   17.50    2.00
   3   3   5   16.20    2.10
   3   3   5   17.10    1.70
   3   3   5   17.60    1.80
  -4  -3  -5   12.30    1.90
  -4  -3  -5   15.20    1.50
   4   3   5    8.70    1.60
   4   3   5    9.30    2.10
  -5  -3  -5    6.20    1.30
  -5  -3  -5    4.20    1.80
   5   3   5    5.80    1.70
   5   3   5    4.20    2.00
  -6  -3  -5    9.70    1.40
  -6  -3  -5   12.70    2.40
   6   3   5   11.30    2.80
   6   3   5   14.00    2.10
  -7  -3  -5    9.60    1.60
  -7  -3  -5   11.50    2.70
   7   3   5   13.00    3.50
   7   3   5   13.40    2.40
  -8  -3  -5    6.10    3.00
   8   3   5    6.30    3.90
   8   3   5    3.60    2.60
  10  -4  -5   43.90    4.30
   9  -4  -5   57.89    4.20
  -9   4   5   56.49    4.80
   8  -4  -5   -0.40    1.80
   8  -4  -5    1.50    0.90
  -8   4   5    1.30    1.60
   7  -4  -5    1.70    0.90
   7  -4  -5    0.50    1.50
  -7   4   5    0.80    1.30
   6  -4  -5    0.90    0.80
   6  -4  -5    0.10    1.30
  -6   4   5    1.10    1.20
   5  -4  -5  120.59    5.40
   5  -4  -5  115.49    5.70
  -5   4   5  128.89    5.70
   4  -4  -5  574.14   24.10
   4  -4  -5  574.14   24.30
  -4   4   5  584.84   23.90
  -4   4   5  570.24   24.30
   3  -4  -5  132.29    5.90
   3  -4  -5  128.39    6.00
  -3   4   5  133.59    5.70
  -3   4   5  130.69    6.00
   2  -4  -5   76.79    3.90
   2  -4  -5   87.09    3.90
  -2   4   5   82.59    3.80
  -2   4   5   76.59    4.00
  -2   4   5   77.19    3.70
   1  -4  -5    0.90    0.90
   1  -4  -5    1.60    1.00
   1  -4  -5    0.80    1.10
  -1   4   5    1.10    0.80
  -1   4   5    1.30    1.00
  -1   4   5    1.70    1.00
   0  -4  -5   17.50    1.70
   0  -4  -5   16.40    1.70
   0  -4  -5   19.60    1.60
   0   4   5   15.50    1.40
   0   4   5   13.00    1.50
   0   4   5   16.70    1.80
  -1  -4  -5  974.10   41.00
  -1  -4  -5  997.90   40.90
  -1  -4  -5  967.90   40.90
   1   4   5  979.90   40.90
   1   4   5  976.30   41.00
   1   4   5  986.60   41.10
  -2  -4  -5    1.80    1.40
  -2  -4  -5    2.50    1.20
   2   4   5    1.30    1.30
   2   4   5    2.50    1.50
   2   4   5    2.30    1.40
   2   4   5    2.10    1.30
  -3  -4  -5  399.66   16.90
  -3  -4  -5  403.66   17.10
   3   4   5  392.16   16.90
   3   4   5  388.26   17.20
   3   4   5  392.36   17.00
  -4  -4  -5   89.09    4.50
  -4  -4  -5   86.49    4.80
   4   4   5   87.79    4.90
   4   4   5   91.09    5.20
  -5  -4  -5  196.48    9.30
  -5  -4  -5  198.68    8.70
   5   4   5  199.48    9.10
   5   4   5  185.68    9.50
  -6  -4  -5   34.50    2.70
  -6  -4  -5   34.40    3.50
   6   4   5   28.80    3.00
   6   4   5   39.30    4.20
  -7  -4  -5   33.80    2.90
  -7  -4  -5   46.30    4.30
   7   4   5   32.50    4.20
   7   4   5   34.10    3.40
  -9   5   5   15.70    2.50
   8  -5  -5   20.60    1.70
  -8   5   5   21.80    2.40
   7  -5  -5   -0.20    0.90
  -7   5   5   -0.80    1.50
   6  -5  -5   12.60    1.40
  -6   5   5   14.20    1.90
   5  -5  -5   21.10    2.00
   5  -5  -5   22.30    1.80
  -5   5   5   23.70    2.20
   4  -5  -5  607.64   25.80
   4  -5  -5  643.14   25.90
  -4   5   5  610.44   25.60
  -4   5   5  602.04   26.00
   3  -5  -5   16.00    1.60
   3  -5  -5   16.20    1.50
  -3   5   5   15.40    1.70
  -3   5   5   13.40    1.30
   2  -5  -5   10.80    1.30
   2  -5  -5   11.70    1.50
  -2   5   5   14.60    1.60
  -2   5   5    9.90    2.10
  -2   5   5   12.30    1.20
   1  -5  -5  127.79    6.00
   1  -5  -5  123.79    6.00
  -1   5   5  134.89    6.00
  -1   5   5  132.89    6.10
   0  -5  -5    0.10    1.20
   0  -5  -5    0.40    1.20
   0   5   5   -1.20    1.10
   0   5   5   -0.40    1.20
   0   5   5    0.70    1.20
  -1  -5  -5   41.20    2.80
  -1  -5  -5   38.90    2.80
   1   5   5   41.40    3.10
   1   5   5   45.00    2.80
   1   5   5   38.30    2.80
  -2  -5  -5    6.90    1.70
  -2  -5  -5    8.40    1.60
   2   5   5    5.10    1.60
   2   5   5    5.30    2.00
   2   5   5    3.70    1.50
  -3  -5  -5   65.49    4.10
  -3  -5  -5   72.29    3.90
   3   5   5   69.09    4.40
  -4  -5  -5   12.60    2.30
  -4  -5  -5   11.90    1.80
   4   5   5   11.90    2.60
  -5  -5  -5    1.00    2.20
  -5  -5  -5    3.00    1.60
   5   5   5    3.40    2.60
  -6  -5  -5   35.20    3.20
  -6  -5  -5   41.80    4.30
   6   5   5   45.90    4.90
   7   5   5   20.40    4.30
   9  -6  -5    0.90    1.30
  -9   6   5    1.20    2.20
   8  -6  -5    0.10    1.20
  -8   6   5    0.90    1.90
   7  -6  -5   27.70    2.20
  -7   6   5   28.20    2.80
   6  -6  -5  140.49    6.40
  -6   6   5  145.19    6.80
   5  -6  -5   -0.30    1.10
  -5   6   5    0.40    1.40
   4  -6  -5  173.68    7.30
  -4   6   5  158.08    7.50
  -4   6   5  158.18    6.90
   3  -6  -5    0.50    1.10
  -3   6   5    0.60    1.40
  -3   6   5    0.90    0.80
   2  -6  -5   23.10    2.10
  -2   6   5   18.80    2.00
  -2   6   5   21.10    1.80
   1  -6  -5   36.70    2.70
  -1   6   5   37.90    2.40
  -1   6   5   40.30    2.90
   0  -6  -5   28.70    2.70
   0   6   5   25.60    2.40
   0   6   5   31.30    2.40
   0   6   5   27.10    2.60
   1   6   5    4.20    1.90
   1   6   5    9.30    1.70
   1   6   5    6.00    1.80
  -2  -6  -5    1.60    1.80
  -2  -6  -5    2.00    1.60
   2   6   5    2.30    2.10
  -3  -6  -5   -1.30    1.60
  -3  -6  -5    0.30    2.00
   3   6   5    1.00    2.50
  -4  -6  -5    0.40    1.70
  -4  -6  -5    0.50    2.10
   4   6   5    1.40    2.60
  -5  -6  -5    5.20    2.70
  -5  -6  -5    6.00    2.00
   5   6   5   11.40    3.50
  -6  -6  -5    5.90    2.20
  -6  -6  -5    9.80    3.20
   6   6   5    7.50    3.90
  10  -7  -5   14.80    1.90
 -10   7   5   11.90    3.30
   9  -7  -5   11.10    1.70
  -9   7   5   11.80    2.90
   8  -7  -5   38.00    2.80
  -8   7   5   36.70    3.40
   7  -7  -5   21.80    1.90
  -7   7   5   22.90    2.70
   6  -7  -5    8.30    1.50
  -6   7   5    7.70    2.00
   5  -7  -5   44.50    2.80
  -5   7   5   36.50    3.10
   4  -7  -5   38.90    2.80
  -4   7   5   39.80    3.00
  -4   7   5   40.80    2.10
   3  -7  -5   16.20    1.90
  -3   7   5   17.40    1.50
  -3   7   5   17.40    2.10
   2  -7  -5    5.60    1.60
  -2   7   5    6.20    1.30
  -2   7   5    6.40    1.80
   1  -7  -5   29.50    2.90
  -1   7   5   28.00    2.40
  -1   7   5   31.00    2.90
   0   7   5   30.90    2.90
   0   7   5   34.80    2.70
   1   7   5   56.49    4.10
   1   7   5   64.09    4.50
   1   7   5   64.69    3.90
   2   7   5   22.90    3.40
   2   7   5   26.80    3.20
  -3  -7  -5   10.40    2.30
   3   7   5    6.90    3.00
  -4  -7  -5    6.30    2.20
   4   7   5    4.10    3.30
  -5  -7  -5   27.40    3.00
   5   7   5   21.20    4.50
   9  -8  -5    2.20    1.80
  -9   8   5    3.10    3.00
   8  -8  -5   11.10    1.90
  -8   8   5   20.90    3.00
   7  -8  -5   39.00    3.10
  -7   8   5   47.80    4.00
   6  -8  -5   16.60    2.00
  -6   8   5   18.60    2.60
   5  -8  -5   15.10    1.90
  -5   8   5   12.00    2.30
   4  -8  -5   18.90    2.20
  -4   8   5   21.00    2.60
  -4   8   5   20.10    1.60
   3  -8  -5   39.00    3.30
  -3   8   5   43.70    2.60
  -3   8   5   48.60    3.40
   2  -8  -5   30.70    3.00
  -2   8   5   22.90    2.70
  -2   8   5   27.70    2.30
   1  -8  -5    6.90    2.00
  -1   8   5    6.00    1.60
  -1   8   5    4.60    2.00
   0   8   5   24.70    2.60
   0   8   5   20.90    2.30
   1   8   5   72.89    4.50
   3   8   5    0.60    3.50
   4   8   5    9.40    4.10
   7  -9  -5    0.70    1.90
  -7   9   5   -0.70    2.60
   6  -9  -5    3.70    2.00
  -6   9   5    4.60    2.50
   5  -9  -5   33.40    3.30
  -5   9   5   25.90    3.20
   4  -9  -5   23.80    2.60
  -4   9   5   24.10    3.00
   3  -9  -5   -0.20    1.90
  -3   9   5   -0.40    1.30
  -3   9   5   -0.20    2.20
   2  -9  -5    1.80    2.10
  -2   9   5    0.50    1.40
  -2   9   5    1.20    2.40
  -1   9   5   10.70    2.60
  -1   9   5    9.90    2.00
   0   9   5    5.00    2.00
   1   9   5    1.50    2.30
   5 -10  -5    3.90    2.40
  -5  10   5    6.90    3.00
   4 -10  -5   11.10    2.70
  -4  10   5    9.80    3.10
   3 -10  -5   14.80    2.90
  -3  10   5   14.30    1.90
  -3  10   5   11.50    3.10
  -2  10   5   19.70    2.30
  -2  10   5   19.80    3.30
  -1  10   5   -0.60    2.00
  -1  10   5    0.60    2.90
   2  12  -6    0.40    2.40
   2  12  -6   -0.20    3.60
   1  12  -6   19.30    4.00
   1  12  -6   17.90    2.70
   0  12  -6   -0.30    1.90
   0  12  -6    0.60    3.40
  -1  12  -6    1.20    3.30
  -1  12  -6    0.00    1.70
   1 -12   6   -1.00    2.90
   1 -12   6   -0.10    2.70
  -2  12  -6    2.20    3.40
  -2  12  -6    3.90    1.50
   2 -12   6    6.00    3.20
   2 -12   6    6.20    2.80
  -3  12  -6    0.70    3.50
   3 -12   6    0.00    2.50
   3 -12   6   -0.30    3.10
   4  11  -6   40.90    4.50
   3  11  -6    2.50    2.20
   3  11  -6    4.40    3.10
   2  11  -6   15.60    3.40
   2  11  -6   13.50    2.30
   1  11  -6   25.70    3.80
   1  11  -6   25.30    2.50
   0  11  -6    0.40    2.50
   0  11  -6    0.20    1.60
   0 -11   6    0.90    2.20
   0 -11   6    0.80    2.30
  -1  11  -6   21.30    3.50
  -1  11  -6   19.20    1.90
  -1  11  -6   18.00    2.70
   1 -11   6   16.50    2.80
   1 -11   6   22.40    2.80
  -2  11  -6    5.70    1.30
  -2  11  -6    5.70    3.00
   2 -11   6    7.60    2.30
   2 -11   6    5.40    2.60
  -3  11  -6    0.50    2.90
   3 -11   6    1.90    2.60
   3 -11   6   -0.40    2.00
  -4  11  -6    6.30    3.20
   4 -11   6    4.70    2.10
   4 -11   6    3.20    2.90
  -5  11  -6    2.30    3.50
   5 -11   6    0.70    2.90
   5 -11   6    4.20    2.40
   6  10  -6   -0.90    3.20
  -6 -10   6   -1.00    2.40
   5  10  -6   14.80    3.60
   4  10  -6   26.00    3.60
   3  10  -6    1.20    2.20
   3  10  -6    0.60    1.80
   2  10  -6   18.50    2.90
   2  10  -6   22.50    2.20
   1  10  -6   25.70    2.30
   1  10  -6   31.30    3.40
   0  10  -6   -0.60    1.30
   0  10  -6   -0.60    2.30
   0 -10   6    0.10    1.90
   0 -10   6    0.90    2.00
  -1  10  -6    8.10    2.10
  -1  10  -6    4.50    1.30
  -1  10  -6    3.90    2.20
   1 -10   6    6.40    2.00
   1 -10   6    4.30    2.10
  -2  10  -6    2.40    1.10
  -2  10  -6    3.80    2.30
   2 -10   6    3.30    1.80
   2 -10   6    4.80    2.10
  -3  10  -6   25.50    3.20
   3 -10   6   23.80    2.90
   3 -10   6   24.80    2.40
  -4  10  -6    1.90    2.30
   4 -10   6    4.50    2.40
   4 -10   6    2.50    1.70
  -5  10  -6   11.40    3.00
   5 -10   6   10.90    2.90
   5 -10   6   10.20    2.10
  -6  10  -6   74.29    6.20
   6 -10   6   97.59    6.30
   6 -10   6   84.69    5.00
   7   9  -6    2.20    3.40
  -7  -9   6    1.90    2.10
   6   9  -6    7.20    3.20
  -6  -9   6    6.30    2.10
   5   9  -6   19.90    3.30
  -5  -9   6   19.40    2.50
   4   9  -6    0.60    2.30
   3   9  -6   59.89    3.70
   3   9  -6   54.99    4.10
   2   9  -6    1.20    1.40
   2   9  -6    0.80    2.00
   1   9  -6   33.70    3.40
   1   9  -6   35.50    2.70
  -1  -9   6   36.40    3.00
  -1  -9   6   35.40    3.30
   0   9  -6   -0.60    1.20
   0   9  -6   -1.40    2.00
   0  -9   6    2.40    1.70
   0  -9   6    0.10    1.60
  -1   9  -6   50.89    3.60
  -1   9  -6   47.90    2.80
   1  -9   6   42.30    3.40
   1  -9   6   47.50    3.30
  -2   9  -6   16.40    1.40
  -2   9  -6   17.60    2.70
   2  -9   6   17.20    2.30
   2  -9   6   15.30    1.90
  -3   9  -6   46.10    4.00
   3  -9   6   51.09    3.60
   3  -9   6   49.50    3.20
  -4   9  -6   49.60    4.10
   4  -9   6   59.59    3.50
   4  -9   6   49.90    3.90
  -5   9  -6   10.30    2.90
   5  -9   6    9.70    1.90
   5  -9   6    7.60    2.50
  -6   9  -6    4.00    3.10
   6  -9   6    2.70    1.80
   6  -9   6    5.00    2.60
  -7   9  -6   15.40    3.90
   7  -9   6   15.50    3.40
   7  -9   6   15.20    2.20
   8   8  -6   13.90    4.00
  -8  -8   6   11.90    2.30
   7   8  -6   11.00    3.10
  -7  -8   6   11.30    2.00
   6   8  -6    3.70    2.40
  -6  -8   6    4.50    1.70
   5   8  -6   17.40    2.60
  -5  -8   6   16.30    2.10
   4   8  -6  139.79    7.30
  -4  -8   6  142.49    6.80
   3   8  -6   -0.60    1.70
   3   8  -6   -0.10    1.50
   2   8  -6   20.30    2.50
   2   8  -6   16.60    1.80
  -2  -8   6   20.00    2.00
  -2  -8   6   21.50    2.30
   1   8  -6  295.97   12.80
   1   8  -6  284.37   13.30
  -1  -8   6  297.67   13.00
  -1  -8   6  312.27   13.00
   0   8  -6    4.30    1.20
   0   8  -6    3.40    1.90
   0  -8   6    3.00    1.50
   0  -8   6    3.70    1.50
  -1   8  -6   27.70    2.00
  -1   8  -6   24.20    2.60
   1  -8   6   31.90    2.50
   1  -8   6   26.40    2.40
  -2   8  -6    4.90    1.00
  -2   8  -6    5.50    1.80
   2  -8   6    7.00    1.70
   2  -8   6    6.30    1.30
  -3   8  -6    0.00    1.60
   3  -8   6   -0.30    1.50
   3  -8   6   -0.20    1.20
  -4   8  -6   43.90    3.70
   4  -8   6   45.20    3.40
   4  -8   6   44.90    2.90
  -5   8  -6    1.40    2.30
   5  -8   6   -0.80    2.00
   5  -8   6    2.00    1.40
  -6   8  -6    0.20    2.60
   6  -8   6    1.30    1.40
   6  -8   6    1.50    2.20
  -7   8  -6   41.10    4.50
   7  -8   6   53.39    4.80
   7  -8   6   50.59    3.40
  -8   8  -6   -0.50    3.30
   8  -8   6    1.30    3.60
   8  -8   6    0.80    1.80
   9   7  -6   -1.10    3.30
   9   7  -6   -0.20    3.80
   9   7  -6   -0.80    2.60
  -9  -7   6    0.60    1.70
   8   7  -6   91.29    5.40
   8   7  -6   89.09    6.20
   8   7  -6   95.99    5.70
  -8  -7   6   85.29    4.70
   7   7  -6   54.39    4.30
   7   7  -6   52.69    4.20
   7   7  -6   48.70    4.40
  -7  -7   6   50.19    3.30
   6   7  -6    0.70    2.20
  -6  -7   6   -0.70    1.30
   5   7  -6    4.80    1.90
  -5  -7   6    4.60    1.40
   4   7  -6   69.29    4.40
  -4  -7   6   73.09    3.90
   3   7  -6  234.08   10.50
   3   7  -6  228.38   10.10
  -3  -7   6  225.58   10.10
   2   7  -6  118.59    5.90
   2   7  -6  116.09    5.50
  -2  -7   6  123.99    5.70
  -2  -7   6  113.99    5.70
  -2  -7   6  123.69    5.60
   1   7  -6    1.90    1.40
   1   7  -6    2.80    1.10
  -1  -7   6    1.50    1.20
  -1  -7   6    1.60    1.20
   0   7  -6   15.90    1.50
   0   7  -6   22.00    2.30
   0  -7   6   14.80    1.60
   0  -7   6   20.40    2.00
  -1   7  -6   15.40    2.00
  -1   7  -6   10.40    1.20
   1  -7   6    9.00    1.30
   1  -7   6    8.10    1.50
  -2   7  -6   61.69    3.80
  -2   7  -6   60.39    2.90
   2  -7   6   59.49    3.30
   2  -7   6   57.09    3.50
  -3   7  -6   42.00    3.10
   3  -7   6   38.70    2.90
   3  -7   6   40.90    2.60
  -4   7  -6    9.60    2.20
   4  -7   6    8.20    1.90
   4  -7   6    7.10    1.30
  -5   7  -6    1.70    2.00
   5  -7   6   -1.20    1.70
   5  -7   6    0.40    1.20
  -6   7  -6  123.39    6.70
   6  -7   6  133.59    6.80
   6  -7   6  129.19    6.00
  -7   7  -6   56.09    4.80
   7  -7   6   65.09    4.90
   7  -7   6   62.49    3.60
  -8   7  -6    1.40    3.20
   8  -7   6    0.60    1.70
   8  -7   6    0.90    3.10
  10   6  -6    5.90    2.80
  10   6  -6    8.40    3.80
  10   6  -6    2.90    3.80
 -10  -6   6    8.40    3.50
 -10  -6   6    6.00    1.60
   9   6  -6    7.60    3.00
   9   6  -6    2.70    3.20
   9   6  -6    6.00    2.30
  -9  -6   6    5.90    1.50
  -9  -6   6    6.30    2.90
   8   6  -6    6.50    2.70
   8   6  -6    6.60    2.50
   8   6  -6    6.90    2.00
  -8  -6   6    4.80    1.40
  -8  -6   6    3.60    2.30
   7   6  -6   47.00    3.60
   7   6  -6   47.10    3.40
   7   6  -6   38.30    3.50
  -7  -6   6   41.90    2.80
  -7  -6   6   47.80    3.50
   6   6  -6    0.90    1.80
   6   6  -6    3.70    1.80
   6   6  -6    0.40    1.40
  -6  -6   6    3.00    1.20
  -6  -6   6    0.60    1.70
   5   6  -6    0.50    1.30
   5   6  -6    2.30    1.90
   5   6  -6    1.00    1.30
  -5  -6   6    0.30    1.10
   4   6  -6   69.29    3.60
   4   6  -6   70.09    3.60
   4   6  -6   61.59    3.60
   4   6  -6   69.79    3.80
  -4  -6   6   57.79    3.40
   3   6  -6   43.10    2.60
   3   6  -6   43.50    2.70
   3   6  -6   43.00    3.00
   3   6  -6   45.90    2.50
  -3  -6   6   39.00    2.60
  -3  -6   6   43.00    2.50
   2   6  -6    9.60    1.50
   2   6  -6   12.60    1.20
   2   6  -6    8.30    1.20
  -2  -6   6   10.80    1.40
  -2  -6   6   11.90    1.40
  -2  -6   6   10.40    1.40
   1   6  -6   40.90    2.30
   1   6  -6   40.90    2.80
   1   6  -6   43.70    2.50
  -1  -6   6   45.40    2.60
  -1  -6   6   40.20    2.50
  -1  -6   6   45.10    2.60
   0   6  -6    4.30    1.30
   0   6  -6    3.30    0.90
   0  -6   6    5.70    1.10
   0  -6   6    5.90    1.20
  -1   6  -6    2.20    1.40
  -1   6  -6    3.30    0.80
   1  -6   6    5.00    1.10
   1  -6   6    3.10    1.10
  -2   6  -6    1.40    1.40
  -2   6  -6    0.70    0.70
   2  -6   6    1.20    1.20
   2  -6   6    0.60    0.90
  -3   6  -6    1.50    1.40
  -3   6  -6    1.00    0.50
   3  -6   6    0.70    0.90
   3  -6   6    0.50    1.30
  -4   6  -6   93.59    5.20
   4  -6   6   97.79    4.60
   4  -6   6   97.79    5.00
  -5   6  -6   27.70    3.10
   5  -6   6   28.70    2.70
   5  -6   6   28.50    2.10
  -6   6  -6   43.30    3.70
   6  -6   6   45.40    2.80
   6  -6   6   51.99    3.90
  -7   6  -6   91.39    5.80
   7  -6   6   94.49    5.60
   7  -6   6   97.59    4.80
  -8   6  -6   34.40    4.10
   8  -6   6   34.50    3.00
   8  -6   6   40.90    4.60
   8  -6   6   38.70    4.00
  10   5  -6   40.10    4.10
  10   5  -6   52.09    5.50
  10   5  -6   45.30    4.80
 -10  -5   6   48.30    4.40
   9   5  -6    0.80    2.40
   9   5  -6    1.00    2.90
   9   5  -6    0.40    1.80
  -9  -5   6    0.80    1.10
  -9  -5   6    2.70    2.40
   8   5  -6    8.40    1.80
   8   5  -6    9.60    2.70
   8   5  -6    7.90    2.20
  -8  -5   6    5.00    1.20
  -8  -5   6    7.40    2.30
   7   5  -6   29.10    2.60
   7   5  -6   25.00    2.80
   7   5  -6   23.80    2.20
  -7  -5   6   23.10    2.00
  -7  -5   6   28.70    2.90
   6   5  -6    4.40    1.30
   6   5  -6    5.60    1.60
   6   5  -6    3.30    1.80
  -6  -5   6    5.50    1.10
  -6  -5   6    3.00    1.50
   5   5  -6    2.00    1.10
   5   5  -6    1.40    1.60
   5   5  -6    3.50    1.40
  -5  -5   6    1.30    1.00
   4   5  -6    5.20    1.20
   4   5  -6    4.20    1.20
   4   5  -6    4.60    1.20
   4   5  -6    3.50    1.40
  -4  -5   6    2.60    0.90
   3   5  -6    8.80    1.20
   3   5  -6    6.00    1.10
   3   5  -6    9.10    1.20
   3   5  -6    5.80    1.30
  -3  -5   6   11.00    1.30
  -3  -5   6    7.30    1.00
  -3  -5   6   11.50    1.20
   2   5  -6    7.90    1.10
   2   5  -6    8.80    1.40
   2   5  -6   11.40    1.20
   2   5  -6    8.80    1.10
  -2  -5   6    9.60    1.10
  -2  -5   6   11.60    1.30
  -2  -5   6   10.50    1.20
   1   5  -6  112.89    5.00
   1   5  -6  111.19    5.30
   1   5  -6  115.59    5.10
   1   5  -6  107.69    5.00
  -1  -5   6  111.69    5.10
  -1  -5   6  114.09    5.10
  -1  -5   6  107.29    5.00
   0   5  -6    9.50    1.50
   0   5  -6   10.70    1.00
   0   5  -6    8.40    1.00
   0  -5   6    9.20    1.10
   0  -5   6    8.30    1.10
   0  -5   6    9.80    1.30
  -1   5  -6  162.88    7.30
  -1   5  -6  157.88    7.60
  -1   5  -6  175.08    7.30
   1  -5   6  172.48    7.50
   1  -5   6  173.78    7.40
  -2   5  -6    1.00    0.90
  -2   5  -6    0.20    0.60
  -2   5  -6    0.60    1.10
   2  -5   6    0.30    1.10
   2  -5   6    0.00    0.80
  -3   5  -6    0.50    1.20
  -3   5  -6   -0.80    1.00
  -3   5  -6   -0.10    0.50
   3  -5   6   -0.50    1.30
   3  -5   6    0.70    0.80
  -4   5  -6   16.10    1.70
  -4   5  -6   15.80    2.20
   4  -5   6   14.50    1.90
   4  -5   6   14.00    1.40
  -5   5  -6  108.79    5.90
  -5   5  -6  127.59    5.80
   5  -5   6  122.39    6.00
   5  -5   6  115.49    5.40
  -6   5  -6   55.59    4.00
  -6   5  -6   57.09    3.70
   6  -5   6   52.69    3.90
   6  -5   6   55.19    3.10
  -7   5  -6    3.80    2.20
  -7   5  -6    4.40    2.20
   7  -5   6    4.40    2.30
   7  -5   6    3.40    1.40
  -8   5  -6    0.40    2.90
   8  -5   6    0.20    1.50
   8  -5   6   -0.40    4.10
   8  -5   6    1.70    2.90
  -9   5  -6   24.20    4.30
   9  -5   6   17.70    4.30
   9  -5   6   19.30    2.40
  11   4  -6    3.10    3.40
  11   4  -6    0.70    2.30
 -11  -4   6    0.30    3.30
  10   4  -6   39.20    4.50
  10   4  -6   43.40    4.20
  10   4  -6   46.60    3.70
 -10  -4   6   42.60    4.10
   9   4  -6    7.30    1.80
   9   4  -6    7.90    2.40
   9   4  -6    8.90    2.80
  -9  -4   6   11.30    2.50
   8   4  -6   43.20    3.80
   8   4  -6   52.19    3.10
   8   4  -6   43.10    3.70
  -8  -4   6   43.20    3.50
  -8  -4   6   43.60    2.50
   7   4  -6   91.29    4.80
   7   4  -6   77.39    4.20
   7   4  -6   88.49    4.60
  -7  -4   6   81.69    3.90
  -7  -4   6   81.29    4.70
   6   4  -6   19.10    2.00
   6   4  -6   18.10    1.80
   6   4  -6   17.40    2.10
  -6  -4   6   17.90    1.50
  -6  -4   6   16.10    2.00
   5   4  -6  129.79    6.20
   5   4  -6  135.59    6.10
   5   4  -6  138.19    6.00
  -5  -4   6  122.09    5.80
   4   4  -6  328.17   14.00
   4   4  -6  330.07   13.90
   4   4  -6  339.77   13.90
   4   4  -6  334.77   14.10
  -4  -4   6  325.17   13.70
  -4  -4   6  303.77   13.80
   3   4  -6   13.10    1.50
   3   4  -6   14.40    1.40
   3   4  -6   15.00    1.40
  -3  -4   6   15.70    1.60
  -3  -4   6   14.90    1.40
  -3  -4   6   19.30    1.30
   2   4  -6   81.19    3.60
   2   4  -6   79.79    3.70
   2   4  -6   76.29    3.80
   2   4  -6   70.49    3.60
  -2  -4   6   78.19    3.60
  -2  -4   6   79.19    3.70
  -2  -4   6   73.49    3.60
   1   4  -6   23.50    1.60
   1   4  -6   27.10    1.70
   1   4  -6   28.60    1.70
   1   4  -6   24.80    1.90
  -1  -4   6   25.20    1.70
  -1  -4   6   25.50    1.70
  -1  -4   6   27.70    1.70
   0   4  -6    0.50    1.00
   0   4  -6    0.80    0.80
   0   4  -6    0.50    0.60
   0   4  -6   -0.10    0.70
   0  -4   6    0.20    0.70
   0  -4   6   -0.20    0.90
   0  -4   6    0.10    0.70
  -1   4  -6  111.29    5.60
  -1   4  -6  118.39    5.30
  -1   4  -6  121.09    5.40
   1  -4   6  123.69    5.50
   1  -4   6  119.99    5.40
   1  -4   6  130.89    5.40
  -2   4  -6  136.89    6.40
  -2   4  -6  141.99    6.20
  -2   4  -6  140.49    6.00
   2  -4   6  135.69    6.10
   2  -4   6  135.29    6.30
  -3   4  -6    3.10    0.70
  -3   4  -6    1.80    1.10
  -3   4  -6    2.00    0.60
  -3   4  -6    2.60    1.30
   3  -4   6    1.80    1.20
   3  -4   6    1.40    0.80
  -4   4  -6   34.40    2.70
  -4   4  -6   28.80    2.20
   4  -4   6   29.80    2.50
   4  -4   6   30.70    2.00
  -5   4  -6    0.20    1.70
  -5   4  -6   -0.50    1.40
   5  -4   6    1.00    1.00
   5  -4   6   -0.90    1.40
  -6   4  -6   59.69    4.00
  -6   4  -6   71.39    4.00
   6  -4   6   65.79    4.00
   6  -4   6   62.59    3.40
  -7   4  -6   67.89    4.40
  -7   4  -6   64.49    4.60
   7  -4   6   65.19    4.60
   7  -4   6   66.09    3.60
   7  -4   6   62.49    4.40
  -8   4  -6    1.40    2.20
  -8   4  -6   -0.90    2.80
   8  -4   6   -0.40    1.60
   8  -4   6    0.70    2.80
  -9   4  -6    4.30    3.10
  -9   4  -6    2.80    3.20
   9  -4   6    3.50    3.50
   9  -4   6    3.30    2.00
  11   3  -6    3.30    3.20
  11   3  -6    1.90    2.00
 -11  -3   6    2.70    3.10
  10   3  -6   10.30    2.80
  10   3  -6    8.80    3.30
  10   3  -6   11.00    1.90
 -10  -3   6   13.30    2.80
   9   3  -6   -1.50    2.10
   9   3  -6    0.30    1.30
   9   3  -6   -0.20    2.40
  -9  -3   6    0.70    2.00
   8   3  -6  145.39    7.10
   8   3  -6  145.39    7.00
   8   3  -6  140.59    6.50
  -8  -3   6  133.19    6.00
  -8  -3   6  142.99    6.90
   7   3  -6  206.78    9.00
   7   3  -6  209.18    9.40
   7   3  -6  202.78    9.30
  -7  -3   6  200.18    9.30
  -7  -3   6  202.78    8.70
   6   3  -6   16.80    1.90
   6   3  -6   19.90    1.60
   6   3  -6   15.90    2.00
  -6  -3   6   17.30    1.90
  -6  -3   6   15.90    1.40
   5   3  -6   37.00    2.50
   5   3  -6   41.70    2.30
   5   3  -6   42.10    2.50
  -5  -3   6   36.20    2.10
   4   3  -6   64.89    3.30
   4   3  -6   63.19    3.10
   4   3  -6   65.69    3.20
  -4  -3   6   59.59    3.00
  -4  -3   6   62.69    2.90
   3   3  -6  696.43   30.30
   3   3  -6  728.33   30.30
   3   3  -6  738.33   30.20
   3   3  -6  710.73   30.20
  -3  -3   6  715.03   30.20
  -3  -3   6  763.22   30.20
  -3  -3   6  719.63   30.20
   2   3  -6  164.58    7.00
   2   3  -6  159.88    7.10
   2   3  -6  166.68    7.20
   2   3  -6  158.18    7.00
  -2  -3   6  161.98    7.00
  -2  -3   6  163.48    7.10
  -2  -3   6  161.68    7.00
   1   3  -6  566.64   23.80
   1   3  -6  570.14   23.70
   1   3  -6  564.74   23.90
   1   3  -6  570.94   23.70
  -1  -3   6  570.04   23.80
  -1  -3   6  561.94   23.80
  -1  -3   6  572.54   23.70
   0   3  -6   91.39    4.30
   0   3  -6   90.29    4.20
   0   3  -6   92.29    4.10
   0   3  -6   92.79    4.20
   0  -3   6   92.19    4.20
   0  -3   6   92.39    4.20
   0  -3   6   92.09    4.20
  -1   3  -6   98.09    4.30
  -1   3  -6   92.89    4.40
  -1   3  -6   87.29    4.10
   1  -3   6   95.49    4.20
   1  -3   6   88.89    4.30
   1  -3   6   95.09    4.20
  -2   3  -6   23.40    1.50
  -2   3  -6   16.80    1.80
  -2   3  -6   21.30    1.30
  -2   3  -6   21.30    1.70
   2  -3   6   21.20    1.70
   2  -3   6   21.60    1.50
  -3   3  -6  640.94   27.00
  -3   3  -6  649.64   26.90
  -3   3  -6  638.64   26.60
   3  -3   6  630.44   26.70
   3  -3   6  636.84   26.90
  -4   3  -6   28.70    2.20
  -4   3  -6   30.40    2.40
   4  -3   6   27.50    1.90
   4  -3   6   30.40    2.40
  -5   3  -6    3.80    1.40
  -5   3  -6    2.90    1.70
   5  -3   6    4.70    1.50
   5  -3   6    2.30    1.00
  -6   3  -6  227.58   10.90
  -6   3  -6  233.58   11.10
   6  -3   6  240.08   11.10
   6  -3   6  264.17   11.00
   6  -3   6  246.38   10.50
  -7   3  -6   82.09    4.80
  -7   3  -6   79.59    5.20
   7  -3   6   80.29    4.20
   7  -3   6   76.09    5.20
   7  -3   6   84.49    5.90
  -8   3  -6    2.50    2.40
  -8   3  -6    3.50    2.60
   8  -3   6    5.30    2.90
   8  -3   6    2.30    1.70
  -9   3  -6   16.10    3.30
  -9   3  -6   10.70    3.50
   9  -3   6   15.70    2.30
   9  -3   6   13.60    3.90
  11   2  -6    7.40    3.10
  11   2  -6    8.50    2.00
 -11  -2   6    1.90    2.70
  10   2  -6    4.00    1.60
  10   2  -6    6.50    2.60
 -10  -2   6    3.20    2.30
   9   2  -6   24.40    2.70
   9   2  -6   15.50    2.80
   9   2  -6   21.90    1.90
  -9  -2   6   20.80    2.60
   8   2  -6  129.99    6.40
   8   2  -6  132.89    6.50
   8   2  -6  129.09    5.90
  -8  -2   6  124.49    6.40
   7   2  -6  481.75   19.90
   7   2  -6  454.65   20.10
   7   2  -6  464.55   20.20
  -7  -2   6  476.65   20.20
  -7  -2   6  476.45   19.60
   6   2  -6   -0.20    1.20
   6   2  -6    0.60    0.80
   6   2  -6    0.20    1.10
  -6  -2   6    0.10    0.60
  -6  -2   6   -0.20    1.20
   5   2  -6    2.00    1.10
   5   2  -6    3.70    1.10
   5   2  -6    3.30    0.80
  -5  -2   6    4.00    0.70
  -5  -2   6    2.30    0.60
   4   2  -6    1.70    0.90
   4   2  -6    0.60    0.80
   4   2  -6    1.00    0.90
   4   2  -6    1.90    0.70
  -4  -2   6    1.80    0.60
  -4  -2   6    4.90    0.70
   3   2  -6   64.09    3.10
   3   2  -6   61.79    2.90
   3   2  -6   58.59    3.00
   3   2  -6   59.79    3.00
  -3  -2   6   62.69    2.90
  -3  -2   6   65.99    2.90
  -3  -2   6   61.79    3.00
   2   2  -6   65.79    3.30
   2   2  -6   66.19    3.30
   2   2  -6   72.09    3.40
   2   2  -6   74.49    3.30
  -2  -2   6   75.69    3.30
  -2  -2   6   71.09    3.30
  -2  -2   6   74.49    3.30
   1   2  -6  290.67   12.20
   1   2  -6  293.47   12.30
   1   2  -6  281.27   12.30
   1   2  -6  290.77   12.20
  -1  -2   6  285.17   12.30
  -1  -2   6  288.77   12.20
  -1  -2   6  292.17   12.20
   0   2  -6   30.60    1.80
   0   2  -6   32.20    1.90
   0   2  -6   28.80    1.70
   0   2  -6   28.70    1.70
   0  -2   6   31.20    1.70
   0  -2   6   30.50    1.80
   0  -2   6   30.80    1.70
  -1   2  -6  210.78    9.10
  -1   2  -6  202.18    8.80
  -1   2  -6  214.68    9.00
   1  -2   6  206.88    8.90
   1  -2   6  212.78    8.90
   1  -2   6  201.68    9.00
  -2   2  -6  294.07   12.20
  -2   2  -6  275.17   12.20
  -2   2  -6  282.87   11.90
   2  -2   6  288.47   12.00
   2  -2   6  267.77   12.10
  -3   2  -6  207.58    9.40
  -3   2  -6  216.98    9.30
  -3   2  -6  214.08    9.00
   3  -2   6  213.08    9.10
   3  -2   6  203.38    9.30
  -4   2  -6  178.18    8.00
  -4   2  -6  173.28    7.30
  -4   2  -6  178.18    7.80
   4  -2   6  166.78    7.50
   4  -2   6  168.58    7.90
   4  -2   6  160.28    7.70
  -5   2  -6   18.90    2.40
  -5   2  -6   19.50    2.00
   5  -2   6   17.40    1.60
   5  -2   6   17.00    2.20
   5  -2   6   14.90    2.00
  -6   2  -6   -0.60    2.00
  -6   2  -6    1.90    1.60
   6  -2   6    1.00    1.30
   6  -2   6    1.80    1.70
   6  -2   6    0.40    2.00
  -7   2  -6   94.69    5.70
  -7   2  -6   97.59    5.40
   7  -2   6  101.99    5.00
   7  -2   6  101.29    5.90
  -8   2  -6  101.69    6.10
   8  -2   6   95.89    5.30
   8  -2   6  112.49    6.60
  -9   2  -6    9.70    3.20
   9  -2   6   15.60    4.10
   9  -2   6   14.70    2.40
  11   1  -6   46.90    3.50
  11   1  -6   52.99    5.00
 -11  -1   6   54.79    4.60
  10   1  -6   39.10    3.70
  10   1  -6   35.10    2.80
 -10  -1   6   40.00    3.70
   9   1  -6    5.20    2.10
   9   1  -6   10.60    1.40
  -9  -1   6    5.80    1.90
   8   1  -6   73.89    4.80
   8   1  -6   88.69    4.60
   8   1  -6   78.89    3.90
  -8  -1   6   78.79    4.60
   7   1  -6    4.20    1.50
   7   1  -6    3.80    1.00
   7   1  -6    5.10    1.50
  -7  -1   6    3.40    1.40
   6   1  -6   18.30    1.70
   6   1  -6   18.20    1.80
   6   1  -6   21.30    1.50
  -6  -1   6   19.90    1.40
  -6  -1   6   18.80    1.20
  -6  -1   6   18.30    1.10
   5   1  -6    2.90    0.90
   5   1  -6    3.30    1.00
   5   1  -6    2.40    0.70
  -5  -1   6    2.50    0.70
  -5  -1   6    2.70    0.60
  -5  -1   6    2.00    0.70
   4   1  -6  110.29    5.00
   4   1  -6  115.49    5.10
   4   1  -6  119.99    5.30
  -4  -1   6  122.39    5.00
  -4  -1   6  103.09    5.00
  -4  -1   6  119.19    5.00
   3   1  -6    3.60    0.70
   3   1  -6    3.20    0.60
   3   1  -6    4.90    0.90
   3   1  -6    2.60    0.70
  -3  -1   6    3.00    0.70
  -3  -1   6    2.70    0.60
   2   1  -6  270.87   11.20
   2   1  -6  256.47   11.10
   2   1  -6  257.97   11.30
   2   1  -6  255.67   11.20
  -2  -1   6  263.87   11.20
  -2  -1   6  278.67   11.20
  -2  -1   6  268.47   11.20
   1   1  -6   -0.30    0.70
   1   1  -6    1.10    0.60
   1   1  -6    0.90    0.60
   1   1  -6    0.80    0.60
  -1  -1   6    1.10    0.60
  -1  -1   6    1.10    0.60
  -1  -1   6    0.30    0.70
   0   1  -6  767.92   31.80
   0   1  -6  776.22   31.80
   0   1  -6  748.53   31.80
   0   1  -6  772.22   31.90
   0  -1   6  746.73   31.90
   0  -1   6  751.52   31.80
   0  -1   6  779.92   31.80
  -1   1  -6    1.60    0.60
  -1   1  -6    1.70    0.90
  -1   1  -6    0.70    0.80
  -1   1  -6    1.40    0.80
   1  -1   6    1.40    0.80
   1  -1   6    1.00    0.70
   1  -1   6    1.80    0.90
  -2   1  -6    2.20    1.00
  -2   1  -6    0.20    0.90
  -2   1  -6    1.50    0.70
   2  -1   6    2.20    1.00
   2  -1   6    0.20    0.90
   2  -1   6    2.10    0.80
  -3   1  -6   13.10    1.50
  -3   1  -6   11.40    1.00
  -3   1  -6   10.70    1.50
   3  -1   6    7.90    1.50
   3  -1   6   13.70    1.30
   3  -1   6   10.40    1.40
  -4   1  -6   -0.10    1.50
  -4   1  -6    0.10    0.70
  -4   1  -6    0.20    1.20
   4  -1   6    0.90    1.50
   4  -1   6   -0.10    1.20
   4  -1   6    0.50    1.00
  -5   1  -6   38.00    3.20
  -5   1  -6   39.90    2.00
  -5   1  -6   41.60    3.00
   5  -1   6   43.80    2.70
   5  -1   6   47.80    3.10
   5  -1   6   38.30    3.30
  -6   1  -6   18.30    2.40
  -6   1  -6   15.70    2.20
   6  -1   6   20.90    1.90
   6  -1   6   13.90    2.40
  -7   1  -6    8.60    2.20
   7  -1   6    5.60    1.60
   7  -1   6    9.60    2.60
  -8   1  -6   19.70    3.00
   8  -1   6   14.00    3.20
   8  -1   6   15.60    2.30
  -9   1  -6   12.50    3.30
   9  -1   6   13.90    3.70
   9  -1   6   11.10    2.40
  11   0  -6   45.80    3.20
  11   0  -6   46.30    4.80
 -11   0   6   42.60    4.40
  10   0  -6   36.60    2.60
  10   0  -6   40.30    3.80
 -10   0   6   45.20    3.70
   9   0  -6   12.50    2.30
   9   0  -6   15.80    1.50
  -9   0   6   15.00    2.30
   8   0  -6   22.70    1.80
   8   0  -6   25.40    2.50
  -8   0   6   19.10    2.30
   7   0  -6   44.00    3.00
   6   0  -6   50.69    2.60
   6   0  -6   55.29    2.80
   6   0  -6   51.99    3.10
  -6   0   6   56.69    2.80
   5   0  -6   14.90    1.20
   5   0  -6   13.10    1.20
   5   0  -6   14.60    1.50
  -5   0   6   16.40    1.00
  -5   0   6   14.80    1.30
  -5   0   6   16.60    1.00
   4   0  -6  163.88    7.20
   4   0  -6  158.18    6.80
   4   0  -6  155.58    6.90
  -4   0   6  164.88    6.80
  -4   0   6  166.48    7.00
  -4   0   6  153.78    6.80
   3   0  -6  471.95   19.40
   3   0  -6  464.85   19.40
   3   0  -6  454.25   19.60
  -3   0   6  486.05   19.50
  -3   0   6  444.56   19.40
   2   0  -6   12.00    1.20
   2   0  -6   10.30    0.80
   2   0  -6   11.00    1.10
   2   0  -6   11.50    1.10
  -2   0   6   14.00    1.10
  -2   0   6   11.20    1.10
  -2   0   6   10.70    1.00
   1   0  -6  324.07   13.50
   1   0  -6  322.47   13.50
   1   0  -6  321.87   13.40
  -1   0   6  305.87   13.50
  -1   0   6  321.77   13.50
  -1   0   6  324.77   13.60
   0   0  -6  189.98    8.00
   0   0  -6  186.68    8.00
   0   0  -6  186.78    8.00
   0   0  -6  179.58    8.20
   0   0   6  179.28    8.10
   0   0   6  186.78    8.00
   0   0   6  190.58    8.00
   0   0   6  188.78    8.00
  -1   0  -6  383.66   15.70
  -1   0  -6  381.26   15.80
  -1   0  -6  367.26   15.90
   1   0   6  375.56   15.80
   1   0   6  369.66   15.70
   1   0   6  362.86   15.80
   1   0   6  367.06   15.70
  -2   0  -6   33.50    2.20
  -2   0  -6   34.70    2.20
  -2   0  -6   31.50    1.90
   2   0   6   37.30    2.30
   2   0   6   31.10    2.20
   2   0   6   32.50    2.10
   2   0   6   34.20    2.10
  -3   0  -6   87.49    4.60
  -3   0  -6   94.59    4.60
  -3   0  -6   89.79    4.10
   3   0   6   85.69    4.40
   3   0   6   96.49    4.40
   3   0   6   91.79    4.60
  -4   0  -6   64.99    3.20
  -4   0  -6   64.49    3.80
  -4   0  -6   65.69    3.70
   4   0   6   71.39    3.50
   4   0   6   72.69    4.00
   4   0   6   59.39    3.60
  -5   0  -6   14.00    1.30
  -5   0  -6   12.50    1.90
   5   0   6   15.10    1.80
   5   0   6   12.20    2.30
   5   0   6   10.70    1.60
  -6   0  -6    9.00    1.90
  -6   0  -6   11.20    1.00
   6   0   6    9.30    1.70
   6   0   6    9.90    2.30
  -7   0  -6    7.90    2.30
   7   0   6   10.00    2.70
   7   0   6    8.50    1.80
  -8   0  -6    3.30    2.60
   8   0   6    4.80    3.30
   8   0   6    2.50    1.90
  11  -1  -6   67.79    5.20
 -11   1   6   66.59    5.10
  10  -1  -6    9.30    2.50
  10  -1  -6    9.60    1.40
 -10   1   6   16.00    2.70
   9  -1  -6   20.70    2.50
   9  -1  -6   18.50    1.70
  -9   1   6   19.80    2.60
   8  -1  -6   67.09    3.90
   8  -1  -6   61.09    3.10
   7  -1  -6   57.29    2.90
   7  -1  -6   63.89    3.70
  -7   1   6   60.19    3.10
   6  -1  -6  140.09    6.50
   6  -1  -6  136.59    6.10
  -6   1   6  146.89    6.30
   5  -1  -6   57.89    3.30
   5  -1  -6   68.29    3.00
  -5   1   6   66.39    3.20
   4  -1  -6   19.50    1.70
   4  -1  -6   22.80    1.40
  -4   1   6   22.70    1.40
  -4   1   6   23.30    1.60
  -4   1   6   23.20    1.30
   3  -1  -6  123.99    5.60
   3  -1  -6  130.19    5.40
  -3   1   6  117.19    5.30
  -3   1   6  125.49    5.50
   2  -1  -6  192.08    8.00
   2  -1  -6  180.88    8.20
   2  -1  -6  198.58    8.10
  -2   1   6  185.68    8.00
  -2   1   6  181.88    7.80
  -2   1   6  186.98    8.00
  -2   1   6  185.28    8.10
   1  -1  -6    0.90    0.80
   1  -1  -6    2.20    0.70
   1  -1  -6    1.70    0.70
  -1   1   6    1.30    0.60
  -1   1   6    0.80    0.70
  -1   1   6    0.80    0.70
  -1   1   6    1.60    0.60
   0  -1  -6   54.19    2.60
   0  -1  -6   44.80    2.50
   0  -1  -6   51.99    2.70
   0   1   6   45.70    2.60
   0   1   6   50.39    2.60
   0   1   6   51.49    2.50
   0   1   6   51.09    2.50
  -1  -1  -6   63.59    3.60
  -1  -1  -6   74.49    3.50
  -1  -1  -6   75.99    3.60
   1   1   6   74.69    3.60
   1   1   6   74.99    3.60
   1   1   6   76.39    3.60
   1   1   6   77.89    3.70
  -2  -1  -6   49.20    3.00
  -2  -1  -6   51.89    2.80
   2   1   6   55.39    3.00
   2   1   6   56.19    2.90
   2   1   6   52.59    2.90
   2   1   6   54.89    2.90
  -3  -1  -6  330.87   13.90
  -3  -1  -6  339.77   14.20
   3   1   6  318.07   14.20
   3   1   6  315.57   14.00
   3   1   6  331.67   14.00
  -4  -1  -6   45.10    3.00
  -4  -1  -6   44.30    2.40
   4   1   6   43.10    2.80
   4   1   6   37.70    2.70
   4   1   6   40.30    3.20
  -5  -1  -6   36.20    3.10
  -5  -1  -6   39.60    2.20
   5   1   6   30.70    3.00
   5   1   6   37.00    2.80
  -6  -1  -6  197.78    9.40
  -6  -1  -6  199.18    8.60
   6   1   6  212.78    9.90
   6   1   6  195.58    9.10
  -7  -1  -6    3.90    2.30
   7   1   6    2.30    1.80
   7   1   6    1.60    2.70
  -8  -1  -6    0.80    2.80
   8   1   6    0.50    2.20
   8   1   6    0.20    3.40
  11  -2  -6   43.70    2.90
  11  -2  -6   51.49    4.50
  10  -2  -6    6.10    2.40
  10  -2  -6    5.30    1.20
   9  -2  -6   -0.50    1.90
   9  -2  -6   -0.50    0.90
   8  -2  -6    4.50    1.90
   8  -2  -6    3.30    0.90
  -8   2   6    4.90    2.00
   7  -2  -6   31.00    2.50
   7  -2  -6   30.70    1.80
  -7   2   6   30.30    2.30
   6  -2  -6   89.29    4.00
   6  -2  -6   81.59    4.40
  -6   2   6   90.79    4.20
   5  -2  -6    1.60    0.70
   5  -2  -6    0.80    1.10
  -5   2   6    2.20    1.00
   4  -2  -6    1.50    0.70
   4  -2  -6    1.80    1.00
  -4   2   6    2.40    0.50
  -4   2   6    2.40    0.60
  -4   2   6    2.20    0.90
   3  -2  -6  114.39    5.00
   3  -2  -6  111.69    5.20
  -3   2   6  111.69    4.90
  -3   2   6  110.99    5.10
   2  -2  -6    0.20    0.80
   2  -2  -6   -0.10    0.80
   2  -2  -6    0.30    0.70
  -2   2   6    0.10    0.60
  -2   2   6    0.50    0.50
  -2   2   6    0.50    0.80
   1  -2  -6  140.59    5.70
   1  -2  -6  128.59    5.60
   1  -2  -6  115.59    5.70
  -1   2   6  124.89    5.60
  -1   2   6  122.79    5.70
  -1   2   6  132.89    5.50
  -1   2   6  119.19    5.60
   0  -2  -6  133.79    6.10
   0  -2  -6  135.19    6.20
   0  -2  -6  137.69    6.10
   0   2   6  145.59    6.10
   0   2   6  136.19    6.10
   0   2   6  128.99    6.00
   0   2   6  136.19    6.10
  -1  -2  -6   97.39    4.40
  -1  -2  -6   93.69    4.30
  -1  -2  -6   87.59    4.50
   1   2   6   88.09    4.40
   1   2   6   88.09    4.30
   1   2   6   93.99    4.40
   1   2   6   92.19    4.30
  -2  -2  -6   12.40    1.30
  -2  -2  -6   11.40    1.60
   2   2   6   10.20    1.60
   2   2   6    8.80    1.30
   2   2   6   11.10    1.60
   2   2   6   11.80    1.40
  -3  -2  -6  450.35   19.50
  -3  -2  -6  466.45   19.20
   3   2   6  453.15   19.60
   3   2   6  453.55   19.30
   3   2   6  447.96   19.30
  -4  -2  -6  252.57   11.00
  -4  -2  -6  241.28   10.60
   4   2   6  238.88   11.10
   4   2   6  243.58   10.70
   4   2   6  247.38   10.80
  -5  -2  -6    9.50    1.30
  -5  -2  -6    7.90    2.00
   5   2   6    7.50    2.30
   5   2   6    6.90    1.70
  -6  -2  -6    4.40    1.20
  -6  -2  -6    5.80    2.00
   6   2   6    4.00    2.50
   6   2   6    4.90    1.70
  -7  -2  -6   16.10    1.60
  -7  -2  -6   17.40    2.90
   7   2   6   16.20    3.50
   7   2   6   16.90    2.50
  -8  -2  -6   25.00    3.70
   8   2   6   21.60    3.20
   8   2   6   24.80    4.50
  11  -3  -6    2.80    1.40
  11  -3  -6    4.00    3.10
  10  -3  -6   45.90    4.20
  10  -3  -6   43.60    2.60
   9  -3  -6    6.60    2.40
   9  -3  -6    7.60    1.10
   8  -3  -6   26.60    2.60
   8  -3  -6   16.90    1.60
  -8   3   6   24.50    2.20
   7  -3  -6   47.60    3.20
   7  -3  -6   43.10    2.40
  -7   3   6   48.40    2.90
   6  -3  -6   41.10    2.90
   6  -3  -6   42.30    2.30
  -6   3   6   44.80    2.70
   5  -3  -6    0.30    0.70
   5  -3  -6    0.60    1.20
  -5   3   6   -0.20    1.10
   4  -3  -6    4.10    0.90
   4  -3  -6    4.50    1.20
  -4   3   6    5.40    1.10
  -4   3   6    4.90    0.80
   3  -3  -6    0.60    0.90
   3  -3  -6    1.30    0.80
  -3   3   6    0.40    0.90
  -3   3   6    0.80    0.60
   2  -3  -6   32.00    2.00
   2  -3  -6   29.40    2.10
  -2   3   6   33.60    1.70
  -2   3   6   30.40    2.10
  -2   3   6   29.10    1.80
   1  -3  -6  109.59    5.10
   1  -3  -6  106.49    5.00
   1  -3  -6  107.59    5.00
  -1   3   6  104.39    5.10
  -1   3   6  115.49    4.90
  -1   3   6  104.79    4.90
   0  -3  -6    1.20    1.00
   0  -3  -6    1.40    1.00
   0  -3  -6    1.00    0.90
   0   3   6    1.60    1.10
   0   3   6    0.70    1.00
   0   3   6    2.20    1.00
   0   3   6    3.00    1.10
  -1  -3  -6  113.59    5.40
  -1  -3  -6  109.49    5.20
   1   3   6  108.29    5.20
   1   3   6  119.29    5.40
   1   3   6  116.99    5.30
   1   3   6  105.89    5.30
  -2  -3  -6  181.18    7.80
  -2  -3  -6  172.08    7.50
   2   3   6  148.29    7.50
   2   3   6  169.78    7.60
   2   3   6  167.58    7.70
  -3  -3  -6   41.00    3.00
  -3  -3  -6   37.70    2.60
   3   3   6   37.50    2.70
   3   3   6   39.90    3.00
   3   3   6   41.20    2.90
  -4  -3  -6    5.50    1.80
  -4  -3  -6    5.60    1.30
   4   3   6    2.40    1.80
   4   3   6    6.60    1.70
  -5  -3  -6    5.40    1.30
  -5  -3  -6    5.50    2.00
   5   3   6    5.30    1.90
   5   3   6    7.30    2.50
  -6  -3  -6   24.00    2.90
  -6  -3  -6   20.20    1.90
   6   3   6   16.00    3.00
   6   3   6   18.30    2.60
  -7  -3  -6    0.20    2.60
  -7  -3  -6    0.10    1.40
   7   3   6   -0.10    2.40
   7   3   6    0.80    3.40
  10  -4  -6    5.30    2.70
   9  -4  -6   19.30    2.80
   9  -4  -6   18.40    1.60
  -9   4   6   20.30    2.50
   8  -4  -6   85.69    4.20
   8  -4  -6   92.69    5.10
  -8   4   6   94.19    4.80
   7  -4  -6    6.50    1.90
   7  -4  -6    5.20    1.10
  -7   4   6    6.70    1.60
   6  -4  -6   64.19    3.20
   6  -4  -6   55.19    3.60
  -6   4   6   65.79    3.40
   5  -4  -6   61.49    3.50
   5  -4  -6   61.19    3.20
  -5   4   6   66.89    3.50
   4  -4  -6    7.60    1.20
   4  -4  -6    5.60    1.40
  -4   4   6    7.80    1.40
  -4   4   6    8.10    0.80
   3  -4  -6  244.88   11.00
   3  -4  -6  256.67   10.90
  -3   4   6  257.87   11.10
   2  -4  -6    2.90    1.00
   2  -4  -6    0.90    1.10
  -2   4   6    2.90    0.80
  -2   4   6    0.90    1.10
   1  -4  -6   74.99    3.90
   1  -4  -6   73.89    3.90
  -1   4   6   80.09    3.80
  -1   4   6   76.69    3.90
  -1   4   6   75.69    3.70
   0  -4  -6  174.28    7.70
   0  -4  -6  167.68    7.70
   0  -4  -6  164.78    7.70
   0   4   6  161.08    7.60
   0   4   6  177.88    7.70
   0   4   6  180.88    7.70
  -1  -4  -6  104.19    5.30
  -1  -4  -6  107.39    5.40
   1   4   6  118.39    5.50
   1   4   6  112.99    5.40
   1   4   6  107.29    5.30
  -2  -4  -6   27.00    2.40
  -2  -4  -6   24.80    2.40
   2   4   6   25.00    2.70
   2   4   6   30.80    2.40
  -3  -4  -6    4.40    1.70
  -3  -4  -6    3.20    1.40
   3   4   6    2.70    1.90
   3   4   6    4.40    2.10
  -4  -4  -6   57.99    3.60
  -4  -4  -6   68.89    4.20
   4   4   6   58.99    4.40
  -5  -4  -6   -0.30    2.10
  -5  -4  -6    0.00    1.40
   5   4   6   -1.30    2.50
  -6  -4  -6    2.30    2.60
  -6  -4  -6    0.30    1.60
   6   4   6    1.00    3.20
  -7  -4  -6    1.10    3.10
  -7  -4  -6    0.70    1.90
   7   4   6    1.20    3.90
  10  -5  -6   44.10    2.80
   9  -5  -6   59.09    3.20
  -9   5   6   56.59    4.00
   8  -5  -6   16.60    1.60
  -8   5   6   17.90    2.30
   7  -5  -6   18.90    1.60
  -7   5   6   19.70    2.30
  -6   5   6  138.39    6.60
   5  -5  -6    3.30    1.10
   5  -5  -6    2.40    1.60
  -5   5   6    3.00    1.50
   4  -5  -6    2.90    1.10
   4  -5  -6    1.20    1.40
  -4   5   6    3.00    0.70
  -4   5   6    1.90    1.30
   3  -5  -6   42.40    2.80
   3  -5  -6   51.89    2.80
  -3   5   6   47.10    2.90
  -3   5   6   41.60    2.40
   2  -5  -6   47.90    2.90
   2  -5  -6   42.80    3.00
  -2   5   6   47.50    2.90
   1  -5  -6  182.08    8.60
   1  -5  -6  187.98    8.50
  -1   5   6  199.78    8.40
  -1   5   6  193.98    8.60
   0  -5  -6   72.49    4.00
   0  -5  -6   74.89    4.10
   0   5   6   77.99    4.10
   0   5   6   73.49    4.10
   0   5   6   72.89    3.90
  -1  -5  -6   10.40    1.80
  -1  -5  -6   16.80    2.00
   1   5   6    9.50    1.80
   1   5   6   15.80    2.30
   1   5   6   13.70    1.80
  -2  -5  -6  104.69    5.70
  -2  -5  -6  116.39    5.60
   2   5   6  105.89    6.00
   2   5   6  118.79    5.60
  -3  -5  -6   45.80    3.50
  -3  -5  -6   42.10    3.10
   3   5   6   45.10    3.80
  -4  -5  -6   18.00    2.70
  -4  -5  -6   18.50    2.10
   4   5   6   15.00    2.90
  -5  -5  -6    7.60    1.90
  -5  -5  -6    8.00    2.70
   5   5   6    9.30    3.20
  -6  -5  -6   -0.90    2.80
  -6  -5  -6   -0.60    1.90
   6   5   6    0.40    3.40
  10  -6  -6    1.20    1.60
 -10   6   6    2.50    4.40
   9  -6  -6   25.20    2.50
  -9   6   6   24.00    3.00
   8  -6  -6   12.20    1.60
  -8   6   6   13.10    2.40
   7  -6  -6   25.10    2.20
  -7   6   6   23.50    2.50
   6  -6  -6   54.79    3.20
  -6   6   6   58.79    3.60
   5  -6  -6    0.10    1.30
  -5   6   6    0.70    1.50
   4  -6  -6   68.29    3.80
  -4   6   6   70.89    3.30
  -4   6   6   67.29    4.10
   3  -6  -6   50.89    3.10
  -3   6   6   50.09    3.30
  -3   6   6   48.40    2.70
   2  -6  -6   50.69    3.30
  -2   6   6   56.59    3.50
  -2   6   6   56.79    3.00
   1  -6  -6   88.69    4.70
  -1   6   6   93.99    4.50
  -1   6   6   82.49    4.80
   0   6   6  110.49    5.60
   1   6   6    3.00    1.80
   1   6   6    1.70    2.00
  -2  -6  -6   29.40    3.80
  -2  -6  -6   26.10    2.50
   2   6   6   23.70    3.20
  -3  -6  -6   48.50    3.60
  -3  -6  -6   59.29    4.10
   3   6   6   45.30    4.40
  -4  -6  -6   15.20    2.80
  -4  -6  -6   10.70    2.20
   4   6   6   11.30    3.30
  -5  -6  -6   32.20    3.90
  -5  -6  -6   37.40    3.20
   5   6   6   34.50    4.70
   9  -7  -6   21.80    2.20
  -9   7   6   24.70    3.30
   8  -7  -6   21.70    2.10
  -8   7   6   23.30    2.90
   7  -7  -6   -0.50    1.40
  -7   7   6    1.20    2.10
   6  -7  -6   -0.30    1.40
  -6   7   6    1.30    2.00
   5  -7  -6   30.60    2.60
  -5   7   6   31.00    2.90
   4  -7  -6    1.40    1.50
  -4   7   6    0.70    0.90
  -4   7   6   -0.10    1.60
   3  -7  -6   -0.80    1.50
  -3   7   6    0.50    1.10
  -3   7   6   -1.00    1.70
   2  -7  -6    0.70    1.60
  -2   7   6    0.80    1.20
  -2   7   6    0.40    1.80
   1  -7  -6   32.40    3.10
  -1   7   6   29.60    2.60
  -1   7   6   27.20    2.80
   0   7   6    4.80    2.10
   0   7   6    3.40    1.60
   1   7   6    1.70    1.80
   1   7   6    2.40    2.30
  -3  -7  -6    6.00    2.60
   3   7   6    4.50    3.20
  -4  -7  -6   20.80    3.00
   4   7   6   20.90    4.30
   8  -8  -6   14.80    2.10
  -8   8   6   12.70    2.90
   7  -8  -6   28.90    2.90
  -7   8   6   31.30    3.40
   6  -8  -6   34.90    3.20
  -6   8   6   35.30    3.50
   5  -8  -6    8.00    1.90
  -5   8   6   10.10    2.40
   4  -8  -6   -0.10    1.70
  -4   8   6    1.70    2.00
  -4   8   6    0.10    1.00
   3  -8  -6   25.80    2.60
  -3   8   6   27.60    2.20
  -3   8   6   26.30    2.80
   2  -8  -6   13.40    2.30
  -2   8   6    9.80    1.60
  -2   8   6    8.90    2.10
  -1   8   6   -1.00    2.10
  -1   8   6   -0.30    1.60
   0   8   6   41.30    3.50
   0   8   6   40.70    3.90
   1   8   6    0.90    2.10
   7  -9  -6   17.50    2.50
  -7   9   6   13.50    3.20
   6  -9  -6   60.89    4.30
  -6   9   6   55.69    4.60
   5  -9  -6   10.40    2.40
  -5   9   6    9.70    2.80
   4  -9  -6    3.50    2.30
  -4   9   6    2.10    2.50
  -4   9   6    1.80    1.30
   3  -9  -6    0.10    2.30
  -3   9   6    0.50    3.00
  -3   9   6    0.50    1.50
  -2   9   6   41.00    3.30
  -2   9   6   45.90    4.00
  -1   9   6   61.89    4.70
  -1   9   6   57.99    4.00
   0   9   6    1.40    2.20
   1   9   6    6.70    2.70
   3 -10  -6    1.80    2.90
   2  12  -7    2.30    2.50
   2  12  -7    3.10    3.80
   1  12  -7   -0.80    3.50
   1  12  -7    0.20    2.10
   0  12  -7   -0.60    1.90
   0  12  -7   -1.10    3.30
  -1  12  -7   10.70    2.00
  -1  12  -7   15.00    3.80
   1 -12   7   10.00    2.90
   1 -12   7    8.80    3.30
  -2  12  -7    3.60    1.50
  -2  12  -7    7.70    3.60
   2 -12   7    7.30    3.30
   2 -12   7    5.50    2.70
   4  11  -7    0.50    3.00
   3  11  -7   17.30    3.30
   3  11  -7   19.80    2.80
   2  11  -7    6.70    2.10
   2  11  -7    8.20    3.10
   1  11  -7   -0.80    2.80
   1  11  -7    1.40    1.90
   0  11  -7    4.10    2.90
   0  11  -7    2.90    1.60
   0 -11   7    4.30    2.50
   0 -11   7    4.40    2.30
  -1  11  -7    7.20    3.00
  -1  11  -7    5.60    1.70
   1 -11   7    5.20    2.60
   1 -11   7    6.00    2.30
  -2  11  -7   14.00    1.60
  -2  11  -7   16.00    3.50
   2 -11   7   19.60    2.60
   2 -11   7   16.30    3.00
  -3  11  -7   33.30    4.30
   3 -11   7   33.10    3.20
   3 -11   7   43.90    4.30
  -4  11  -7   51.09    5.20
   4 -11   7   61.09    4.60
   4 -11   7   58.89    5.10
   6  10  -7    9.50    3.50
  -6 -10   7   10.40    2.60
   5  10  -7    3.00    2.90
   4  10  -7   -2.40    2.70
   3  10  -7   34.50    3.20
   3  10  -7   31.30    3.50
   2  10  -7   11.70    2.00
   2  10  -7   14.10    2.80
   1  10  -7   27.40    3.30
   1  10  -7   28.20    2.40
  -1 -10   7   29.40    2.90
   0  10  -7    1.60    2.40
   0  10  -7    1.30    1.40
   0 -10   7    1.70    2.10
   0 -10   7    0.50    1.80
  -1  10  -7    0.80    2.40
  -1  10  -7    0.50    1.30
   1 -10   7    0.80    2.00
   1 -10   7    1.40    1.70
  -2  10  -7  168.28    8.50
  -2  10  -7  157.28    7.20
   2 -10   7  170.98    7.90
   2 -10   7  168.18    8.20
  -3  10  -7   75.99    5.20
   3 -10   7   85.49    4.90
   3 -10   7   90.69    5.40
  -4  10  -7    0.00    2.60
   4 -10   7   -0.20    1.80
   4 -10   7   -0.30    2.50
  -5  10  -7    0.80    3.20
   5 -10   7    2.40    2.90
   5 -10   7    0.70    2.00
  -6  10  -7    0.80    3.60
   6 -10   7    1.40    2.30
   6 -10   7   -0.40    3.30
   7   9  -7    1.00    3.10
  -7  -9   7    3.70    2.20
   6   9  -7    6.00    3.10
  -6  -9   7    3.60    1.90
   5   9  -7   12.70    2.90
  -5  -9   7   14.40    2.20
   4   9  -7    9.50    2.40
   3   9  -7    4.20    1.80
   3   9  -7    3.40    2.30
   2   9  -7   77.59    4.30
   2   9  -7   79.99    4.90
   1   9  -7   79.09    4.20
   1   9  -7   75.39    4.90
  -1  -9   7   77.29    4.50
  -1  -9   7   79.19    4.50
   0   9  -7   17.10    1.70
   0   9  -7   14.90    2.60
   0  -9   7   16.90    2.30
   0  -9   7   14.00    2.00
  -1   9  -7   61.39    4.30
  -1   9  -7   61.49    3.20
   1  -9   7   56.99    3.80
   1  -9   7   60.59    3.90
  -2   9  -7   13.20    1.40
  -2   9  -7   18.40    2.80
   2  -9   7   16.90    2.00
   2  -9   7   16.60    2.40
  -3   9  -7    3.80    2.10
   3  -9   7    7.60    1.80
   3  -9   7    4.60    2.10
  -4   9  -7   27.20    3.50
   4  -9   7   32.80    3.00
   4  -9   7   38.00    3.50
  -5   9  -7   28.80    3.50
   5  -9   7   27.80    3.40
   5  -9   7   31.40    3.00
  -6   9  -7   42.90    4.50
   6  -9   7   37.00    3.20
   6  -9   7   29.90    3.90
   8   8  -7    1.10    3.60
  -8  -8   7   -1.10    1.80
   7   8  -7   15.80    3.30
  -7  -8   7   18.90    2.30
   6   8  -7   53.79    4.40
  -6  -8   7   43.60    3.30
   5   8  -7   84.19    4.90
  -5  -8   7   71.89    4.30
   4   8  -7  119.69    6.20
  -4  -8   7  116.39    5.80
   3   8  -7   10.00    2.30
   3   8  -7   16.50    1.80
   2   8  -7    0.90    1.80
   2   8  -7    1.70    1.40
  -2  -8   7    1.90    1.70
   1   8  -7   35.30    2.60
   1   8  -7   36.50    3.00
  -1  -8   7   39.10    2.90
  -1  -8   7   41.10    3.00
   0   8  -7    8.00    2.10
   0   8  -7    5.10    1.20
   0  -8   7    6.60    1.60
   0  -8   7    5.80    1.70
  -1   8  -7    0.40    1.70
  -1   8  -7    1.30    1.00
   1  -8   7   -0.60    1.50
   1  -8   7    1.70    1.40
  -2   8  -7   41.50    3.40
  -2   8  -7   36.40    2.30
   2  -8   7   36.40    3.20
   2  -8   7   39.80    2.80
  -3   8  -7    6.60    2.00
   3  -8   7    7.30    2.00
   3  -8   7    7.20    1.60
  -4   8  -7    9.80    2.30
   4  -8   7    9.70    1.70
   4  -8   7    6.70    2.10
  -5   8  -7   25.10    3.10
   5  -8   7   29.00    3.10
   5  -8   7   30.00    2.60
  -6   8  -7   59.39    5.00
   6  -8   7   60.39    5.00
   6  -8   7   59.39    3.80
  -7   8  -7    1.90    3.10
   7  -8   7    3.50    1.90
   7  -8   7    4.70    3.30
   9   7  -7   14.60    3.60
   9   7  -7    7.90    3.70
   9   7  -7   14.50    3.20
  -9  -7   7    7.30    1.90
   8   7  -7    3.30    2.60
   8   7  -7    5.90    2.70
   8   7  -7    0.30    2.70
  -8  -7   7   -1.10    4.60
  -8  -7   7    0.90    1.60
   7   7  -7    9.20    2.40
   7   7  -7    7.90    2.80
  -7  -7   7    5.50    1.60
   6   7  -7   34.30    3.20
  -6  -7   7   35.80    2.80
   5   7  -7   -1.60    1.70
  -5  -7   7   -0.30    1.30
   4   7  -7    3.70    1.90
  -4  -7   7    4.40    1.40
   3   7  -7    6.80    1.90
   3   7  -7    8.70    1.40
  -3  -7   7   10.00    1.50
   2   7  -7    1.00    1.40
   2   7  -7    0.90    1.20
  -2  -7   7    0.50    1.30
  -2  -7   7    0.30    1.20
   1   7  -7   51.59    3.20
   1   7  -7   49.90    2.90
  -1  -7   7   49.60    3.10
  -1  -7   7   45.50    3.00
   0   7  -7  138.79    6.00
   0   7  -7  128.79    6.50
   0  -7   7  129.89    6.30
   0  -7   7  134.99    6.20
  -1   7  -7    1.40    0.90
  -1   7  -7    0.80    1.50
   1  -7   7    1.60    1.20
   1  -7   7    1.10    1.30
  -2   7  -7   15.30    1.20
  -2   7  -7   13.30    2.00
   2  -7   7    9.60    1.80
   2  -7   7   14.60    1.60
  -3   7  -7    4.80    1.70
  -3   7  -7    4.80    0.80
   3  -7   7    6.90    1.30
   3  -7   7    7.80    1.80
  -4   7  -7   36.20    3.50
   4  -7   7   42.20    3.50
   4  -7   7   39.20    2.60
  -5   7  -7   27.40    3.10
   5  -7   7   20.90    2.60
   5  -7   7   14.20    1.70
  -6   7  -7   -1.00    2.20
   6  -7   7   -0.20    1.40
   6  -7   7   -0.90    2.40
  -7   7  -7    7.80    3.20
   7  -7   7   10.10    3.00
   7  -7   7    7.10    1.90
  -8   7  -7   -0.90    3.40
   8  -7   7   -0.30    3.30
   8  -7   7   -0.10    2.00
  10   6  -7   33.80    4.90
  10   6  -7   30.00    3.50
  10   6  -7   32.20    4.30
 -10  -6   7   36.70    4.30
 -10  -6   7   23.10    2.10
   9   6  -7    8.90    3.30
   9   6  -7    8.00    3.00
   9   6  -7    6.40    2.40
  -9  -6   7    6.30    1.60
  -9  -6   7   10.40    2.90
   8   6  -7    4.90    2.80
   8   6  -7    6.80    2.50
   8   6  -7    8.20    2.10
  -8  -6   7    6.60    2.60
  -8  -6   7    5.00    1.50
   7   6  -7   14.90    2.20
   7   6  -7   12.60    2.80
   7   6  -7    9.40    2.00
  -7  -6   7   11.80    1.60
   6   6  -7    8.10    1.90
   6   6  -7    9.80    2.40
   6   6  -7   12.70    1.80
  -6  -6   7    9.70    1.50
   5   6  -7    4.70    1.40
   5   6  -7    5.00    1.90
   5   6  -7    3.50    1.60
  -5  -6   7    7.60    1.40
   4   6  -7   28.70    2.40
   4   6  -7   31.10    2.30
   4   6  -7   31.70    2.50
  -4  -6   7   32.00    2.30
   3   6  -7   82.59    4.30
   3   6  -7   84.39    4.10
   3   6  -7   82.49    4.10
  -3  -6   7   85.39    4.00
  -3  -6   7   73.19    4.00
   2   6  -7   -0.10    1.30
   2   6  -7    0.00    1.00
   2   6  -7    0.80    1.00
  -2  -6   7   -0.40    1.10
  -2  -6   7    0.10    1.00
  -2  -6   7    0.10    1.20
   1   6  -7  118.49    5.80
   1   6  -7  119.29    5.50
   1   6  -7  120.09    5.50
  -1  -6   7  127.19    5.70
  -1  -6   7  120.19    5.60
   0   6  -7  370.16   16.30
   0   6  -7  377.26   16.00
   0   6  -7  375.26   15.90
   0  -6   7  376.76   16.00
   0  -6   7  381.26   16.10
  -1   6  -7   29.20    2.50
  -1   6  -7   25.00    1.80
   1  -6   7   25.90    2.00
   1  -6   7   26.20    2.20
  -2   6  -7   99.99    5.10
  -2   6  -7   95.49    4.40
   2  -6   7   94.39    4.90
   2  -6   7   96.99    4.60
  -3   6  -7   26.10    1.60
  -3   6  -7   29.70    2.50
   3  -6   7   32.90    2.60
   3  -6   7   27.40    2.10
  -4   6  -7   10.80    2.00
   4  -6   7   12.30    2.00
   4  -6   7   13.70    1.60
  -5   6  -7   14.20    2.50
   5  -6   7   11.00    1.50
   5  -6   7   11.50    2.30
  -6   6  -7   20.30    2.90
   6  -6   7   18.10    2.80
   6  -6   7   17.80    1.90
  -7   6  -7   -1.20    2.40
   7  -6   7    1.00    1.50
   7  -6   7    0.60    2.50
  -8   6  -7    7.90    3.50
   8  -6   7    8.20    3.40
   8  -6   7    8.60    3.90
   8  -6   7    7.60    2.10
  10   5  -7   12.90    2.70
  10   5  -7   12.90    3.40
  10   5  -7   12.90    3.80
 -10  -5   7   11.30    3.30
   9   5  -7    8.40    2.70
   9   5  -7   11.90    3.10
   9   5  -7    9.40    2.20
  -9  -5   7   11.70    1.40
  -9  -5   7   13.90    2.80
   8   5  -7   11.40    2.70
   8   5  -7   10.60    2.00
   8   5  -7    7.70    2.40
  -8  -5   7    9.80    2.50
  -8  -5   7   10.10    1.40
   7   5  -7    5.30    1.80
   7   5  -7    0.60    1.50
   7   5  -7    1.10    2.00
  -7  -5   7    2.40    1.80
  -7  -5   7    2.10    1.10
   6   5  -7   -0.90    1.70
   6   5  -7    0.30    1.30
   6   5  -7    1.20    1.40
  -6  -5   7    0.30    1.00
   5   5  -7    0.60    1.10
   5   5  -7   -0.50    1.40
   5   5  -7    0.10    1.30
  -5  -5   7   -0.80    0.90
   4   5  -7   10.20    1.40
   4   5  -7    6.50    1.40
   4   5  -7    8.30    1.60
   4   5  -7    9.90    1.30
  -4  -5   7    8.50    1.20
   3   5  -7   53.59    2.90
   3   5  -7   52.09    3.00
   3   5  -7   54.79    2.90
   3   5  -7   48.90    3.10
  -3  -5   7   59.29    3.00
  -3  -5   7   52.59    2.90
  -3  -5   7   56.09    2.80
   2   5  -7   69.79    3.50
   2   5  -7   71.89    3.80
   2   5  -7   66.49    3.50
   2   5  -7   77.19    3.60
  -2  -5   7   68.89    3.60
  -2  -5   7   69.59    3.50
  -2  -5   7   70.99    3.50
   1   5  -7  243.08   11.00
   1   5  -7  250.47   10.70
   1   5  -7  246.58   10.70
  -1  -5   7  258.67   10.80
  -1  -5   7  242.98   10.80
  -1  -5   7  256.67   10.80
   0   5  -7  139.19    6.50
   0   5  -7  149.39    6.90
   0   5  -7  147.39    6.50
   0  -5   7  150.88    6.70
   0  -5   7  151.08    6.60
  -1   5  -7   60.49    3.60
  -1   5  -7   68.09    3.40
  -1   5  -7   65.19    3.20
   1  -5   7   69.79    3.40
   1  -5   7   68.79    3.60
  -2   5  -7  415.36   17.50
  -2   5  -7  408.26   17.90
  -2   5  -7  417.66   17.70
   2  -5   7  417.76   17.60
   2  -5   7  425.36   17.90
  -3   5  -7  125.79    5.80
  -3   5  -7  120.19    5.30
  -3   5  -7  126.79    6.10
   3  -5   7  125.19    6.00
   3  -5   7  118.29    5.60
  -4   5  -7   18.80    2.30
  -4   5  -7   16.90    1.90
   4  -5   7   20.30    2.30
   4  -5   7   18.30    1.60
  -5   5  -7   22.10    2.20
  -5   5  -7   15.60    2.40
   5  -5   7   20.10    1.80
   5  -5   7   17.40    2.40
  -6   5  -7   15.20    2.30
  -6   5  -7   16.40    2.70
   6  -5   7   14.00    2.50
   6  -5   7   13.80    1.70
  -7   5  -7   68.99    5.00
  -7   5  -7   58.29    4.90
   7  -5   7   67.89    4.80
   7  -5   7   67.79    3.90
   7  -5   7   65.39    4.80
  -8   5  -7   19.50    3.80
   8  -5   7   14.80    2.20
   8  -5   7   15.60    3.70
  11   4  -7    1.60    2.40
  11   4  -7    3.50    3.40
 -11  -4   7   -1.20    3.20
  10   4  -7    1.10    2.80
  10   4  -7   -1.20    1.90
 -10  -4   7    0.10    2.70
   9   4  -7    4.30    1.80
   9   4  -7    4.40    2.70
   9   4  -7    6.50    2.30
  -9  -4   7    4.60    2.40
   8   4  -7   24.40    3.00
   8   4  -7   30.40    2.60
   8   4  -7   24.90    2.80
  -8  -4   7   22.20    1.80
  -8  -4   7   32.40    3.10
   7   4  -7   -1.00    1.60
   7   4  -7   -1.30    1.70
   7   4  -7   -0.30    1.20
  -7  -4   7   -0.80    1.50
  -7  -4   7    0.20    0.90
   6   4  -7  134.79    6.20
   6   4  -7  140.29    6.40
   6   4  -7  124.99    6.40
  -6  -4   7  133.99    6.00
   5   4  -7   17.40    1.70
   5   4  -7   15.20    1.80
   5   4  -7   17.70    1.90
  -5  -4   7   16.40    1.50
   4   4  -7   32.10    2.10
   4   4  -7   30.10    2.20
   4   4  -7   28.90    2.10
  -4  -4   7   30.30    1.90
  -4  -4   7   32.00    1.90
   3   4  -7   30.50    2.00
   3   4  -7   29.00    1.90
   3   4  -7   29.20    2.00
   3   4  -7   29.10    2.00
  -3  -4   7   24.90    1.80
  -3  -4   7   29.40    2.00
  -3  -4   7   32.00    1.90
   2   4  -7    0.80    0.90
   2   4  -7    0.80    0.80
   2   4  -7   -0.30    0.70
   2   4  -7    0.80    1.00
  -2  -4   7    0.70    0.90
  -2  -4   7    0.80    0.80
  -2  -4   7    0.90    0.90
   1   4  -7  143.99    6.50
   1   4  -7  142.89    6.30
   1   4  -7  136.29    6.40
   1   4  -7  143.99    6.40
  -1  -4   7  145.69    6.40
  -1  -4   7  149.39    6.40
  -1  -4   7  143.29    6.30
   0   4  -7  193.38    8.10
   0   4  -7  178.28    8.20
   0   4  -7  187.98    8.00
   0  -4   7  181.38    8.10
   0  -4   7  189.48    8.10
   0  -4   7  185.28    8.20
  -1   4  -7   27.80    2.00
  -1   4  -7   28.40    1.90
  -1   4  -7   26.40    1.70
   1  -4   7   29.90    2.10
   1  -4   7   30.90    1.90
  -2   4  -7   15.00    1.50
  -2   4  -7   15.90    1.90
  -2   4  -7   14.70    1.20
   2  -4   7   14.30    1.40
   2  -4   7   15.80    1.70
  -3   4  -7    2.10    0.70
  -3   4  -7    1.70    1.20
  -3   4  -7    1.10    1.30
   3  -4   7    1.90    0.90
   3  -4   7    1.20    1.30
  -4   4  -7    4.80    1.70
  -4   4  -7    3.40    1.50
   4  -4   7    2.40    1.50
   4  -4   7    3.60    1.10
  -5   4  -7   21.40    2.70
  -5   4  -7   25.50    2.40
   5  -4   7   29.00    2.60
   5  -4   7   19.90    2.10
  -6   4  -7   52.09    3.70
  -6   4  -7   47.30    3.90
   6  -4   7   44.90    3.80
   6  -4   7   49.60    3.10
   6  -4   7   53.49    4.20
  -7   4  -7   63.89    4.90
  -7   4  -7   69.09    4.40
   7  -4   7   59.89    3.80
   7  -4   7   65.69    5.00
   7  -4   7   69.99    4.70
  -8   4  -7    5.80    2.80
  -8   4  -7    4.90    2.90
   8  -4   7    2.20    1.90
   8  -4   7    3.90    3.00
  11   3  -7   -1.30    2.00
  11   3  -7    0.90    3.20
 -11  -3   7   -0.90    3.00
  10   3  -7    7.20    1.90
  10   3  -7    6.60    2.70
 -10  -3   7    5.60    2.60
   9   3  -7  144.99    6.80
   9   3  -7  145.29    7.40
  -9  -3   7  142.99    7.40
   8   3  -7   12.90    2.40
   8   3  -7   12.70    2.20
   8   3  -7   10.80    1.60
  -8  -3   7    8.20    2.10
  -8  -3   7   11.30    1.00
   7   3  -7    0.60    1.50
   7   3  -7   -0.10    1.10
   7   3  -7   -0.90    1.70
  -7  -3   7    1.20    0.80
   6   3  -7  113.49    5.40
   6   3  -7  109.19    5.00
   6   3  -7  101.39    5.20
  -6  -3   7  105.99    4.80
   5   3  -7   17.00    1.70
   5   3  -7   18.10    1.80
  -5  -3   7   15.90    1.30
  -5  -3   7   14.90    1.40
   4   3  -7  176.58    8.10
   4   3  -7  182.88    8.00
   4   3  -7  190.98    8.00
   4   3  -7  183.68    8.10
  -4  -3   7  188.98    7.90
  -4  -3   7  173.28    7.90
   3   3  -7    4.80    1.00
   3   3  -7    4.70    0.90
   3   3  -7    3.80    0.90
   3   3  -7    4.40    1.00
  -3  -3   7    5.40    0.90
  -3  -3   7    3.30    0.80
  -3  -3   7    4.20    0.90
   2   3  -7  246.88   10.30
   2   3  -7  236.48   10.40
   2   3  -7  244.88   10.40
   2   3  -7  238.48   10.30
  -2  -3   7  236.48   10.30
  -2  -3   7  238.88   10.30
  -2  -3   7  244.78   10.30
   1   3  -7    1.70    0.80
   1   3  -7    0.90    0.90
   1   3  -7    1.00    0.80
   1   3  -7    0.30    0.70
  -1  -3   7    0.60    0.70
  -1  -3   7    2.00    0.80
  -1  -3   7    1.10    0.80
   0   3  -7  202.58    9.20
   0   3  -7  205.58    9.30
   0   3  -7  216.58    9.30
   0   3  -7  221.28    9.20
   0  -3   7  212.78    9.20
   0  -3   7  219.38    9.20
   0  -3   7  224.78    9.40
  -1   3  -7  296.67   12.70
  -1   3  -7  290.37   12.60
  -1   3  -7  289.57   12.40
   1  -3   7  302.27   12.50
   1  -3   7  289.97   12.50
   1  -3   7  289.27   12.60
  -2   3  -7   21.50    2.00
  -2   3  -7   22.80    1.80
  -2   3  -7   17.90    1.40
   2  -3   7   18.00    1.80
   2  -3   7   20.70    1.70
  -3   3  -7  240.18   10.00
  -3   3  -7  234.88   10.50
  -3   3  -7  232.58   10.40
   3  -3   7  229.88   10.20
   3  -3   7  241.58   10.40
  -4   3  -7   33.10    1.80
  -4   3  -7   34.80    2.80
  -4   3  -7   34.50    2.70
   4  -3   7   35.90    2.30
   4  -3   7   35.10    2.70
  -5   3  -7  149.69    7.20
  -5   3  -7  141.69    6.90
   5  -3   7  145.29    6.60
   5  -3   7  143.99    7.00
   5  -3   7  144.09    7.30
  -6   3  -7   13.50    2.20
  -6   3  -7   13.40    2.60
   6  -3   7   13.60    1.80
   6  -3   7   15.00    2.70
   6  -3   7   15.30    2.40
  -7   3  -7  111.29    5.80
  -7   3  -7   98.49    6.10
   7  -3   7   98.59    5.20
   7  -3   7  100.39    6.30
  -8   3  -7    1.60    2.90
  -8   3  -7    3.70    2.80
   8  -3   7   -1.40    2.70
   8  -3   7   -0.40    1.80
  11   2  -7  112.89    6.90
  11   2  -7  111.19    5.80
 -11  -2   7  105.79    7.00
  10   2  -7   32.50    2.90
  10   2  -7   39.90    4.00
 -10  -2   7   38.00    3.90
   9   2  -7   11.50    2.40
   9   2  -7   10.80    1.60
  -9  -2   7   10.00    2.30
   8   2  -7    0.00    1.70
   8   2  -7    0.30    1.10
  -8  -2   7    0.30    1.70
   7   2  -7  143.39    6.90
   7   2  -7  149.69    6.50
   7   2  -7  143.29    6.80
  -7  -2   7  142.09    6.20
   6   2  -7   13.60    1.70
   6   2  -7    9.60    1.10
   6   2  -7   11.90    1.60
  -6  -2   7   12.30    1.00
   5   2  -7   60.99    3.20
   5   2  -7   64.09    3.10
   5   2  -7   62.59    3.30
  -5  -2   7   65.49    3.00
  -5  -2   7   54.89    2.90
   4   2  -7  453.25   19.10
   4   2  -7  457.65   19.00
   4   2  -7  455.45   19.00
   4   2  -7  443.66   19.00
  -4  -2   7  442.96   18.90
  -4  -2   7  452.35   18.90
   3   2  -7    1.50    0.70
   3   2  -7    1.50    0.90
   3   2  -7    1.10    0.80
   3   2  -7    2.60    0.90
  -3  -2   7    3.40    1.00
  -3  -2   7    1.90    0.80
  -3  -2   7    2.20    0.70
   2   2  -7   93.59    4.50
   2   2  -7  101.29    4.50
   2   2  -7   96.29    4.70
   2   2  -7  103.69    4.60
  -2  -2   7   94.69    4.50
  -2  -2   7  110.79    4.60
  -2  -2   7  106.19    4.60
   1   2  -7 1236.38   50.79
   1   2  -7 1220.28   50.79
   1   2  -7 1231.58   50.79
   1   2  -7 1235.28   50.89
  -1  -2   7 1200.58   50.79
  -1  -2   7 1212.58   50.79
  -1  -2   7 1224.88   50.89
   0   2  -7  299.17   13.00
   0   2  -7  298.17   12.80
   0   2  -7  299.67   12.80
   0   2  -7  306.57   12.90
   0  -2   7  309.87   12.80
   0  -2   7  297.97   12.90
   0  -2   7  308.27   13.00
  -1   2  -7   10.10    1.40
  -1   2  -7   10.00    1.30
  -1   2  -7   10.60    1.00
   1  -2   7    9.50    1.30
   1  -2   7   10.30    1.10
   1  -2   7    8.50    1.10
  -2   2  -7    0.70    1.00
  -2   2  -7    0.70    0.70
  -2   2  -7   -0.30    1.00
   2  -2   7   -0.10    0.90
   2  -2   7    0.40    0.80
  -3   2  -7   89.99    3.90
  -3   2  -7   90.09    4.40
  -3   2  -7   81.79    4.40
   3  -2   7   83.79    4.10
   3  -2   7   80.79    4.30
  -4   2  -7   61.29    3.80
  -4   2  -7   60.49    2.90
  -4   2  -7   62.49    3.70
   4  -2   7   60.09    3.30
   4  -2   7   68.89    4.00
   4  -2   7   65.49    3.60
  -5   2  -7    7.10    1.70
  -5   2  -7    6.40    2.10
   5  -2   7    6.00    1.40
   5  -2   7    2.80    1.60
   5  -2   7    5.00    2.10
  -6   2  -7    0.80    1.80
  -6   2  -7    1.00    2.20
   6  -2   7    0.20    2.10
   6  -2   7    0.30    1.40
   6  -2   7   -0.60    1.90
  -7   2  -7   24.40    2.90
  -7   2  -7   23.10    3.30
   7  -2   7   22.00    2.20
   7  -2   7   20.20    3.20
  -8   2  -7    0.10    2.60
   8  -2   7    0.40    1.90
   8  -2   7   -1.40    2.90
  11   1  -7   15.20    3.40
  11   1  -7   24.90    2.40
 -11  -1   7   18.60    3.40
  10   1  -7   42.00    4.20
  10   1  -7   42.70    3.00
 -10  -1   7   42.90    4.00
   9   1  -7   53.49    3.10
   9   1  -7   57.39    3.90
   8   1  -7  112.29    5.30
   8   1  -7  114.09    5.80
   7   1  -7    4.50    1.50
   7   1  -7    1.60    0.80
   6   1  -7   18.00    1.50
   6   1  -7   19.80    2.50
   6   1  -7   19.70    2.00
  -6  -1   7   17.40    1.50
  -6  -1   7   19.10    1.20
   5   1  -7   73.99    3.80
   5   1  -7   74.89    3.50
   5   1  -7   70.69    3.50
  -5  -1   7   72.79    3.50
  -5  -1   7   76.79    3.40
   4   1  -7 1357.26   56.49
   4   1  -7 1392.06   56.49
   4   1  -7 1395.46   56.59
   4   1  -7 1379.66   56.79
  -4  -1   7 1377.06   56.59
  -4  -1   7 1273.07   56.49
   3   1  -7  119.29    5.40
   3   1  -7  122.59    5.40
   3   1  -7  118.39    5.30
  -3  -1   7  116.59    5.30
  -3  -1   7  124.69    5.40
  -3  -1   7  125.09    5.40
   2   1  -7   63.09    3.00
   2   1  -7   64.69    3.30
   2   1  -7   69.69    3.20
   2   1  -7   69.09    3.20
  -2  -1   7   70.89    3.20
  -2  -1   7   69.79    3.30
  -2  -1   7   62.09    3.10
   1   1  -7  114.09    5.40
   1   1  -7  115.99    5.20
   1   1  -7  120.79    5.20
   1   1  -7  113.89    5.20
  -1  -1   7  119.19    5.30
  -1  -1   7  121.59    5.20
  -1  -1   7  114.09    5.20
   0   1  -7  570.04   24.10
   0   1  -7  584.84   24.20
   0   1  -7  573.34   24.30
   0   1  -7  584.84   24.10
   0  -1   7  571.24   24.10
   0  -1   7  554.74   24.20
   0  -1   7  594.04   24.10
  -1   1  -7  113.09    5.50
  -1   1  -7  112.79    5.30
  -1   1  -7  116.69    5.40
  -1   1  -7  146.29    6.10
   1  -1   7  125.49    5.40
   1  -1   7  114.59    5.30
   1  -1   7  112.79    5.40
  -2   1  -7   34.50    2.30
  -2   1  -7   31.90    2.30
  -2   1  -7   32.60    2.00
   2  -1   7   36.50    2.40
   2  -1   7   37.50    2.40
   2  -1   7   33.10    2.10
  -3   1  -7   36.20    2.00
  -3   1  -7   31.70    2.50
  -3   1  -7   38.90    2.50
   3  -1   7   29.40    2.40
   3  -1   7   39.70    2.70
   3  -1   7   34.60    2.30
  -4   1  -7   30.20    1.80
  -4   1  -7   27.80    2.50
  -4   1  -7   27.80    2.70
   4  -1   7   25.70    2.50
   4  -1   7   28.60    2.30
   4  -1   7   27.90    2.50
  -5   1  -7   26.40    2.60
  -5   1  -7   32.20    3.00
  -5   1  -7   29.80    1.70
   5  -1   7   27.90    3.00
   5  -1   7   30.10    2.50
   5  -1   7   23.40    2.50
  -6   1  -7    1.50    2.20
  -6   1  -7   -0.20    1.80
   6  -1   7    2.40    2.40
   6  -1   7    0.50    1.40
  -7   1  -7   11.40    2.60
   7  -1   7   13.60    2.10
   7  -1   7    9.30    3.10
  -8   1  -7   23.30    3.40
   8  -1   7   21.60    2.70
   8  -1   7   22.20    4.10
  11   0  -7   -0.10    1.50
  11   0  -7   -1.20    2.50
  10   0  -7    0.40    2.10
  10   0  -7    0.10    1.20
   9   0  -7   11.80    2.20
   9   0  -7   10.70    1.30
   8   0  -7   19.70    2.30
   8   0  -7   18.50    1.80
   7   0  -7    2.40    0.90
   7   0  -7    4.20    1.60
   6   0  -7    3.90    0.90
   6   0  -7    3.20    1.30
  -6   0   7    4.60    1.00
   5   0  -7  128.39    5.70
   5   0  -7  121.49    5.90
  -5   0   7  135.59    5.50
  -5   0   7  124.29    5.50
  -5   0   7  126.59    5.70
   4   0  -7    6.70    1.20
   4   0  -7    8.60    0.90
  -4   0   7    8.50    1.00
  -4   0   7    6.20    0.80
   3   0  -7   -0.40    0.80
   3   0  -7    0.20    0.90
   3   0  -7    0.20    0.60
  -3   0   7    0.20    0.60
  -3   0   7    1.00    0.80
   2   0  -7  158.08    6.70
   2   0  -7  147.19    6.50
   2   0  -7  158.68    6.70
   2   0  -7  151.78    6.90
  -2   0   7  149.99    6.80
  -2   0   7  157.68    6.70
  -2   0   7  153.18    6.60
   1   0  -7   15.40    1.30
   1   0  -7   10.90    1.30
   1   0  -7    9.60    1.10
   1   0  -7   12.60    1.20
  -1   0   7   11.30    1.20
  -1   0   7   10.70    1.10
  -1   0   7   13.80    1.20
  -1   0   7   10.30    1.10
   0   0  -7   32.80    2.20
   0   0  -7   35.30    2.00
   0   0  -7   33.30    2.00
   0   0  -7   38.00    2.10
   0   0   7   35.10    2.00
   0   0   7   37.40    2.10
   0   0   7   32.10    2.10
   0   0   7   37.00    2.10
  -1   0  -7  176.28    7.90
  -1   0  -7  178.18    8.10
  -1   0  -7  174.48    8.00
   1   0   7  200.38    8.10
   1   0   7  170.78    8.00
   1   0   7  179.18    7.90
   1   0   7  192.88    8.00
  -2   0  -7   74.09    3.80
  -2   0  -7   67.39    3.70
  -2   0  -7   66.29    3.40
   2   0   7   72.69    3.70
   2   0   7   80.09    3.80
   2   0   7   70.29    3.60
  -3   0  -7  124.09    6.00
  -3   0  -7  130.99    5.60
  -3   0  -7  119.79    6.00
   3   0   7  121.99    5.80
   3   0   7  117.59    5.80
   3   0   7  127.39    6.10
  -4   0  -7    1.10    1.50
  -4   0  -7    6.40    1.00
   4   0   7    6.40    1.80
   4   0   7    5.80    1.40
   4   0   7    5.00    1.50
  -5   0  -7   27.00    1.80
  -5   0  -7   22.50    2.50
   5   0   7   26.00    2.50
   5   0   7   22.80    2.20
   5   0   7   22.80    2.90
  -6   0  -7   42.20    3.50
   6   0   7   41.00    3.30
   6   0   7   54.69    4.20
  -7   0  -7   66.79    5.00
   7   0   7   73.49    5.20
   7   0   7   73.09    4.50
  -8   0  -7   19.50    3.40
   8   0   7   19.20    4.30
   8   0   7   18.80    2.80
  11  -1  -7   22.10    2.10
  11  -1  -7   18.20    3.30
  10  -1  -7   35.20    3.50
  10  -1  -7   30.90    2.40
   9  -1  -7   25.20    2.10
   9  -1  -7   29.80    3.00
   8  -1  -7    0.40    0.90
   8  -1  -7   -0.20    1.70
   7  -1  -7   12.40    1.90
   7  -1  -7   12.30    1.20
  -7   1   7   12.30    1.50
   6  -1  -7   87.89    4.30
   6  -1  -7   77.29    3.80
  -6   1   7   83.59    4.00
   5  -1  -7   13.00    1.10
   5  -1  -7    8.70    1.50
  -5   1   7   13.10    1.00
  -5   1   7   11.50    0.90
  -5   1   7   12.40    1.30
   4  -1  -7   43.60    2.20
   4  -1  -7   33.40    2.40
  -4   1   7   38.20    2.00
  -4   1   7   39.60    2.30
   3  -1  -7    0.90    0.70
   3  -1  -7   -0.10    1.00
   3  -1  -7   -0.20    0.90
  -3   1   7   -0.10    0.60
  -3   1   7    0.40    0.80
   2  -1  -7    0.60    0.80
   2  -1  -7    0.90    0.90
   2  -1  -7    1.80    0.80
  -2   1   7    1.30    0.90
  -2   1   7    1.00    0.50
  -2   1   7    0.50    0.60
  -2   1   7    0.80    0.80
   1  -1  -7  172.78    7.60
   1  -1  -7  178.68    7.60
   1  -1  -7  170.28    7.80
  -1   1   7  171.58    7.60
  -1   1   7  176.18    7.50
  -1   1   7  166.68    7.70
  -1   1   7  183.38    7.60
   0  -1  -7    0.00    1.00
   0  -1  -7    0.60    0.90
   0  -1  -7    0.80    0.90
   0   1   7   -0.20    0.80
   0   1   7   -0.10    0.90
   0   1   7    0.50    0.90
   0   1   7    0.20    0.90
  -1  -1  -7    0.10    0.90
  -1  -1  -7   -0.60    1.00
   1   1   7    0.20    1.00
   1   1   7   -0.50    0.90
   1   1   7    0.20    0.90
   1   1   7    0.30    0.90
  -2  -1  -7   -0.30    1.10
  -2  -1  -7   -0.10    1.00
   2   1   7   -0.30    1.00
   2   1   7    0.10    1.00
   2   1   7    0.30    1.30
  -3  -1  -7   42.10    2.50
  -3  -1  -7   45.70    3.00
   3   1   7   43.70    2.80
   3   1   7   36.80    2.80
   3   1   7   50.59    3.20
  -4  -1  -7    0.60    1.00
  -4  -1  -7    3.40    1.70
   4   1   7    1.60    1.50
   4   1   7    0.50    1.40
   4   1   7    2.10    1.70
  -5  -1  -7    4.10    1.80
  -5  -1  -7    3.40    1.10
   5   1   7    3.20    1.60
   5   1   7    3.10    2.20
  -6  -1  -7    4.90    2.10
  -6  -1  -7    1.60    1.10
   6   1   7    1.70    1.80
   6   1   7   -0.10    2.20
  -7  -1  -7   10.80    2.90
   7   1   7   12.40    2.30
   7   1   7   16.80    3.60
   8   1   7    1.70    4.10
   8   1   7    2.90    2.50
  11  -2  -7   25.60    2.50
  11  -2  -7   22.60    3.60
  10  -2  -7   72.29    5.10
  10  -2  -7   71.29    3.70
   9  -2  -7   16.60    1.50
   9  -2  -7   16.00    2.50
   8  -2  -7    7.70    2.00
   8  -2  -7    7.90    1.10
  -8   2   7    9.90    1.70
   7  -2  -7   36.30    2.20
   7  -2  -7   37.20    3.00
  -7   2   7   35.60    2.50
   6  -2  -7   12.10    1.20
   6  -2  -7   11.90    1.70
  -6   2   7    9.80    1.50
   5  -2  -7  126.09    5.90
   5  -2  -7  122.79    5.60
  -5   2   7  133.19    5.80
  -5   2   7  126.39    5.40
  -5   2   7  120.99    5.30
   4  -2  -7  462.85   19.50
   4  -2  -7  459.85   19.80
  -4   2   7  457.35   19.70
  -4   2   7  475.75   19.40
   3  -2  -7   24.60    2.00
   3  -2  -7   24.60    1.70
  -3   2   7   19.50    1.50
  -3   2   7   24.80    1.80
   2  -2  -7   17.70    1.70
   2  -2  -7   18.50    1.70
   2  -2  -7   22.50    1.70
  -2   2   7   17.00    1.60
  -2   2   7   15.70    1.40
   1  -2  -7  201.08    9.20
   1  -2  -7  205.48    9.00
   1  -2  -7  207.38    9.10
  -1   2   7  189.88    9.10
  -1   2   7  244.68    9.40
  -1   2   7  214.68    9.00
  -1   2   7  202.98    9.00
   0  -2  -7  183.38    8.60
   0  -2  -7  200.78    8.50
   0  -2  -7  198.98    8.40
   0   2   7  183.48    8.40
   0   2   7  183.48    8.50
   0   2   7  197.28    8.50
   0   2   7  200.08    8.50
  -1  -2  -7  279.87   12.00
  -1  -2  -7  282.97   12.20
   1   2   7  266.47   12.10
   1   2   7  293.47   12.00
   1   2   7  278.57   12.10
   1   2   7  273.97   12.00
  -2  -2  -7   49.50    3.00
  -2  -2  -7   48.70    2.80
   2   2   7   44.40    2.90
   2   2   7   42.30    2.90
   2   2   7   47.20    3.00
  -3  -2  -7   92.29    4.40
  -3  -2  -7   87.69    4.90
   3   2   7   85.19    4.60
   3   2   7   86.49    4.80
   3   2   7   94.09    4.60
  -4  -2  -7   76.19    3.90
  -4  -2  -7   72.49    4.40
   4   2   7   77.49    4.30
   4   2   7   73.99    4.60
   4   2   7   74.19    4.50
  -5  -2  -7    1.70    1.20
  -5  -2  -7    0.30    1.90
   5   2   7    3.50    2.30
   5   2   7    2.00    1.70
  -6  -2  -7   18.00    1.80
  -6  -2  -7   22.30    2.80
   6   2   7   19.50    3.40
   6   2   7   19.40    2.50
  -7  -2  -7   66.19    5.20
  -7  -2  -7   57.89    3.40
   7   2   7   59.19    5.60
   7   2   7   65.69    4.80
  11  -3  -7    0.10    3.10
  11  -3  -7    0.50    1.40
  10  -3  -7   77.19    3.90
  10  -3  -7   75.89    5.10
   9  -3  -7   13.80    2.50
   9  -3  -7   10.40    1.40
   8  -3  -7   26.40    2.00
   8  -3  -7   29.40    3.10
  -8   3   7   29.70    2.60
   7  -3  -7   10.50    2.00
   7  -3  -7   11.50    1.30
  -7   3   7    8.10    1.60
   6  -3  -7   25.00    2.50
   6  -3  -7   24.90    1.80
  -6   3   7   21.70    2.10
   5  -3  -7   66.19    3.40
   5  -3  -7   62.09    3.80
  -5   3   7   70.09    3.60
  -5   3   7   71.99    3.00
   4  -3  -7  662.43   27.60
   4  -3  -7  673.43   27.30
  -4   3   7  634.14   27.20
  -4   3   7  641.94   27.50
   3  -3  -7   58.39    3.00
   3  -3  -7   53.79    3.20
  -3   3   7   58.29    3.10
  -3   3   7   54.59    2.80
   2  -3  -7   28.70    2.00
   2  -3  -7   21.50    2.00
  -2   3   7   22.00    1.70
  -2   3   7   24.20    2.00
   1  -3  -7  542.05   22.50
   1  -3  -7  529.65   22.70
   1  -3  -7  547.15   22.50
  -1   3   7  523.25   22.40
  -1   3   7  524.95   22.60
   0  -3  -7   45.90    3.10
   0  -3  -7   50.99    3.10
   0  -3  -7   51.49    3.20
   0   3   7   54.39    3.00
   0   3   7   59.69    3.20
   0   3   7   60.79    3.10
  -1  -3  -7   18.90    1.80
  -1  -3  -7   20.40    2.10
   1   3   7   19.00    1.80
   1   3   7   18.30    1.90
   1   3   7   19.00    2.10
  -2  -3  -7    6.20    1.70
  -2  -3  -7    6.50    1.50
   2   3   7    5.60    1.80
   2   3   7    5.00    1.50
   2   3   7    3.70    1.50
  -3  -3  -7   18.80    1.80
  -3  -3  -7   22.20    2.40
   3   3   7   16.40    2.00
   3   3   7   16.30    2.40
   3   3   7   20.80    2.20
  -4  -3  -7   96.49    5.30
  -4  -3  -7   95.09    4.80
   4   3   7   97.29    5.60
   4   3   7   98.49    5.20
  -5  -3  -7   36.30    2.70
  -5  -3  -7   35.30    3.50
   5   3   7   39.80    3.60
   5   3   7   32.40    3.70
  -6  -3  -7   32.40    3.50
  -6  -3  -7   27.40    2.60
   6   3   7   31.20    3.30
   6   3   7   28.10    3.90
  -7  -3  -7   25.20    2.30
  -7  -3  -7   23.20    3.60
   7   3   7   24.90    4.70
   7   3   7   25.60    3.50
  11  -4  -7    7.90    1.80
  10  -4  -7    0.50    2.70
  10  -4  -7    0.30    1.40
   9  -4  -7    0.50    1.20
   9  -4  -7   -0.20    2.30
  -9   4   7    0.30    1.90
   8  -4  -7   16.30    1.60
   8  -4  -7   24.50    2.70
  -8   4   7   21.60    2.40
   7  -4  -7    5.80    1.20
   7  -4  -7    6.90    2.00
  -7   4   7    5.90    1.60
   6  -4  -7   51.39    3.00
   6  -4  -7   60.89    3.60
  -6   4   7   58.99    3.40
   5  -4  -7   18.40    2.10
   5  -4  -7   19.70    1.70
  -5   4   7   17.10    1.90
   4  -4  -7    1.60    1.10
   4  -4  -7    0.60    1.30
  -4   4   7    1.60    1.20
   3  -4  -7  208.48    9.30
   3  -4  -7  215.48    9.20
  -3   4   7  203.08    9.30
  -3   4   7  206.68    9.00
   2  -4  -7  149.19    7.50
   2  -4  -7  163.28    7.30
  -2   4   7  165.98    7.50
  -2   4   7  172.58    7.20
   1  -4  -7  163.38    7.20
   1  -4  -7  155.08    7.30
  -1   4   7  151.78    7.00
  -1   4   7  154.98    7.20
   0  -4  -7   10.90    1.80
   0  -4  -7    9.40    1.80
   0  -4  -7   10.60    1.80
   0   4   7   14.10    1.80
   0   4   7   12.60    1.60
   0   4   7   13.60    2.60
  -1  -4  -7  201.08    8.80
  -1  -4  -7  196.38    9.00
   1   4   7  194.68    8.90
   1   4   7  198.88    8.90
   1   4   7  189.38    8.80
  -2  -4  -7    2.70    1.50
  -2  -4  -7    3.60    1.80
   2   4   7    2.10    1.60
   2   4   7    4.90    2.00
  -3  -4  -7    6.50    2.10
  -3  -4  -7    9.00    1.80
   3   4   7    5.20    2.40
  -4  -4  -7   35.40    2.90
  -4  -4  -7   33.70    3.50
   4   4   7   29.20    3.50
  -5  -4  -7    0.90    2.40
  -5  -4  -7    3.10    1.60
   5   4   7    5.40    3.10
  -6  -4  -7   38.60    3.30
  -6  -4  -7   32.40    3.90
   6   4   7   30.20    4.60
  10  -5  -7   19.90    2.00
   9  -5  -7    2.30    1.30
  -9   5   7    7.50    2.30
   8  -5  -7   37.50    2.60
  -8   5   7   33.00    3.30
   7  -5  -7   60.39    3.30
  -7   5   7   60.19    3.80
   6  -5  -7   -0.10    1.20
  -6   5   7    0.40    1.60
   5  -5  -7    2.40    1.30
   5  -5  -7    1.30    1.60
  -5   5   7    1.50    1.50
   4  -5  -7    0.30    1.20
   4  -5  -7   -0.10    1.50
  -4   5   7    0.50    0.80
  -4   5   7    1.00    1.50
   3  -5  -7   74.89    4.20
   3  -5  -7   81.49    4.10
  -3   5   7   80.49    3.80
  -3   5   7   74.99    4.30
   2  -5  -7   79.19    4.40
   2  -5  -7   79.29    4.50
  -2   5   7   88.79    4.10
  -2   5   7   83.09    4.40
   1  -5  -7   26.80    2.50
   1  -5  -7   24.10    2.50
  -1   5   7   22.50    2.20
  -1   5   7   25.50    2.30
   0  -5  -7   26.00    2.60
   0   5   7   18.60    2.00
   0   5   7   26.60    2.60
  -1  -5  -7   14.90    2.20
   1   5   7   13.80    2.00
   1   5   7   15.20    2.20
  -2  -5  -7    0.90    2.00
  -2  -5  -7    0.60    1.60
   2   5   7   -1.00    1.80
   2   5   7    0.40    2.20
  -3  -5  -7    2.80    2.30
  -3  -5  -7    1.10    1.60
   3   5   7    0.30    2.50
  -4  -5  -7   -0.60    2.30
  -4  -5  -7    0.70    1.70
   4   5   7   -1.40    2.70
  -5  -5  -7    3.40    2.10
  -5  -5  -7    7.30    3.00
   5   5   7    5.40    3.40
 -10   6   7   49.30    4.40
   9  -6  -7   12.50    1.80
  -9   6   7   12.60    2.70
   8  -6  -7    4.20    1.60
  -8   6   7    4.30    2.10
   7  -6  -7   62.39    3.50
  -7   6   7   51.69    4.00
   6  -6  -7   88.69    4.70
  -6   6   7   94.19    5.00
   5  -6  -7  115.49    5.60
  -5   6   7  116.59    6.00
   4  -6  -7   11.40    1.70
  -4   6   7   11.20    2.00
  -4   6   7   12.60    1.30
   3  -6  -7    4.90    1.60
  -3   6   7    4.20    1.20
  -3   6   7    5.90    1.90
   2  -6  -7   30.60    2.90
  -2   6   7   34.00    2.50
  -2   6   7   34.00    2.90
   1  -6  -7   25.10    2.50
  -1   6   7   22.70    2.40
   0   6   7   30.70    3.10
   1   6   7   32.10    2.80
   1   6   7   28.90    2.90
  -3  -6  -7   -1.20    2.00
  -4  -6  -7   10.20    2.40
  -4  -6  -7   11.60    3.80
   4   6   7   14.80    3.80
   9  -7  -7    0.80    1.80
  -9   7   7   -0.40    2.80
   8  -7  -7   57.29    3.90
  -8   7   7   58.09    4.50
   7  -7  -7   54.69    3.70
  -7   7   7   54.09    4.20
   6  -7  -7   12.20    1.90
  -6   7   7   13.60    2.40
   5  -7  -7   63.29    3.80
  -5   7   7   54.39    3.90
   4  -7  -7   13.50    2.00
  -4   7   7   17.90    2.40
  -4   7   7   17.90    1.50
   3  -7  -7   14.20    2.00
  -3   7   7   15.30    1.70
  -3   7   7   14.10    2.30
   2  -7  -7   35.70    3.40
  -2   7   7   29.40    2.50
  -2   7   7   31.30    3.00
  -1   7   7    6.10    1.70
  -1   7   7    8.80    2.30
   0   7   7   59.69    4.30
   0   7   7   60.29    3.90
   1   7   7   56.69    4.20
   8  -8  -7    4.80    2.00
  -8   8   7    4.90    3.00
   7  -8  -7    1.20    1.90
  -7   8   7    3.00    2.50
   6  -8  -7    1.30    1.90
  -6   8   7    4.00    2.40
   5  -8  -7    6.10    2.00
  -5   8   7    6.10    2.40
   4  -8  -7    1.20    2.00
  -4   8   7   -0.70    2.10
  -4   8   7    1.10    1.20
   3  -8  -7   25.60    2.70
  -3   8   7   22.30    2.80
  -3   8   7   23.10    2.10
   2  -8  -7   10.80    2.70
  -2   8   7   10.00    2.60
  -2   8   7   12.60    1.90
  -1   8   7    0.60    1.80
  -1   8   7   -0.30    2.50
   0   8   7    2.20    2.10
   0   8   7    2.20    2.60
   1   8   7    2.80    2.50
   6  -9  -7    0.80    2.30
  -6   9   7    3.40    3.00
   5  -9  -7    2.70    2.40
  -5   9   7    1.20    2.80
   4  -9  -7   -0.80    2.40
  -4   9   7    1.80    2.80
  -4   9   7    0.80    1.40
   3  -9  -7    0.40    2.50
  -3   9   7    1.10    2.70
  -3   9   7    0.70    1.70
  -2   9   7   25.50    2.60
  -2   9   7   23.50    3.30
  -1   9   7    0.40    2.80
  -1   9   7   -0.50    2.20
   2  12  -8   13.90    6.60
   1  12  -8   20.40    4.20
   1  12  -8   26.10    2.80
   0  12  -8    4.50    3.70
   0  12  -8    4.50    2.10
  -1  12  -8    0.00    1.80
  -1  12  -8    1.70    3.50
   1 -12   8    2.40    3.30
   1 -12   8    1.00    3.00
   4  11  -8    0.10    3.30
   3  11  -8    7.40    3.40
   3  11  -8    6.00    2.40
   2  11  -8   26.10    2.80
   2  11  -8   30.10    4.10
   1  11  -8   -1.10    3.00
   1  11  -8   -0.40    1.80
   0  11  -8   -0.10    1.60
   0  11  -8    0.10    2.60
   0 -11   8   -1.60    2.40
   0 -11   8   -0.80    2.40
  -1  11  -8   -1.00    1.50
  -1  11  -8    0.50    2.90
   1 -11   8    1.30    2.40
   1 -11   8    0.00    2.60
  -2  11  -8   -0.10    3.00
  -2  11  -8   -0.10    1.40
   2 -11   8   -0.90    2.60
   2 -11   8    0.10    2.30
  -3  11  -8   22.00    3.90
   3 -11   8   25.00    3.50
   3 -11   8   24.90    3.10
  -4  11  -8   42.30    4.80
   4 -11   8   49.99    4.40
   4 -11   8   57.29    5.10
   6  10  -8   11.60    4.10
  -6 -10   8    7.10    2.70
   5  10  -8    1.30    3.00
   4  10  -8   16.40    3.40
   3  10  -8    4.90    2.00
   3  10  -8    6.00    2.80
   2  10  -8    1.10    2.60
   2  10  -8    0.00    1.70
   1  10  -8    0.00    2.10
   1  10  -8   -0.10    1.60
  -1 -10   8    2.40    2.20
   0  10  -8    1.50    1.40
   0  10  -8    3.30    2.50
   0 -10   8    1.50    2.10
   0 -10   8    0.60    2.00
  -1  10  -8    6.30    2.60
  -1  10  -8    4.30    1.50
   1 -10   8    6.90    2.20
   1 -10   8    2.10    2.20
  -2  10  -8   39.30    2.60
  -2  10  -8   47.60    4.00
   2 -10   8   42.00    4.00
   2 -10   8   38.40    3.60
  -3  10  -8   60.39    4.90
   3 -10   8   58.39    4.80
   3 -10   8   67.29    4.40
  -4  10  -8   -0.90    3.00
   4 -10   8    0.90    2.80
   4 -10   8   -0.50    2.00
  -5  10  -8    5.10    3.60
   5 -10   8    3.50    3.40
   5 -10   8    3.80    2.20
   7   9  -8    7.60    3.80
  -7  -9   8    0.90    2.20
   6   9  -8   25.80    3.90
  -6  -9   8   26.70    2.80
   5   9  -8    4.60    2.80
  -5  -9   8    3.30    1.90
   4   9  -8    4.30    2.20
   3   9  -8  179.28    9.20
   3   9  -8  198.38    8.80
   2   9  -8   26.90    2.40
   2   9  -8   26.10    3.10
   1   9  -8   29.80    3.20
   1   9  -8   26.60    2.60
  -1  -9   8   24.10    2.60
  -1  -9   8   30.20    2.90
   0   9  -8   -0.30    2.10
   0   9  -8   -0.50    1.30
   0  -9   8    1.90    1.90
   0  -9   8   -0.40    1.70
  -1   9  -8    7.70    1.40
  -1   9  -8   12.70    2.60
   1  -9   8    7.10    1.80
   1  -9   8   10.60    2.20
  -2   9  -8    2.00    2.30
  -2   9  -8    0.50    1.10
   2  -9   8    3.80    2.10
   2  -9   8    2.40    1.70
  -3   9  -8    0.40    2.20
   3  -9   8    2.20    1.70
   3  -9   8    0.60    2.10
  -4   9  -8    3.90    2.70
   4  -9   8    5.20    1.80
   4  -9   8    2.00    2.60
  -5   9  -8    0.90    3.00
   5  -9   8    0.20    1.70
   5  -9   8    1.40    2.80
  -6   9  -8   -0.80    3.50
   6  -9   8    0.20    3.20
   6  -9   8    0.20    2.00
   8   8  -8   82.49    6.00
  -8  -8   8   66.69    4.40
   7   8  -8    2.60    3.00
  -7  -8   8    1.60    1.70
   6   8  -8    4.40    2.70
  -6  -8   8    9.60    1.90
   5   8  -8  105.59    6.10
  -5  -8   8  108.39    5.60
   4   8  -8  185.58    9.20
  -4  -8   8  196.68    8.70
   3   8  -8    6.40    1.70
   3   8  -8    5.80    2.00
   2   8  -8    2.10    1.80
   2   8  -8    2.80    1.50
  -2  -8   8    4.40    1.70
   1   8  -8   28.40    2.30
   1   8  -8   27.10    3.00
  -1  -8   8   28.80    2.80
  -1  -8   8   28.30    2.70
   0   8  -8   42.70    2.80
   0   8  -8   44.10    3.60
   0  -8   8   43.60    3.30
   0  -8   8   44.50    3.40
  -1   8  -8   32.80    2.30
  -1   8  -8   33.90    3.30
   1  -8   8   33.60    3.00
   1  -8   8   35.10    2.90
  -2   8  -8    4.70    2.20
  -2   8  -8    4.40    1.10
   2  -8   8    2.70    1.50
   2  -8   8    5.30    2.00
  -3   8  -8    0.50    0.80
  -3   8  -8   -0.70    2.00
   3  -8   8    0.30    2.00
   3  -8   8   -1.20    1.40
  -4   8  -8   24.70    3.20
   4  -8   8   19.10    2.70
   4  -8   8   16.50    2.00
  -5   8  -8    7.20    2.60
   5  -8   8    4.40    2.60
   5  -8   8    5.80    1.80
  -6   8  -8   22.20    3.70
   6  -8   8   18.10    3.50
   6  -8   8   13.00    2.10
  -7   8  -8   32.50    4.50
   7  -8   8   48.10    3.70
   7  -8   8   50.39    4.70
   9   7  -8    9.30    3.30
   9   7  -8    7.50    3.90
  -9  -7   8    8.30    1.90
   8   7  -8   17.80    3.20
   8   7  -8   22.60    3.70
  -8  -7   8   20.80    2.20
   7   7  -8   -0.40    2.30
   7   7  -8   -0.90    2.20
  -7  -7   8    0.20    1.50
   6   7  -8   17.20    3.20
   6   7  -8   16.80    2.70
  -6  -7   8   13.30    1.80
   5   7  -8    0.40    2.00
  -5  -7   8    1.20    1.40
   4   7  -8    1.00    1.90
  -4  -7   8    0.90    1.40
   3   7  -8   52.19    3.50
   3   7  -8   53.69    3.20
  -3  -7   8   48.00    3.30
  -3  -7   8   47.20    3.20
   2   7  -8   28.10    2.30
   2   7  -8   25.30    2.70
  -2  -7   8   23.00    2.20
  -2  -7   8   23.80    2.30
   1   7  -8  225.98   10.00
   1   7  -8  216.08    9.50
  -1  -7   8  219.08    9.70
  -1  -7   8  209.98    9.70
   0   7  -8    8.50    1.80
   0   7  -8    7.20    1.30
   0  -7   8    8.70    1.70
   0  -7   8    7.20    1.50
  -1   7  -8   77.59    3.90
  -1   7  -8   84.69    4.70
   1  -7   8   81.09    4.50
   1  -7   8   79.09    4.20
  -2   7  -8   37.00    2.30
  -2   7  -8   36.80    3.00
   2  -7   8   38.70    3.00
   2  -7   8   43.20    2.80
  -3   7  -8   56.39    4.00
  -3   7  -8   56.69    2.70
   3  -7   8   57.39    3.90
   3  -7   8   55.69    3.30
  -4   7  -8    4.00    2.00
   4  -7   8    1.70    1.40
   4  -7   8    2.10    2.00
  -5   7  -8   38.90    3.90
   5  -7   8   39.10    3.00
   5  -7   8   40.80    3.70
  -6   7  -8   37.60    4.20
   6  -7   8   40.40    3.10
   6  -7   8   44.90    4.00
  -7   7  -8    7.40    3.40
   7  -7   8    8.90    3.30
   7  -7   8    6.40    2.00
  10   6  -8    0.20    2.80
  10   6  -8    3.20    3.30
 -10  -6   8   -0.90    1.40
   9   6  -8   -0.60    3.30
   9   6  -8   -0.10    2.60
   9   6  -8    0.30    2.30
  -9  -6   8   -1.10    1.40
   8   6  -8    6.10    2.10
   8   6  -8    6.20    2.90
   8   6  -8    6.70    2.50
  -8  -6   8    4.80    1.40
   7   6  -8   35.10    3.40
   7   6  -8   38.30    3.10
   7   6  -8   41.00    3.70
  -7  -6   8   26.30    2.40
   6   6  -8    2.30    1.80
   6   6  -8   -0.40    1.40
   6   6  -8    0.00    2.00
  -6  -6   8    0.70    1.20
   5   6  -8   11.30    1.80
   5   6  -8   14.00    1.90
   5   6  -8   13.20    2.20
  -5  -6   8   15.50    1.60
   4   6  -8    4.30    2.00
   4   6  -8    6.20    1.50
   4   6  -8    8.10    1.80
   4   6  -8    4.70    1.50
  -4  -6   8    3.70    1.20
   3   6  -8    1.80    1.30
   3   6  -8    1.30    1.30
   3   6  -8    1.90    1.20
  -3  -6   8    2.50    1.20
  -3  -6   8    2.40    1.20
   2   6  -8   -0.30    1.10
   2   6  -8    0.50    1.30
   2   6  -8   -0.50    1.00
  -2  -6   8    0.50    1.20
  -2  -6   8   -0.20    1.20
  -2  -6   8   -0.50    1.10
   1   6  -8  163.18    7.30
   1   6  -8  175.58    7.70
   1   6  -8  154.68    7.20
  -1  -6   8  166.18    7.40
  -1  -6   8  158.18    7.40
   0   6  -8   -0.40    1.40
   0   6  -8    0.10    0.90
   0   6  -8   -0.30    1.10
   0  -6   8   -0.20    1.00
   0  -6   8    0.40    1.20
  -1   6  -8  100.49    5.20
  -1   6  -8  101.59    5.40
  -1   6  -8   97.79    4.60
   1  -6   8   91.19    4.80
   1  -6   8  104.79    5.00
  -2   6  -8    7.50    1.70
  -2   6  -8    6.50    1.00
   2  -6   8    6.70    1.30
   2  -6   8    7.60    1.80
  -3   6  -8   31.60    3.10
  -3   6  -8   31.50    1.80
   3  -6   8   30.90    2.40
   3  -6   8   34.70    3.10
  -4   6  -8   41.80    3.30
   4  -6   8   38.80    2.70
   4  -6   8   39.60    3.30
  -5   6  -8    5.30    2.10
   5  -6   8    8.00    1.50
   5  -6   8    9.70    2.30
  -6   6  -8    6.80    2.60
   6  -6   8   10.00    2.70
   6  -6   8    7.70    1.80
  -7   6  -8    0.60    3.00
   7  -6   8    0.90    2.80
   7  -6   8    0.80    1.80
  10   5  -8   14.20    3.20
  10   5  -8   16.40    2.80
   9   5  -8   12.50    2.70
   9   5  -8   10.80    2.20
   9   5  -8   10.00    3.20
  -9  -5   8   11.20    1.40
   8   5  -8   39.00    3.20
   8   5  -8   33.80    3.80
   8   5  -8   35.50    3.60
  -8  -5   8   32.30    2.40
   7   5  -8   82.89    4.70
   7   5  -8   81.59    4.50
   7   5  -8   85.29    4.90
  -7  -5   8   78.79    4.00
   6   5  -8   48.70    3.40
   6   5  -8   50.79    3.30
  -6  -5   8   50.19    2.90
   5   5  -8   36.60    2.50
   5   5  -8   34.90    2.90
   5   5  -8   36.40    2.70
  -5  -5   8   33.50    2.30
   4   5  -8    1.60    1.10
   4   5  -8    0.70    1.40
   4   5  -8    3.50    1.30
   4   5  -8    2.10    1.40
  -4  -5   8    1.80    1.10
  -4  -5   8    1.80    1.00
   3   5  -8  140.19    6.70
   3   5  -8  142.09    6.50
   3   5  -8  141.69    6.50
   3   5  -8  149.88    6.50
  -3  -5   8  138.29    6.40
  -3  -5   8  146.29    6.40
   2   5  -8   54.49    3.00
   2   5  -8   51.69    3.20
   2   5  -8   51.79    2.90
  -2  -5   8   51.99    2.90
  -2  -5   8   55.89    3.00
  -2  -5   8   53.59    2.90
   1   5  -8  142.19    6.80
   1   5  -8  141.09    6.50
   1   5  -8  149.29    6.60
  -1  -5   8  144.89    6.60
  -1  -5   8  148.79    6.60
  -1  -5   8  151.88    6.60
   0   5  -8   28.60    2.40
   0   5  -8   27.00    1.90
   0   5  -8   32.10    2.10
   0  -5   8   28.60    2.20
   0  -5   8   27.70    2.10
  -1   5  -8    5.70    1.00
  -1   5  -8    7.10    1.30
  -1   5  -8    5.90    1.40
   1  -5   8    2.90    1.10
   1  -5   8    4.20    1.40
  -2   5  -8   16.40    1.70
  -2   5  -8   16.40    2.00
  -2   5  -8   20.00    1.50
   2  -5   8   14.90    1.50
   2  -5   8   12.40    1.80
  -3   5  -8  107.79    4.60
  -3   5  -8  107.09    5.50
  -3   5  -8  101.99    5.20
   3  -5   8   97.29    4.90
   3  -5   8  104.49    5.40
  -4   5  -8   43.30    3.20
  -4   5  -8   45.20    3.50
   4  -5   8   48.20    3.50
   4  -5   8   45.50    2.80
  -5   5  -8    1.30    2.10
  -5   5  -8    2.80    1.80
   5  -5   8    2.40    1.40
   5  -5   8    3.20    2.10
  -6   5  -8    5.70    2.50
  -6   5  -8    4.60    2.10
   6  -5   8    5.60    1.60
   6  -5   8    7.70    2.50
  -7   5  -8    2.40    2.70
   7  -5   8    3.50    3.20
   7  -5   8    2.50    2.70
   7  -5   8    3.60    1.90
  -8   5  -8    3.80    3.60
   8  -5   8    3.40    3.80
  11   4  -8    0.60    2.40
  11   4  -8    1.20    3.20
  10   4  -8    2.60    2.00
  10   4  -8    0.50    2.60
   9   4  -8    9.70    2.50
   9   4  -8   12.80    2.00
  -9  -4   8   12.00    1.30
   8   4  -8  158.28    8.00
   8   4  -8  174.58    8.10
   8   4  -8  160.98    7.60
  -8  -4   8  162.08    7.20
   7   4  -8   70.19    3.90
   7   4  -8   66.19    4.20
   7   4  -8   80.69    4.30
  -7  -4   8   69.19    3.50
   6   4  -8    2.70    1.50
   6   4  -8    2.60    1.70
   6   4  -8    2.50    1.10
  -6  -4   8    3.40    1.00
   5   4  -8  378.36   16.60
   5   4  -8  400.36   16.50
   5   4  -8  382.66   16.60
  -5  -4   8  384.06   16.40
   4   4  -8  145.69    6.60
   4   4  -8  158.78    6.80
   4   4  -8  144.29    6.80
   4   4  -8  140.89    6.70
  -4  -4   8  148.49    6.50
  -4  -4   8  147.09    6.60
   3   4  -8    3.90    1.10
   3   4  -8    3.20    1.20
   3   4  -8    3.70    1.10
   3   4  -8    4.80    1.00
  -3  -4   8    3.40    1.10
  -3  -4   8    2.80    0.90
  -3  -4   8    4.90    1.10
   2   4  -8    7.40    1.30
   2   4  -8    9.70    1.20
   2   4  -8    8.10    1.10
   2   4  -8    9.00    1.30
  -2  -4   8    4.90    1.00
  -2  -4   8    8.30    1.20
  -2  -4   8    7.10    1.20
   1   4  -8    8.60    1.10
   1   4  -8   10.90    1.50
   1   4  -8   11.20    1.20
   1   4  -8   11.10    1.30
  -1  -4   8    8.50    1.20
  -1  -4   8   12.60    1.40
  -1  -4   8    9.10    1.20
   0   4  -8    9.90    1.10
   0   4  -8   12.10    1.50
   0   4  -8   11.70    1.40
   0  -4   8   12.30    1.30
   0  -4   8    8.50    1.20
   0  -4   8   10.50    1.40
  -1   4  -8  140.89    6.60
  -1   4  -8  148.69    6.50
  -1   4  -8  140.49    6.80
   1  -4   8  162.68    6.60
   1  -4   8  139.49    6.70
  -2   4  -8  113.69    5.60
  -2   4  -8  111.99    5.00
  -2   4  -8  110.69    5.30
   2  -4   8  115.69    5.50
   2  -4   8  109.39    5.20
  -3   4  -8   38.30    2.10
  -3   4  -8   40.10    2.80
  -3   4  -8   40.40    3.00
   3  -4   8   38.10    2.60
   3  -4   8   35.20    2.80
  -4   4  -8   65.29    4.10
  -4   4  -8   64.09    3.90
   4  -4   8   67.69    3.50
   4  -4   8   61.99    3.90
  -5   4  -8   70.49    4.40
  -5   4  -8   73.29    4.20
   5  -4   8   71.09    3.80
   5  -4   8   67.69    4.30
  -6   4  -8    8.60    2.20
  -6   4  -8    9.50    2.70
   6  -4   8    5.80    2.40
   6  -4   8    4.70    1.60
   6  -4   8    7.40    2.70
  -7   4  -8   12.40    3.00
  -7   4  -8   15.00    2.80
   7  -4   8   11.10    3.30
   7  -4   8   14.10    3.00
   7  -4   8    9.80    2.00
  -8   4  -8    9.30    3.30
  -8   4  -8    7.70    3.30
   8  -4   8    9.70    2.30
   8  -4   8    9.20    3.80
  11   3  -8    4.20    2.20
  11   3  -8   -0.80    2.90
  10   3  -8   -1.20    2.40
  10   3  -8   -0.70    1.70
   9   3  -8    4.30    2.10
   9   3  -8    3.80    1.50
   8   3  -8   13.20    2.30
   8   3  -8   12.80    1.70
  -8  -3   8   14.60    1.30
   7   3  -8   68.29    3.90
   7   3  -8   60.19    3.90
   7   3  -8   68.39    3.50
  -7  -3   8   60.19    3.10
   6   3  -8   45.30    2.80
   6   3  -8   41.70    2.90
   6   3  -8   42.00    2.90
  -6  -3   8   43.60    2.40
   5   3  -8   34.20    2.40
   5   3  -8   34.90    2.50
   5   3  -8   36.30    2.30
  -5  -3   8   37.20    2.10
  -5  -3   8   38.70    2.10
   4   3  -8   64.09    4.00
   4   3  -8   57.99    3.20
   4   3  -8   60.99    3.30
   4   3  -8   61.49    3.10
  -4  -3   8   62.59    3.00
  -4  -3   8   58.09    3.00
   3   3  -8   46.70    2.70
   3   3  -8   43.30    2.70
   3   3  -8   50.39    2.60
   3   3  -8   47.40    2.60
  -3  -3   8   50.49    2.70
  -3  -3   8   53.19    2.70
  -3  -3   8   46.50    2.50
   2   3  -8  230.38    9.90
   2   3  -8  224.88    9.70
   2   3  -8  232.58    9.70
   2   3  -8  214.68    9.80
  -2  -3   8  238.88    9.80
  -2  -3   8  230.88    9.80
  -2  -3   8  208.18    9.70
   1   3  -8  325.07   14.20
   1   3  -8  347.57   14.10
   1   3  -8  330.77   14.30
   1   3  -8  333.77   14.10
  -1  -3   8  338.37   14.10
  -1  -3   8  326.97   14.10
  -1  -3   8  324.77   14.20
   0   3  -8  482.25   21.10
   0   3  -8  513.85   21.10
   0   3  -8  488.95   20.90
   0  -3   8  502.25   21.00
   0  -3   8  505.25   20.90
   0  -3   8  496.55   21.10
  -1   3  -8   16.90    1.70
  -1   3  -8   13.50    1.60
  -1   3  -8   16.90    1.50
   1  -3   8   17.10    1.70
   1  -3   8   14.70    1.40
  -2   3  -8  195.98    9.20
  -2   3  -8  206.18    8.80
  -2   3  -8  197.98    9.10
   2  -3   8  203.98    9.10
   2  -3   8  213.08    8.90
  -3   3  -8  185.28    8.30
  -3   3  -8  176.08    8.10
  -3   3  -8  170.58    7.60
   3  -3   8  180.28    7.90
   3  -3   8  173.38    8.10
  -4   3  -8   54.69    3.50
  -4   3  -8   47.30    2.50
  -4   3  -8   50.89    3.50
   4  -3   8   51.29    3.40
   4  -3   8   49.50    3.00
  -5   3  -8   19.20    2.30
  -5   3  -8   16.90    2.60
   5  -3   8   20.50    2.90
   5  -3   8   16.20    2.30
   5  -3   8   19.60    2.00
  -6   3  -8  114.69    6.70
  -6   3  -8  138.59    6.60
   6  -3   8  125.89    6.60
   6  -3   8  123.09    6.80
   6  -3   8  130.09    6.10
  -7   3  -8   35.90    4.00
  -7   3  -8   29.90    3.30
   7  -3   8   25.60    2.60
   7  -3   8   30.00    4.00
  -8   3  -8    4.00    3.10
  -8   3  -8    3.10    3.00
   8  -3   8    3.40    2.10
   8  -3   8    2.90    3.10
  11   2  -8   22.50    2.50
  11   2  -8   22.00    3.50
  10   2  -8   18.00    2.90
  10   2  -8   16.40    2.00
   9   2  -8   -0.30    1.30
   9   2  -8    1.10    2.00
   8   2  -8   33.50    2.30
   8   2  -8   30.30    3.00
   7   2  -8   -0.70    1.10
   7   2  -8    0.30    1.50
  -7  -2   8    0.40    0.70
   6   2  -8   33.50    2.60
   6   2  -8   36.10    2.20
  -6  -2   8   34.40    2.00
   5   2  -8    6.20    1.10
   5   2  -8    7.00    1.40
   5   2  -8    6.70    1.20
  -5  -2   8    7.30    1.00
  -5  -2   8    4.30    0.80
   4   2  -8   20.00    1.60
   4   2  -8   19.90    1.80
   4   2  -8   19.50    1.60
  -4  -2   8   18.00    1.40
  -4  -2   8   17.50    1.50
   3   2  -8   10.80    1.10
   3   2  -8    9.70    1.20
   3   2  -8    8.40    1.10
   3   2  -8    8.30    1.30
  -3  -2   8    8.00    1.10
  -3  -2   8    6.30    0.90
  -3  -2   8   11.50    1.20
   2   2  -8    2.20    0.80
   2   2  -8    1.30    0.90
   2   2  -8    1.70    0.90
   2   2  -8    1.10    1.00
  -2  -2   8    1.70    0.90
  -2  -2   8    2.30    0.90
  -2  -2   8    1.70    0.80
   1   2  -8   39.80    2.30
   1   2  -8   43.60    2.50
   1   2  -8   34.20    2.20
   1   2  -8   42.10    2.30
  -1  -2   8   44.60    2.30
  -1  -2   8   38.40    2.20
  -1  -2   8   41.00    2.40
   0   2  -8   29.60    2.00
   0   2  -8   24.20    1.90
   0   2  -8   29.20    2.10
   0   2  -8   28.80    1.80
   0  -2   8   30.30    2.00
   0  -2   8   31.40    2.10
   0  -2   8   27.50    1.90
  -1   2  -8   52.29    3.00
  -1   2  -8   54.69    3.00
  -1   2  -8   50.99    2.70
   1  -2   8   55.99    2.90
   1  -2   8   48.60    2.90
  -2   2  -8    3.10    1.30
  -2   2  -8    3.90    1.40
  -2   2  -8    3.50    0.90
   2  -2   8    3.50    1.10
   2  -2   8    3.30    1.30
  -3   2  -8   60.69    3.10
  -3   2  -8   64.39    3.60
  -3   2  -8   64.19    3.70
  -3   2  -8   61.09    3.10
   3  -2   8   55.59    3.60
   3  -2   8   60.29    3.40
   3  -2   8   66.19    3.70
  -4   2  -8   18.20    1.50
  -4   2  -8   15.00    2.40
  -4   2  -8   22.50    2.40
   4  -2   8   21.80    2.00
   4  -2   8   18.90    2.20
   4  -2   8   18.70    2.50
  -5   2  -8   37.80    3.50
  -5   2  -8   37.80    2.00
  -5   2  -8   36.30    3.20
   5  -2   8   39.20    3.20
   5  -2   8   33.50    2.90
   5  -2   8   41.00    3.60
  -6   2  -8   -0.20    2.00
  -6   2  -8    1.00    2.20
   6  -2   8   -0.10    1.60
   6  -2   8    0.20    2.30
   6  -2   8   -0.40    2.30
  -7   2  -8   13.90    3.20
  -7   2  -8   11.90    2.70
   7  -2   8   11.90    3.10
   7  -2   8   14.70    2.20
  -8   2  -8    3.30    2.80
   8  -2   8    1.50    2.30
   8  -2   8    0.50    3.90
  11   1  -8   65.59    5.40
  11   1  -8   57.19    3.70
  10   1  -8   10.10    1.60
  10   1  -8    7.50    2.60
   9   1  -8   23.20    2.30
   9   1  -8   21.90    2.80
   8   1  -8   68.89    3.60
   8   1  -8   68.39    4.20
   7   1  -8   31.70    2.60
   7   1  -8   27.40    2.00
   6   1  -8  124.29    6.10
   6   1  -8  129.69    5.80
  -6  -1   8  127.39    5.50
  -6  -1   8  126.29    5.80
   5   1  -8   95.99    4.50
   5   1  -8   99.39    4.80
  -5  -1   8   93.09    4.40
  -5  -1   8  103.59    4.50
   4   1  -8    7.40    1.00
   4   1  -8    7.60    1.20
  -4  -1   8    7.80    1.10
  -4  -1   8    5.10    0.90
   3   1  -8    3.60    0.70
   3   1  -8    3.60    1.00
   3   1  -8    2.90    0.90
   3   1  -8    3.70    1.10
  -3  -1   8    3.20    0.80
  -3  -1   8    4.50    0.90
   2   1  -8  116.29    5.20
   2   1  -8  111.99    5.50
   2   1  -8  124.29    5.30
   2   1  -8  114.99    5.30
  -2  -1   8  112.99    5.20
  -2  -1   8  121.69    5.30
  -2  -1   8  116.69    5.40
   1   1  -8   17.80    1.60
   1   1  -8   18.30    1.50
   1   1  -8   23.10    1.80
   1   1  -8   22.20    1.70
  -1  -1   8   19.60    1.70
  -1  -1   8   22.10    1.70
  -1  -1   8   19.60    1.60
   0   1  -8   10.90    1.30
   0   1  -8    8.70    1.10
   0   1  -8   14.30    1.40
   0   1  -8   16.50    1.60
   0  -1   8   10.80    1.20
   0  -1   8   11.50    1.40
   0  -1   8    9.20    1.20
  -1   1  -8   11.60    1.20
  -1   1  -8   11.30    1.40
  -1   1  -8   10.20    1.50
   1  -1   8    9.00    1.40
   1  -1   8    9.00    1.40
   1  -1   8    9.30    1.20
  -2   1  -8    0.00    0.90
  -2   1  -8    1.20    1.20
  -2   1  -8    0.30    1.30
   2  -1   8    1.00    1.10
   2  -1   8    1.60    1.20
   2  -1   8   -0.10    1.00
  -3   1  -8   51.89    3.20
  -3   1  -8   46.30    2.70
  -3   1  -8   52.59    3.40
   3  -1   8   51.49    3.20
   3  -1   8   45.50    3.10
   3  -1   8   50.69    3.00
  -4   1  -8   19.50    2.30
  -4   1  -8   23.40    2.70
  -4   1  -8   21.70    1.70
   4  -1   8   18.30    1.90
   4  -1   8   18.30    2.60
   4  -1   8   20.00    2.20
  -5   1  -8   24.60    1.80
  -5   1  -8   29.30    3.20
  -5   1  -8   25.80    2.70
   5  -1   8   26.80    2.40
   5  -1   8   34.30    3.40
   5  -1   8   28.50    2.70
  -6   1  -8   53.19    3.90
   6  -1   8   48.00    3.50
   6  -1   8   54.49    4.50
  -7   1  -8    4.20    2.60
   7  -1   8    5.10    2.10
   7  -1   8    6.70    3.00
   8  -1   8    5.50    4.40
   8  -1   8    6.60    2.60
  11   0  -8  100.99    6.40
  11   0  -8  101.09    5.20
  10   0  -8   16.10    1.80
  10   0  -8   11.10    2.80
   9   0  -8   26.40    2.20
   9   0  -8   30.60    3.10
   8   0  -8   55.59    3.10
   8   0  -8   55.49    3.70
   7   0  -8   79.49    3.80
   7   0  -8   71.89    4.30
  -7   0   8   79.79    3.90
   6   0  -8  132.29    6.10
   6   0  -8  121.59    5.60
  -6   0   8  125.89    5.40
  -6   0   8  123.39    5.70
   5   0  -8    0.80    0.80
   5   0  -8   -0.20    1.20
  -5   0   8    0.60    0.60
  -5   0   8    0.00    0.90
   4   0  -8   38.30    2.60
   4   0  -8   44.00    2.40
  -4   0   8   44.00    2.40
  -4   0   8   43.50    2.20
   3   0  -8  344.77   14.10
   3   0  -8  319.97   14.30
   3   0  -8  342.47   14.20
  -3   0   8  325.27   14.00
  -3   0   8  332.27   14.20
   2   0  -8   15.60    1.50
   2   0  -8   19.40    1.50
   2   0  -8   14.30    1.10
   2   0  -8   11.90    1.50
  -2   0   8   18.20    1.70
  -2   0   8   14.50    1.30
  -2   0   8   15.80    1.20
  -2   0   8   16.50    1.50
   1   0  -8    3.10    1.00
   1   0  -8    4.80    1.00
   1   0  -8    5.60    1.00
   1   0  -8    5.80    1.00
  -1   0   8    6.10    1.00
  -1   0   8    4.20    1.00
  -1   0   8    4.80    1.00
  -1   0   8    5.40    0.90
   0   0  -8   63.49    3.40
   0   0  -8   68.09    3.70
   0   0  -8   68.69    3.40
   0   0   8   66.69    3.50
   0   0   8   67.99    3.40
   0   0   8   70.09    3.40
   0   0   8   73.99    3.50
  -1   0  -8   28.90    2.10
  -1   0  -8   35.30    2.40
  -1   0  -8   30.30    2.20
   1   0   8   34.20    2.30
   1   0   8   34.60    2.40
   1   0   8   27.20    2.30
   1   0   8   34.20    2.30
  -2   0  -8   20.80    2.10
  -2   0  -8   25.20    1.90
   2   0   8   20.20    2.10
   2   0   8   23.80    2.10
   2   0   8   20.80    2.10
  -3   0  -8  261.07   10.90
  -3   0  -8  243.28   11.30
   3   0   8  250.47   11.40
   3   0   8  255.77   11.10
   3   0   8  251.67   11.20
  -4   0  -8  144.29    7.20
  -4   0  -8  148.09    6.60
   4   0   8  143.79    6.90
   4   0   8  145.09    7.30
   4   0   8  157.78    7.10
  -5   0  -8   43.50    2.50
  -5   0  -8   39.50    3.30
   5   0   8   38.10    3.80
   5   0   8   42.10    3.30
   5   0   8   44.00    3.50
  -6   0  -8   21.90    2.90
  -6   0  -8   29.10    1.90
   6   0   8   27.00    2.60
   6   0   8   27.20    3.80
  -7   0  -8    1.00    2.60
   7   0   8    0.50    3.20
   7   0   8    0.90    2.20
  11  -1  -8   25.00    2.30
  11  -1  -8   34.10    3.90
  10  -1  -8    2.60    2.40
  10  -1  -8    3.20    1.40
   9  -1  -8    1.00    1.10
   9  -1  -8    1.70    2.00
   8  -1  -8    2.10    1.80
   8  -1  -8    1.80    1.00
   7  -1  -8   45.60    2.60
   7  -1  -8   46.50    3.20
  -7   1   8   45.70    2.80
   6  -1  -8    9.70    1.20
   6  -1  -8    8.30    1.60
  -6   1   8    9.80    1.40
   5  -1  -8    5.30    1.40
   5  -1  -8    7.00    1.10
  -5   1   8    7.70    1.30
  -5   1   8    7.10    0.80
   4  -1  -8  153.28    6.70
   4  -1  -8  151.48    6.90
  -4   1   8  141.49    6.50
  -4   1   8  158.18    6.80
   3  -1  -8   -0.20    1.10
   3  -1  -8    0.60    0.80
  -3   1   8    0.10    0.70
  -3   1   8    0.00    0.90
   2  -1  -8    1.00    1.00
   2  -1  -8    0.30    1.00
   2  -1  -8   -0.20    0.90
  -2   1   8    0.10    0.90
  -2   1   8    0.40    0.80
   1  -1  -8   14.00    1.60
   1  -1  -8   17.40    1.60
   1  -1  -8   17.50    1.50
  -1   1   8   18.10    1.60
  -1   1   8   15.40    1.60
  -1   1   8   19.10    1.60
  -1   1   8   18.00    1.50
   0  -1  -8   -0.80    1.10
   0  -1  -8    0.20    1.10
   0  -1  -8    0.20    1.00
   0   1   8    0.60    1.10
   0   1   8    0.30    0.90
   0   1   8    0.60    1.10
   0   1   8    0.10    1.00
  -1  -1  -8  117.69    5.50
  -1  -1  -8  122.29    5.80
   1   1   8  117.69    5.60
   1   1   8  121.89    5.60
   1   1   8  121.69    5.70
   1   1   8  117.39    5.70
  -2  -1  -8  244.78   10.90
  -2  -1  -8  246.28   10.60
   2   1   8  248.38   10.70
   2   1   8  241.78   10.80
   2   1   8  239.48   10.90
  -3  -1  -8   77.29    3.90
  -3  -1  -8   85.99    4.50
   3   1   8   72.89    4.50
   3   1   8   72.89    4.20
   3   1   8   75.19    4.20
  -4  -1  -8    6.40    2.00
  -4  -1  -8    5.80    1.30
   4   1   8    3.50    2.20
   4   1   8    5.20    1.70
   4   1   8    7.80    1.90
  -5  -1  -8   36.50    2.50
  -5  -1  -8   33.50    3.30
   5   1   8   44.10    3.40
   5   1   8   33.00    3.50
  -6  -1  -8   70.79    3.70
  -6  -1  -8   61.09    4.70
   6   1   8   77.79    4.70
   6   1   8   78.29    5.50
  -7  -1  -8    4.80    2.90
  -7  -1  -8    4.10    1.30
   7   1   8    3.90    3.50
   7   1   8    3.30    2.50
  11  -2  -8    2.50    1.60
  11  -2  -8    2.10    3.20
  10  -2  -8   18.00    3.00
  10  -2  -8   19.00    1.80
   9  -2  -8   19.30    2.00
   9  -2  -8   24.90    2.80
   8  -2  -8  102.99    5.60
   8  -2  -8  101.39    4.80
  -8   2   8  104.09    5.20
   7  -2  -8   12.50    2.00
   7  -2  -8   12.70    1.30
  -7   2   8   11.40    1.70
   6  -2  -8    6.30    1.10
   6  -2  -8    4.50    1.70
  -6   2   8    4.80    1.40
   5  -2  -8    1.90    1.30
   5  -2  -8    0.60    0.90
  -5   2   8    0.00    0.60
  -5   2   8    0.00    1.10
   4  -2  -8  110.19    5.60
   4  -2  -8  114.69    5.30
  -4   2   8  117.19    5.10
  -4   2   8  118.99    5.40
   3  -2  -8   85.89    4.60
   3  -2  -8   99.69    4.40
  -3   2   8   91.19    4.50
  -3   2   8   89.89    4.20
   2  -2  -8   95.59    4.40
   2  -2  -8   91.79    4.60
  -2   2   8   86.69    4.20
  -2   2   8   89.49    4.40
   1  -2  -8   79.29    4.00
   1  -2  -8   76.19    4.20
   1  -2  -8   87.89    4.10
  -1   2   8   73.99    3.90
  -1   2   8   85.69    4.10
   0  -2  -8  215.78    9.50
   0  -2  -8  202.88    9.20
   0   2   8  215.28    9.30
   0   2   8  203.78    9.20
   0   2   8  211.08    9.40
  -1  -2  -8   25.00    2.40
  -1  -2  -8   26.80    2.30
   1   2   8   25.40    2.30
   1   2   8   29.40    2.40
   1   2   8   24.60    2.30
   1   2   8   23.80    2.30
  -2  -2  -8   82.79    4.10
  -2  -2  -8   72.49    4.30
   2   2   8   83.69    4.40
   2   2   8   78.89    4.20
   2   2   8   76.19    4.30
  -3  -2  -8    6.50    1.40
  -3  -2  -8    4.50    1.90
   3   2   8    5.00    2.00
   3   2   8    6.00    1.80
   3   2   8    6.00    1.80
  -4  -2  -8   56.29    4.00
  -4  -2  -8   53.79    3.30
   4   2   8   60.09    3.90
   4   2   8   60.09    4.20
  -5  -2  -8   15.80    1.80
  -5  -2  -8   15.80    2.60
   5   2   8   15.10    2.40
   5   2   8   19.80    3.20
  -6  -2  -8    8.60    2.70
  -6  -2  -8   14.10    1.80
   6   2   8   15.00    2.60
   6   2   8   11.30    3.50
  11  -3  -8   32.10    4.20
  11  -3  -8   35.00    2.90
  10  -3  -8   30.40    3.60
  10  -3  -8   26.20    2.40
   9  -3  -8   15.30    1.70
   9  -3  -8   24.40    3.00
   8  -3  -8   75.99    4.40
   8  -3  -8   59.39    3.40
  -8   3   8   67.29    3.90
   7  -3  -8   53.69    3.70
   7  -3  -8   46.10    2.80
  -7   3   8   47.00    3.20
   6  -3  -8   81.79    4.20
   6  -3  -8   91.29    4.60
  -6   3   8   81.79    4.40
   5  -3  -8   12.80    1.90
   5  -3  -8    9.80    1.40
  -5   3   8   11.60    1.60
  -5   3   8   10.60    1.00
   4  -3  -8   20.30    2.00
   4  -3  -8   19.40    2.00
  -4   3   8   20.20    2.00
  -4   3   8   21.90    1.60
   3  -3  -8    8.80    1.40
   3  -3  -8    5.40    1.40
  -3   3   8    4.90    1.30
  -3   3   8    8.10    1.10
   2  -3  -8    4.60    1.30
   2  -3  -8    3.10    1.30
  -2   3   8    1.80    1.30
  -2   3   8    1.30    1.00
   1  -3  -8  275.97   11.80
   1  -3  -8  261.57   11.50
  -1   3   8  259.07   11.40
  -1   3   8  264.27   11.60
   0  -3  -8   35.20    2.70
   0  -3  -8   39.70    2.90
   0   3   8   41.70    2.80
   0   3   8   43.30    2.90
  -1  -3  -8   18.30    2.10
  -1  -3  -8   16.00    1.90
   1   3   8   12.20    2.00
   1   3   8    8.40    1.70
   1   3   8    8.50    1.70
  -2  -3  -8   77.49    4.00
  -2  -3  -8   66.59    4.30
   2   3   8   75.49    4.20
   2   3   8   71.39    4.40
  -3  -3  -8   50.09    3.20
  -3  -3  -8   52.09    3.80
   3   3   8   49.50    3.60
   3   3   8   46.80    3.80
  -4  -3  -8    0.80    2.10
  -4  -3  -8    0.70    1.40
   4   3   8    1.90    2.40
  -5  -3  -8    1.60    2.50
  -5  -3  -8    1.10    1.60
   5   3   8    0.10    2.70
  -6  -3  -8    3.70    1.80
  -6  -3  -8    1.80    2.80
   6   3   8    2.80    3.70
  10  -4  -8    6.50    3.20
  10  -4  -8    7.70    1.70
   9  -4  -8   12.40    2.70
   9  -4  -8    7.60    1.50
  -9   4   8   11.90    2.30
   8  -4  -8   49.70    4.00
   8  -4  -8   41.20    2.80
  -8   4   8   50.89    3.50
   7  -4  -8  165.18    7.50
   7  -4  -8  176.18    8.10
  -7   4   8  160.58    7.80
   6  -4  -8  194.38    8.60
   6  -4  -8  204.18    9.10
  -6   4   8  185.28    8.90
   5  -4  -8  227.58    9.80
   5  -4  -8  234.78   10.20
  -5   4   8  209.18    9.50
  -5   4   8  235.48   10.10
   4  -4  -8   97.49    4.90
   4  -4  -8  106.79    5.20
  -4   4   8  102.19    5.00
  -4   4   8   95.89    4.60
   3  -4  -8  483.65   20.10
   3  -4  -8  469.95   19.80
  -3   4   8  455.55   20.00
  -3   4   8  458.85   19.70
   2  -4  -8   95.89    5.00
   2  -4  -8   93.89    4.80
  -2   4   8   94.69    4.60
  -2   4   8   93.99    4.90
   1  -4  -8   34.00    2.80
   1  -4  -8   39.00    3.00
  -1   4   8   36.60    2.90
  -1   4   8   37.90    2.60
   0  -4  -8  183.88    8.60
   0   4   8  176.18    8.50
   0   4   8  196.18    8.40
  -1  -4  -8   24.80    2.60
  -1  -4  -8   29.90    2.50
   1   4   8   21.90    2.40
   1   4   8   32.30    2.50
  -2  -4  -8   22.90    2.70
  -2  -4  -8   23.70    2.30
   2   4   8   23.60    2.60
   2   4   8   23.70    2.90
  -3  -4  -8   36.00    3.50
  -3  -4  -8   35.00    3.10
   3   4   8   37.10    4.00
  -4  -4  -8   15.20    2.80
  -4  -4  -8   17.20    2.20
   4   4   8   14.60    3.10
  -5  -4  -8   19.40    2.40
  -5  -4  -8   11.90    3.00
   5   4   8   14.40    3.70
  10  -5  -8   44.80    3.20
   9  -5  -8    0.40    1.60
  -9   5   8    2.40    2.20
   8  -5  -8   -1.00    1.40
  -8   5   8   -0.10    1.90
   7  -5  -8    9.70    1.60
  -7   5   8   11.40    2.00
   6  -5  -8    0.20    1.40
  -6   5   8   -0.60    1.70
   5  -5  -8    1.70    2.30
   5  -5  -8    1.00    1.40
  -5   5   8    0.80    1.60
  -5   5   8    0.50    0.80
   4  -5  -8   38.60    3.20
   4  -5  -8   38.00    2.80
  -4   5   8   33.50    2.20
  -4   5   8   35.10    3.00
   3  -5  -8    3.80    1.80
   3  -5  -8    4.90    1.60
  -3   5   8    2.40    1.60
   2  -5  -8   16.40    2.30
   2  -5  -8   19.10    2.10
  -2   5   8   15.30    2.10
  -2   5   8   15.80    1.70
   1  -5  -8  115.69    5.80
  -1   5   8  112.59    5.40
  -1   5   8  105.29    5.60
   0  -5  -8   52.39    3.70
   0   5   8   48.30    3.60
   0   5   8   50.59    3.40
  -1  -5  -8   47.60    3.70
   1   5   8   38.50    3.40
   1   5   8   44.70    3.50
  -2  -5  -8   -0.60    2.20
  -2  -5  -8    0.30    1.80
   2   5   8    0.70    2.30
  -3  -5  -8    8.10    2.10
  -3  -5  -8    7.10    2.60
  -4  -5  -8  137.29    7.00
  -4  -5  -8  144.79    7.60
   4   5   8  141.89    8.00
   9  -6  -8    1.40    1.90
  -9   6   8    1.30    2.50
   8  -6  -8    2.50    1.70
  -8   6   8    1.00    2.20
   7  -6  -8    7.70    1.80
  -7   6   8   10.90    2.20
   6  -6  -8   -0.20    1.50
  -6   6   8    0.30    1.90
   5  -6  -8   -0.80    1.50
  -5   6   8   -0.60    0.80
  -5   6   8   -0.30    1.80
   4  -6  -8    5.20    1.80
  -4   6   8    5.60    1.90
  -4   6   8    4.60    1.20
   3  -6  -8    1.40    1.70
  -3   6   8    1.40    1.20
  -3   6   8   -1.20    1.80
   2  -6  -8    3.20    1.80
  -2   6   8    1.80    1.40
  -2   6   8    5.50    2.00
  -1   6   8    0.80    1.90
   0   6   8    1.80    1.90
   0   6   8    1.80    2.00
   1   6   8   38.30    3.70
   1   6   8   29.70    3.00
  -3  -6  -8    4.10    2.40
   9  -7  -8   12.20    3.20
   8  -7  -8   -0.20    1.90
  -8   7   8    2.10    2.60
   7  -7  -8    8.40    2.10
  -7   7   8    9.70    2.70
   6  -7  -8   33.00    3.30
  -6   7   8   35.70    3.40
   5  -7  -8    7.10    2.00
  -5   7   8    4.90    2.10
   4  -7  -8    2.60    1.80
  -4   7   8    0.80    2.00
  -4   7   8   -0.10    1.20
   3  -7  -8   10.10    2.10
  -3   7   8    6.80    2.30
  -3   7   8    6.30    1.50
   2  -7  -8    9.10    3.70
  -2   7   8   12.60    1.90
  -2   7   8   14.10    2.50
  -1   7   8   12.00    2.60
  -1   7   8   10.50    2.00
   0   7   8    3.70    2.50
   0   7   8    3.30    2.20
   1   7   8   -1.50    2.40
   7  -8  -8   44.50    4.00
  -7   8   8   51.99    4.80
   6  -8  -8   21.60    2.70
  -6   8   8   21.60    3.30
   5  -8  -8    9.70    2.30
  -5   8   8    8.70    2.60
   4  -8  -8   15.00    2.60
  -4   8   8   10.60    2.70
  -4   8   8   10.90    1.60
   3  -8  -8   64.39    4.70
  -3   8   8   54.29    4.40
  -3   8   8   54.19    3.60
  -2   8   8    2.70    2.80
  -2   8   8    1.40    1.80
  -1   8   8   15.40    3.20
  -1   8   8   16.30    2.50
   0   8   8  136.69    7.80
   0   8   8  142.09    7.30
   4  -9  -8    9.40    3.00
   1  12  -9    3.00    5.30
   0  12  -9    3.10    6.00
   4  11  -9   18.70    4.10
   3  11  -9   13.70    2.70
   3  11  -9   11.00    3.60
   2  11  -9   12.20    2.40
   2  11  -9   16.50    3.70
   1  11  -9   -1.50    2.90
   1  11  -9   -0.80    1.80
   0  11  -9  102.79    6.20
   0  11  -9   89.09    5.20
   0 -11   9  101.99    6.20
  -1  11  -9   65.69    5.20
  -1  11  -9   66.99    4.10
   1 -11   9   82.29    5.50
   1 -11   9   74.89    5.40
  -2  11  -9    0.40    3.40
  -2  11  -9    0.20    1.40
   2 -11   9   -1.20    3.10
   2 -11   9   -1.70    2.50
  -3  11  -9    1.10    3.30
   3 -11   9   -1.00    2.50
   3 -11   9    2.70    3.50
   6  10  -9    4.90    3.70
  -6 -10   9    7.60    2.70
   5  10  -9    5.90    3.20
   4  10  -9   18.20    3.20
   3  10  -9   12.00    2.40
   3  10  -9   12.70    2.90
   2  10  -9   56.79    4.40
   2  10  -9   58.69    3.90
   1  10  -9   38.90    4.10
   1  10  -9   40.20    3.20
  -1 -10   9   42.90    3.90
   0  10  -9   12.50    3.10
   0  10  -9   19.70    2.10
   0 -10   9   17.20    2.80
   0 -10   9   25.50    2.90
  -1  10  -9    6.30    1.50
  -1  10  -9    6.90    2.50
   1 -10   9    5.60    2.60
   1 -10   9    5.90    2.30
  -2  10  -9   26.40    3.50
  -2  10  -9   25.30    2.30
   2 -10   9   30.40    3.00
   2 -10   9   25.00    3.40
  -3  10  -9    5.50    2.70
   3 -10   9   10.20    3.10
   3 -10   9    6.60    2.20
  -4  10  -9   28.00    4.00
   4 -10   9   22.60    2.80
   4 -10   9   25.00    3.80
   5 -10   9   -0.50    2.40
   7   9  -9   48.30    4.80
  -7  -9   9   45.00    4.00
   6   9  -9    9.40    3.10
  -6  -9   9    6.60    2.20
   5   9  -9   28.50    3.60
  -5  -9   9   25.50    2.80
   4   9  -9   25.80    3.30
   3   9  -9   15.10    2.90
   3   9  -9   10.50    2.10
   2   9  -9   14.70    2.80
   2   9  -9   20.60    2.20
   1   9  -9   20.40    2.00
   1   9  -9   19.60    2.90
  -1  -9   9   26.80    2.80
  -1  -9   9   21.20    2.70
   0   9  -9   31.40    2.60
   0   9  -9   28.20    3.30
   0  -9   9   31.70    3.00
   0  -9   9   26.40    2.70
  -1   9  -9   16.10    1.70
  -1   9  -9   19.40    3.00
   1  -9   9   15.10    2.60
   1  -9   9   22.50    2.40
  -2   9  -9    3.60    2.20
  -2   9  -9    4.00    1.20
   2  -9   9    3.20    2.30
   2  -9   9    3.20    1.80
  -3   9  -9    4.30    2.70
   3  -9   9    6.30    2.60
   3  -9   9    5.30    1.90
  -4   9  -9    4.90    3.00
   4  -9   9    4.60    1.90
   4  -9   9    8.20    2.90
  -5   9  -9    6.60    3.40
   5  -9   9    7.60    2.20
   5  -9   9    7.10    3.40
   8   8  -9    0.40    3.30
  -8  -8   9   -0.10    1.90
   7   8  -9    1.80    3.00
  -7  -8   9    1.30    1.80
   6   8  -9    1.70    2.50
  -6  -8   9    1.20    1.60
   5   8  -9    0.00    2.30
  -5  -8   9    1.20    1.70
   4   8  -9   -0.20    2.10
  -4  -8   9   -0.80    1.70
   3   8  -9   21.60    2.90
   3   8  -9   16.20    2.20
   2   8  -9    7.60    2.20
   2   8  -9    5.70    1.60
  -2  -8   9    6.90    1.90
   1   8  -9    2.90    1.40
   1   8  -9    2.70    2.00
  -1  -8   9    3.00    1.70
  -1  -8   9    3.10    1.60
   0   8  -9  182.98    8.40
   0  -8   9  164.28    8.10
   0  -8   9  164.98    7.90
  -1   8  -9    3.50    2.00
  -1   8  -9    4.00    1.20
   1  -8   9    5.00    1.60
   1  -8   9    7.40    2.10
  -2   8  -9    2.10    1.10
  -2   8  -9    0.90    2.10
   2  -8   9    3.80    1.60
   2  -8   9    3.30    2.10
  -3   8  -9    0.70    2.30
  -3   8  -9    3.60    0.90
   3  -8   9    0.80    1.50
   3  -8   9    2.40    2.30
  -4   8  -9   -0.50    2.20
   4  -8   9    0.20    1.60
   4  -8   9    1.60    2.40
  -5   8  -9    3.10    2.90
   5  -8   9    3.80    1.90
   5  -8   9    3.60    2.70
  -6   8  -9   11.10    3.30
   6  -8   9   12.30    2.30
   6  -8   9   17.50    3.60
   9   7  -9    3.50    3.50
   9   7  -9    0.70    3.40
  -9  -7   9    3.50    1.80
   8   7  -9   -0.90    2.60
   8   7  -9    0.10    2.90
  -8  -7   9   -0.50    1.60
   7   7  -9    5.20    2.40
   7   7  -9    7.80    2.70
  -7  -7   9    7.50    1.60
   6   7  -9   21.70    3.60
   6   7  -9   19.00    3.00
  -6  -7   9   18.10    2.00
   5   7  -9   19.80    2.50
  -5  -7   9   19.20    2.10
   4   7  -9    1.60    1.70
  -4  -7   9    0.90    1.40
   3   7  -9    3.80    1.50
   3   7  -9    5.60    2.00
  -3  -7   9    4.70    1.50
  -3  -7   9    4.80    1.50
   2   7  -9   38.40    2.60
   2   7  -9   36.10    3.10
  -2  -7   9   30.00    3.50
  -2  -7   9   32.60    2.70
   1   7  -9   55.69    3.20
   1   7  -9   52.79    3.50
  -1  -7   9   50.29    3.40
  -1  -7   9   55.19    3.40
   0   7  -9   57.09    3.70
   0   7  -9   48.80    3.00
   0  -7   9   50.59    3.40
   0  -7   9   53.59    3.40
  -1   7  -9   69.79    4.20
  -1   7  -9   60.29    3.30
   1  -7   9   64.49    3.80
   1  -7   9   57.69    3.60
  -2   7  -9  175.68    8.30
  -2   7  -9  165.28    7.40
   2  -7   9  172.58    8.10
   2  -7   9  163.78    7.70
  -3   7  -9   21.50    2.70
  -3   7  -9   18.10    1.50
   3  -7   9   17.40    2.40
   3  -7   9   20.10    2.00
  -4   7  -9   11.90    2.70
   4  -7   9   10.30    2.40
   4  -7   9   14.50    1.90
  -5   7  -9    5.10    2.70
   5  -7   9    3.70    1.70
   5  -7   9    3.70    2.40
  -6   7  -9    0.30    2.90
   6  -7   9    2.90    1.90
   6  -7   9    4.50    2.90
  -7   7  -9   17.30    6.40
   7  -7   9   15.30    3.80
   7  -7   9   13.60    3.20
  10   6  -9   10.10    3.80
  10   6  -9    9.40    2.90
 -10  -6   9   12.10    1.70
   9   6  -9    1.80    2.90
   9   6  -9    0.70    2.20
  -9  -6   9    1.00    1.50
   8   6  -9   31.00    2.90
   8   6  -9   37.30    3.70
   8   6  -9   30.10    3.60
  -8  -6   9   34.40    2.70
   7   6  -9   17.10    2.10
   7   6  -9   18.40    2.60
   7   6  -9   16.70    2.90
  -7  -6   9   18.40    1.90
   6   6  -9   -0.60    1.80
   6   6  -9    0.00    2.10
   6   6  -9   -0.30    1.40
  -6  -6   9    0.20    1.30
   5   6  -9   13.30    2.00
   5   6  -9   10.80    2.10
   5   6  -9   12.10    1.90
  -5  -6   9   12.20    1.60
   4   6  -9    1.80    1.60
   4   6  -9    1.40    1.50
  -4  -6   9    1.30    1.20
   3   6  -9   25.60    2.30
   3   6  -9   32.40    2.70
   3   6  -9   23.80    2.40
  -3  -6   9   23.30    2.30
  -3  -6   9   24.30    2.20
   2   6  -9   44.10    3.00
   2   6  -9   36.90    2.50
   2   6  -9   33.30    2.50
  -2  -6   9   40.20    2.80
  -2  -6   9   37.90    2.70
  -2  -6   9   29.60    2.50
   1   6  -9   11.10    1.40
   1   6  -9   12.90    2.00
   1   6  -9    6.80    1.40
  -1  -6   9   16.00    1.80
  -1  -6   9   11.20    1.60
   0   6  -9  183.48    8.00
   0   6  -9  182.18    8.40
   0   6  -9  183.28    8.10
   0  -6   9  181.38    8.30
   0  -6   9  170.08    8.10
  -1   6  -9  180.78    7.90
  -1   6  -9  175.78    7.70
  -1   6  -9  165.08    8.20
   1  -6   9  180.08    8.20
   1  -6   9  175.08    7.90
  -2   6  -9   18.20    1.50
  -2   6  -9   13.60    2.30
   2  -6   9   16.10    1.70
   2  -6   9   17.30    2.10
  -3   6  -9   -0.50    1.70
  -3   6  -9    0.10    0.90
   3  -6   9   -0.30    1.30
   3  -6   9    0.70    1.80
  -4   6  -9    2.30    2.30
   4  -6   9    4.80    2.10
   4  -6   9    2.40    1.40
  -5   6  -9    3.60    2.30
   5  -6   9    2.10    2.30
   5  -6   9    2.80    1.50
  -6   6  -9   40.20    4.40
   6  -6   9   39.70    3.40
   6  -6   9   41.80    3.90
  -7   6  -9   90.69    6.40
   7  -6   9   90.69    6.70
   7  -6   9   77.49    5.10
   7  -6   9   94.79    6.30
  10   5  -9    0.10    3.10
  10   5  -9   -0.70    2.30
 -10  -5   9   -0.70    1.20
   9   5  -9    0.40    2.00
   9   5  -9   -1.00    2.40
  -9  -5   9    1.00    1.20
   8   5  -9   54.29    3.60
   8   5  -9   52.29    4.10
  -8  -5   9   44.50    2.90
   7   5  -9   15.20    1.80
   7   5  -9   16.00    2.30
   7   5  -9   12.00    2.40
  -7  -5   9   12.30    1.50
   6   5  -9   34.90    2.90
   6   5  -9   38.80    3.10
   6   5  -9   35.40    2.90
  -6  -5   9   34.90    2.50
   5   5  -9   46.20    3.00
   5   5  -9   42.20    2.80
   5   5  -9   41.00    3.00
  -5  -5   9   39.10    2.60
   4   5  -9    4.40    1.30
   4   5  -9    6.80    1.60
   4   5  -9    2.90    1.50
  -4  -5   9    5.90    1.30
  -4  -5   9    5.10    1.20
   3   5  -9    5.30    1.40
   3   5  -9    5.80    1.40
   3   5  -9    5.60    1.60
   3   5  -9    7.80    1.40
  -3  -5   9    3.30    1.10
  -3  -5   9    5.60    1.30
   2   5  -9   82.69    4.30
   2   5  -9   89.99    4.60
   2   5  -9   92.49    4.40
  -2  -5   9   85.89    4.40
  -2  -5   9   94.19    4.50
  -2  -5   9   88.49    4.40
   1   5  -9    0.60    1.00
   1   5  -9   -0.80    1.30
   1   5  -9   -0.30    1.10
  -1  -5   9    1.20    1.20
  -1  -5   9    0.10    1.10
   0   5  -9    0.00    1.20
   0   5  -9   -0.10    1.30
   0   5  -9    0.70    1.00
   0  -5   9    0.30    1.20
   0  -5   9   -0.40    1.00
  -1   5  -9    3.80    1.40
  -1   5  -9    4.00    1.40
  -1   5  -9    3.20    1.00
   1  -5   9    1.70    1.20
   1  -5   9    5.30    1.50
  -2   5  -9   44.00    3.30
  -2   5  -9   40.20    2.80
  -2   5  -9   44.80    2.40
   2  -5   9   43.10    3.00
   2  -5   9   42.90    2.80
  -3   5  -9   37.80    2.20
  -3   5  -9   36.30    2.90
  -3   5  -9   38.20    3.10
   3  -5   9   37.30    2.70
   3  -5   9   40.10    3.20
  -4   5  -9    0.70    1.80
  -4   5  -9    0.40    1.70
   4  -5   9    0.90    1.70
   4  -5   9    0.00    1.40
  -5   5  -9   22.40    2.60
  -5   5  -9   17.50    2.90
   5  -5   9   16.40    2.00
   5  -5   9   21.50    2.80
  -6   5  -9  118.89    6.40
  -6   5  -9  122.39    6.80
   6  -5   9  119.19    6.70
   6  -5   9  112.39    6.00
  -7   5  -9   11.40    3.60
   7  -5   9   11.40    2.30
   7  -5   9   12.80    3.50
   7  -5   9   10.50    3.60
  11   4  -9    8.80    2.50
  11   4  -9    8.70    3.60
  10   4  -9   27.20    2.80
  10   4  -9   22.30    3.50
   9   4  -9    9.40    2.60
   9   4  -9    6.90    1.80
  -9  -4   9   10.60    1.30
   8   4  -9   55.29    3.50
   8   4  -9   56.29    4.10
  -8  -4   9   61.09    3.10
   7   4  -9    1.10    1.70
   7   4  -9    0.60    1.50
  -7  -4   9    0.20    1.00
   6   4  -9  108.99    5.40
   6   4  -9  119.59    5.70
   6   4  -9  106.99    5.60
  -6  -4   9  117.29    5.30
   5   4  -9   34.50    2.50
   5   4  -9   35.10    2.60
   5   4  -9   36.50    2.70
  -5  -4   9   38.50    2.30
   4   4  -9    1.30    1.30
   4   4  -9   -0.10    1.00
   4   4  -9   -0.20    1.10
  -4  -4   9    1.00    1.10
  -4  -4   9    1.00    1.00
   3   4  -9   37.30    2.70
   3   4  -9   43.40    2.60
   3   4  -9   36.70    2.50
   3   4  -9   42.60    2.70
  -3  -4   9   37.60    2.40
  -3  -4   9   48.50    2.60
   2   4  -9   68.19    3.50
   2   4  -9   64.49    3.60
   2   4  -9   64.19    3.60
   2   4  -9   67.69    3.50
  -2  -4   9   66.49    3.50
  -2  -4   9   68.59    3.60
  -2  -4   9   73.99    3.60
   1   4  -9  301.87   13.50
   1   4  -9  321.07   13.40
   1   4  -9  318.07   13.50
  -1  -4   9  310.77   13.40
  -1  -4   9  304.77   13.50
  -1  -4   9  323.37   13.40
   0   4  -9  119.79    5.30
   0   4  -9  102.99    5.30
   0   4  -9  103.49    5.10
   0  -4   9  111.79    5.40
   0  -4   9  117.49    5.20
  -1   4  -9    7.90    1.10
  -1   4  -9    6.30    1.40
  -1   4  -9    6.40    1.60
   1  -4   9    7.40    1.50
   1  -4   9   10.10    1.40
  -2   4  -9  160.28    6.90
  -2   4  -9  150.08    7.30
  -2   4  -9  148.89    7.20
   2  -4   9  162.98    7.30
   2  -4   9  158.38    7.10
  -3   4  -9    0.50    0.90
  -3   4  -9    0.10    1.60
  -3   4  -9    0.00    1.50
   3  -4   9   -0.10    1.20
   3  -4   9   -0.50    1.60
  -4   4  -9   51.09    3.60
  -4   4  -9   45.10    2.50
  -4   4  -9   49.10    3.70
   4  -4   9   50.19    3.70
   4  -4   9   55.49    3.20
  -5   4  -9    3.60    2.20
  -5   4  -9    2.30    1.90
   5  -4   9    6.50    2.20
   5  -4   9    2.80    1.50
  -6   4  -9   42.50    3.90
  -6   4  -9   41.50    4.30
   6  -4   9   42.90    4.40
   6  -4   9   45.10    4.00
   6  -4   9   42.10    3.40
  -7   4  -9    9.70    3.00
  -7   4  -9   11.30    3.70
   7  -4   9   11.80    2.40
   7  -4   9    9.70    3.80
  11   3  -9    2.60    3.30
  11   3  -9    0.80    2.10
  10   3  -9   34.00    3.10
  10   3  -9   28.20    3.50
   9   3  -9   12.90    1.80
   9   3  -9   15.10    2.70
   8   3  -9   47.90    3.10
   8   3  -9   40.30    3.40
  -8  -3   9   38.20    2.40
   7   3  -9   19.50    2.30
   7   3  -9   18.90    1.90
  -7  -3   9   16.00    1.40
   6   3  -9   35.70    3.00
   6   3  -9   41.90    2.60
  -6  -3   9   39.60    2.30
   5   3  -9   28.00    2.10
   5   3  -9   25.50    2.10
   5   3  -9   27.60    2.40
  -5  -3   9   28.70    1.90
  -5  -3   9   27.70    2.00
   4   3  -9  239.48   10.40
   4   3  -9  240.88   10.60
   4   3  -9  249.97   10.40
  -4  -3   9  238.48   10.30
  -4  -3   9  230.58   10.40
   3   3  -9  177.28    7.60
   3   3  -9  172.78    7.80
   3   3  -9  170.68    7.70
   3   3  -9  174.28    7.60
  -3  -3   9  166.08    7.60
  -3  -3   9  172.98    7.70
   2   3  -9  224.08   10.10
   2   3  -9  233.38    9.90
   2   3  -9  219.78   10.00
   2   3  -9  232.78   10.00
  -2  -3   9  225.18    9.90
  -2  -3   9  234.48   10.00
  -2  -3   9  236.78   10.00
   1   3  -9   14.20    1.60
   1   3  -9   15.10    1.50
   1   3  -9   14.70    1.60
  -1  -3   9   15.40    1.60
  -1  -3   9   15.70    1.60
  -1  -3   9   15.40    1.50
   0   3  -9    1.10    1.20
   0   3  -9    0.40    0.90
   0   3  -9   -1.00    1.10
   0  -3   9    0.40    1.00
   0  -3   9    0.40    1.20
   0  -3   9    0.60    1.30
  -1   3  -9  149.09    6.30
  -1   3  -9  135.59    6.70
  -1   3  -9  139.39    6.60
   1  -3   9  144.39    6.50
   1  -3   9  141.29    6.60
  -2   3  -9  147.99    6.60
  -2   3  -9  142.19    7.00
  -2   3  -9  146.49    7.10
   2  -3   9  153.88    6.80
   2  -3   9  156.78    7.10
  -3   3  -9    1.20    1.50
  -3   3  -9   -0.10    1.70
  -3   3  -9    0.30    0.90
   3  -3   9   -0.80    1.20
   3  -3   9   -2.10    1.40
  -4   3  -9    4.20    2.00
  -4   3  -9    1.10    0.90
  -4   3  -9    1.90    1.80
   4  -3   9    2.50    2.20
   4  -3   9    2.00    1.40
   4  -3   9    1.70    1.80
  -5   3  -9   24.20    2.90
  -5   3  -9   24.80    2.70
   5  -3   9   29.50    2.50
   5  -3   9   26.30    3.00
   5  -3   9   24.60    2.80
  -6   3  -9    3.30    2.20
  -6   3  -9   -1.10    2.40
   6  -3   9    5.60    2.60
   6  -3   9    1.00    1.90
   6  -3   9    2.30    2.90
  -7   3  -9   -0.30    2.60
  -7   3  -9   -1.80    2.90
   7  -3   9   -1.60    2.80
   7  -3   9   -0.10    2.10
  11   2  -9   63.69    5.60
  11   2  -9   70.49    4.60
  10   2  -9   -1.60    2.60
  10   2  -9   -1.00    1.70
   9   2  -9   11.40    1.70
   9   2  -9   10.50    2.40
   8   2  -9    0.30    1.70
   8   2  -9   -0.80    1.20
   7   2  -9    1.10    1.10
   7   2  -9    0.20    1.50
  -7  -2   9    0.50    0.80
   6   2  -9   71.19    4.20
   6   2  -9   74.09    3.80
  -6  -2   9   78.49    3.60
  -6  -2   9   77.59    4.10
   5   2  -9  332.47   14.30
   5   2  -9  349.17   14.60
  -5  -2   9  341.37   14.20
  -5  -2   9  319.77   14.30
   4   2  -9   44.80    2.50
   4   2  -9   41.70    2.70
  -4  -2   9   42.10    2.40
  -4  -2   9   35.90    2.30
   3   2  -9    7.70    1.40
   3   2  -9    6.50    1.10
   3   2  -9    7.20    1.20
   3   2  -9    9.90    1.20
  -3  -2   9    9.60    1.10
  -3  -2   9    8.00    1.20
   2   2  -9   80.29    3.90
   2   2  -9   82.19    4.20
   2   2  -9   77.29    3.90
   2   2  -9   84.49    4.00
  -2  -2   9   83.49    4.00
  -2  -2   9   85.89    4.10
  -2  -2   9   79.29    3.90
   1   2  -9    1.40    1.00
   1   2  -9    1.20    1.10
   1   2  -9    0.30    0.90
   1   2  -9    1.80    1.10
  -1  -2   9    1.10    1.00
  -1  -2   9    5.40    1.20
  -1  -2   9    2.50    1.00
   0   2  -9  223.88    9.60
   0   2  -9  218.38    9.40
   0   2  -9  211.08    9.30
   0  -2   9  207.78    9.30
   0  -2   9  210.28    9.30
   0  -2   9  207.88    9.40
  -1   2  -9   81.59    4.40
  -1   2  -9   84.79    4.40
  -1   2  -9   86.59    4.10
   1  -2   9   83.49    4.20
   1  -2   9   88.39    4.40
  -2   2  -9   14.50    1.90
  -2   2  -9   12.50    1.30
  -2   2  -9   11.40    1.80
   2  -2   9   12.40    1.90
   2  -2   9   11.90    1.50
  -3   2  -9  228.48   10.50
  -3   2  -9  249.58   10.60
  -3   2  -9  233.18   10.00
   3  -2   9  226.88   10.50
   3  -2   9  230.38   10.30
   3  -2   9  229.38   10.60
  -4   2  -9    4.50    2.20
  -4   2  -9    5.30    1.10
  -4   2  -9    4.10    1.90
   4  -2   9    5.60    2.00
   4  -2   9    6.60    1.60
   4  -2   9    6.80    2.00
  -5   2  -9    0.80    2.30
  -5   2  -9   -0.20    0.90
  -5   2  -9   -1.00    1.90
   5  -2   9   -0.30    1.60
   5  -2   9    0.00    2.30
   5  -2   9   -1.30    2.00
  -6   2  -9   53.29    4.20
  -6   2  -9   47.10    4.10
   6  -2   9   48.70    3.80
   6  -2   9   49.00    4.50
  -7   2  -9    5.40    2.80
   7  -2   9    0.20    3.50
   7  -2   9    4.00    2.20
  11   1  -9    3.10    3.10
  11   1  -9    1.40    1.80
  10   1  -9   23.20    3.20
  10   1  -9   28.50    2.70
   9   1  -9   35.30    3.40
   9   1  -9   34.90    2.70
   8   1  -9   37.00    2.60
[truncated: 142,140 more chars]
