# Supplementary material for: Crystal structure, Hirshfeld surface analysis and inter­action energy, DFT and anti­bacterial activity studies of (Z)-4-hexyl-2-(4-methyl­benzyl­idene)-2H-benzo[b][1,4]thia­zin-3(4H)-one
Source: Acta Crystallogr E Crystallogr Commun. 2020 May 22;76(Pt 6):889–95. doi: 10.1107/S205698902000657X (PMC7273998; doi:10.1107/S205698902000657X)
Supplement: Supplementary file 2 [file e-76-00889-Isup2.hkl]

data_I                                                                          
_shelx_title ' JTM1217_0m_a.res in P-1'                                         
_shelx_refln_list_code          4                                               
_shelx_F_calc_maximum      132.27                                               
_exptl_crystal_F_000       376.00                                               
_reflns_d_resolution_high  0.7387                                               
                                                                                
loop_                                                                           
 _space_group_symop_operation_xyz                                               
 'x, y, z'                                                                      
 '-x, -y, -z'                                                                   
                                                                                
_cell_length_a     8.8581                                                       
_cell_length_b     9.1832                                                       
_cell_length_c    13.0211                                                       
_cell_angle_alpha 106.474                                                       
_cell_angle_beta  109.398                                                       
_cell_angle_gamma  93.383                                                       
                                                                                
_shelx_F_squared_multiplier     1.000                                           
                                                                                
loop_                                                                           
 _refln_index_h                                                                 
 _refln_index_k                                                                 
 _refln_index_l                                                                 
 _refln_F_squared_calc                                                          
 _refln_F_squared_meas                                                          
 _refln_F_squared_sigma                                                         
 _refln_observed_status                                                         
   1   0   0       1175.31       1364.20        28.25 o                         
   2   0   0       8641.10       9928.63       155.02 o                         
   3   0   0        807.76        865.31        14.75 o                         
   4   0   0         17.99         12.62         0.74 o                         
   5   0   0        214.79        201.14         4.11 o                         
   6   0   0        197.22        184.43         5.19 o                         
   7   0   0          0.20         -0.38         1.35 o                         
   8   0   0         21.64         27.66         2.21 o                         
   9   0   0         56.30         54.30         3.24 o                         
  10   0   0        106.01        105.60         4.91 o                         
  11   0   0         68.34         77.19         8.18 o                         
 -11   1   0          0.86          2.19         2.97 o                         
 -10   1   0         26.81         37.42         3.06 o                         
  -9   1   0         10.04         13.39         2.12 o                         
  -8   1   0          0.03         -1.56         1.56 o                         
  -7   1   0         60.69         54.10         3.61 o                         
  -6   1   0          7.68          5.57         0.76 o                         
  -5   1   0         47.57         37.97         1.12 o                         
  -4   1   0         15.29         25.79         1.03 o                         
  -3   1   0        153.66        164.88         3.69 o                         
  -2   1   0       2913.56       3441.12        82.14 o                         
  -1   1   0       1418.15       1694.96        40.48 o                         
   0   1   0        859.74       1048.93        21.72 o                         
   1   1   0        480.24        561.94        11.70 o                         
   2   1   0       1457.44       1561.37        28.98 o                         
   3   1   0         38.80         27.41         1.23 o                         
   4   1   0         28.62         37.54         1.00 o                         
   5   1   0        123.55        119.92         2.43 o                         
   6   1   0         75.90         67.39         2.74 o                         
   7   1   0        405.95        398.89        10.49 o                         
   8   1   0         99.65         92.99         3.88 o                         
   9   1   0          3.26          2.67         2.24 o                         
  10   1   0         68.92         65.86         4.23 o                         
 -11   2   0         35.44         42.27         6.28 o                         
 -10   2   0          3.08          3.14         2.45 o                         
  -9   2   0          8.43          8.49         1.86 o                         
  -8   2   0         90.64         88.72         5.26 o                         
  -7   2   0        524.06        545.39        12.03 o                         
  -6   2   0        109.66        100.37         2.63 o                         
  -5   2   0         35.03         37.26         1.74 o                         
  -4   2   0        149.28        147.40         4.07 o                         
  -3   2   0          4.25          3.00         0.67 o                         
  -2   2   0       1161.17       1363.03        32.72 o                         
  -1   2   0         13.48         11.24         0.66 o                         
   0   2   0        289.83        345.88         5.93 o                         
   1   2   0        222.43        206.46         3.35 o                         
   2   2   0        703.24        748.55        11.83 o                         
   3   2   0          6.19          4.04         0.49 o                         
   4   2   0         93.88         98.99         2.03 o                         
   5   2   0        157.17        145.26         4.27 o                         
   6   2   0         26.90         21.61         1.81 o                         
   7   2   0         55.98         47.50         6.06 o                         
   8   2   0         68.41         71.92         3.71 o                         
   9   2   0         29.01         27.04         2.91 o                         
  10   2   0          3.64          3.91         3.13 o                         
 -11   3   0         28.68         32.36         5.71 o                         
 -10   3   0         11.38         12.28         4.19 o                         
  -9   3   0        133.18        135.65         5.38 o                         
  -8   3   0          6.26          7.27         2.19 o                         
  -7   3   0          8.11          6.97         1.34 o                         
  -6   3   0        196.10        200.55         4.90 o                         
  -5   3   0         74.09         74.05         3.05 o                         
  -4   3   0        742.45        795.22        19.41 o                         
  -3   3   0       1345.73       1564.10        37.64 o                         
  -2   3   0         20.44         20.93         1.07 o                         
  -1   3   0          2.29          3.09         0.45 o                         
   0   3   0        866.79        976.27        15.39 o                         
   1   3   0        438.87        464.11         7.42 o                         
   2   3   0          6.86          8.21         0.56 o                         
   3   3   0         98.45         79.45         2.24 o                         
   4   3   0        109.09         94.29         2.60 o                         
   5   3   0         35.03         38.90         1.80 o                         
   6   3   0         18.53         14.14         1.40 o                         
   7   3   0        107.08         92.11         3.18 o                         
   8   3   0          6.22          6.81         2.96 o                         
   9   3   0          3.98          2.74         2.74 o                         
  10   3   0         33.40         39.87         4.05 o                         
 -11   4   0         24.42         20.48         7.71 o                         
 -10   4   0          0.36         -0.19         3.21 o                         
  -9   4   0         33.29         31.90         3.73 o                         
  -8   4   0         24.63         32.55         2.92 o                         
  -7   4   0         16.44         16.69         1.78 o                         
  -6   4   0        530.48        520.20        12.40 o                         
  -5   4   0         99.14        100.99         3.30 o                         
  -4   4   0        684.62        787.83        16.68 o                         
  -3   4   0       1207.40       1356.22        23.05 o                         
  -2   4   0         47.10         57.02         1.36 o                         
  -1   4   0        446.52        481.85        10.24 o                         
   0   4   0       3101.71       3906.52        61.12 o                         
   1   4   0         40.99         36.53         1.17 o                         
   2   4   0        155.82        123.15         2.57 o                         
   3   4   0        524.64        516.66         8.39 o                         
   4   4   0          0.89          0.78         1.02 o                         
   5   4   0         47.26         39.81         2.32 o                         
   6   4   0          6.06          7.10         1.47 o                         
   7   4   0          2.72          0.42         1.55 o                         
   8   4   0        125.12        124.76         4.08 o                         
   9   4   0         21.96         18.50         3.37 o                         
 -10   5   0          8.93         13.82         5.44 o                         
  -9   5   0          8.87          7.15         3.81 o                         
  -8   5   0         69.76         63.48         3.51 o                         
  -7   5   0         17.17         23.87         2.34 o                         
  -6   5   0         94.58         86.61         2.99 o                         
  -5   5   0          0.42          0.97         0.80 o                         
  -4   5   0        285.90        309.91         5.54 o                         
  -3   5   0        101.89        103.67         2.33 o                         
  -2   5   0         31.49         36.15         1.19 o                         
  -1   5   0        538.44        589.09        11.19 o                         
   0   5   0        926.55       1050.64        16.65 o                         
   1   5   0        226.65        243.53         4.15 o                         
   2   5   0          0.08         -0.34         0.69 o                         
   3   5   0         10.48         12.69         1.10 o                         
   4   5   0         54.30         54.68         3.21 o                         
   5   5   0        140.63        144.25         4.10 o                         
   6   5   0         40.08         43.08         2.41 o                         
   7   5   0         89.31         96.58         3.65 o                         
   8   5   0         16.30         12.49         2.16 o                         
   9   5   0          1.45          0.96         2.33 o                         
  -9   6   0          2.39          1.95         2.85 o                         
  -8   6   0        200.46        198.97        11.34 o                         
  -7   6   0        182.70        168.67         5.65 o                         
  -6   6   0         50.44         42.15         4.22 o                         
  -5   6   0         54.13         47.94         2.29 o                         
  -4   6   0         40.38         35.40         1.97 o                         
  -3   6   0         96.37         90.55         3.12 o                         
  -2   6   0        111.39        100.62         2.86 o                         
  -1   6   0         14.12         14.43         1.17 o                         
   0   6   0         75.64         66.57         3.39 o                         
   1   6   0          1.86          1.36         0.96 o                         
   2   6   0         39.69         34.93         1.45 o                         
   3   6   0          2.34          2.58         1.21 o                         
   4   6   0          8.34          6.22         1.63 o                         
   5   6   0        201.29        214.65         5.63 o                         
   6   6   0          5.52          6.20         2.01 o                         
   7   6   0         49.18         51.55         2.99 o                         
   8   6   0         23.69         18.05         2.71 o                         
  -9   7   0        163.89        178.49         8.17 o                         
  -8   7   0          5.13          7.22         2.77 o                         
  -7   7   0          8.55          7.27         1.66 o                         
  -6   7   0        541.34        566.66        14.44 o                         
  -5   7   0         36.06         35.37         2.31 o                         
  -4   7   0        280.52        280.30         7.58 o                         
  -3   7   0        381.87        397.00        10.34 o                         
  -2   7   0        848.71        873.29        18.58 o                         
  -1   7   0        332.37        327.89         7.40 o                         
   0   7   0         16.66         15.11         2.16 o                         
   1   7   0         48.00         45.16         2.08 o                         
   2   7   0          9.43          8.70         1.88 o                         
   3   7   0          0.04          0.82         1.98 o                         
   4   7   0         32.98         31.84         3.33 o                         
   5   7   0         10.06          8.95         3.00 o                         
   6   7   0          0.87          3.11         3.26 o                         
   7   7   0          7.18          4.85         3.57 o                         
  -9   8   0         29.45         31.11         4.89 o                         
  -8   8   0          4.50          5.54         2.16 o                         
  -7   8   0         19.73         18.93         2.23 o                         
  -6   8   0          3.90          3.30         1.88 o                         
  -5   8   0          9.07          7.26         1.89 o                         
  -4   8   0        689.47        695.07        17.54 o                         
  -3   8   0        642.70        705.56        17.71 o                         
  -2   8   0         81.21         72.01         2.63 o                         
  -1   8   0         70.90         78.06         2.79 o                         
   0   8   0          6.89          3.88         1.47 o                         
   1   8   0         83.97         86.55         3.22 o                         
   2   8   0        160.58        147.73        13.22 o                         
   3   8   0         69.67         62.72         4.55 o                         
   4   8   0         18.14         23.98         3.58 o                         
   5   8   0        149.45        148.82         7.40 o                         
   6   8   0          8.14          6.90         3.94 o                         
  -8   9   0          5.10          1.49         2.61 o                         
  -7   9   0          1.57          2.27         2.47 o                         
  -6   9   0         74.59         74.20         4.39 o                         
  -5   9   0         15.27         12.79         2.44 o                         
  -4   9   0        135.03        142.96         5.00 o                         
  -3   9   0        130.78        134.07         5.18 o                         
  -2   9   0          5.04          5.04         1.53 o                         
  -1   9   0         44.85         51.98         3.62 o                         
   0   9   0          3.15          4.17         1.78 o                         
   1   9   0         15.45         19.64         5.84 o                         
   2   9   0         50.65         57.17         9.14 o                         
   3   9   0          0.47         -0.34         3.44 o                         
   4   9   0          8.13          1.54         6.61 o                         
   5   9   0         13.23         11.99         4.56 o                         
  -7  10   0          1.30          0.68         2.93 o                         
  -6  10   0         15.24         16.02         3.33 o                         
  -5  10   0         61.85         56.67         4.07 o                         
  -4  10   0          9.18          5.65         2.54 o                         
  -3  10   0         25.55         22.26         2.80 o                         
  -2  10   0          9.07          8.39         1.88 o                         
  -1  10   0          2.90          3.49         1.99 o                         
   0  10   0          6.32          4.12         2.51 o                         
   1  10   0          1.35          1.02         3.06 o                         
   2  10   0         13.14         10.92         3.79 o                         
   3  10   0          8.53          5.07         5.06 o                         
   4  10   0         52.61         51.98         9.47 o                         
  -6  11   0        119.11        126.39         8.95 o                         
  -5  11   0         43.22         41.59         5.84 o                         
  -4  11   0          9.65          8.92         3.96 o                         
  -3  11   0         12.88         20.03         3.88 o                         
  -2  11   0         17.08         18.38         2.42 o                         
  -1  11   0          0.14         -0.75         2.39 o                         
   0  11   0         35.52         41.51         4.23 o                         
   1  11   0         19.93         16.45         4.11 o                         
   2  11   0          3.90          0.80         4.52 o                         
   1 -12   1          0.69          0.09         4.00 o                         
   2 -12   1          3.06          2.78         2.73 o                         
   3 -12   1         25.53         28.79         4.97 o                         
  -3 -11   1        120.62        137.95         8.56 o                         
  -2 -11   1          8.21          4.04         4.07 o                         
  -1 -11   1          0.34         -1.18         3.60 o                         
   0 -11   1         24.38         21.64         3.70 o                         
   1 -11   1         97.18        113.36         4.40 o                         
   2 -11   1         99.34        106.42         5.54 o                         
   3 -11   1          0.01         -2.40         2.97 o                         
   4 -11   1          3.35          1.52         3.05 o                         
   5 -11   1         46.46         48.96         3.92 o                         
   6 -11   1          0.97          0.88         3.31 o                         
  -4 -10   1         49.28         42.07         7.93 o                         
  -3 -10   1          1.28          1.78         3.95 o                         
  -2 -10   1          2.75          1.76         3.33 o                         
  -1 -10   1         57.37         57.40         5.51 o                         
   0 -10   1         79.33         81.24         3.59 o                         
   1 -10   1         59.47         57.58         2.89 o                         
   2 -10   1         76.07         75.72         3.23 o                         
   3 -10   1         53.70         61.58         3.58 o                         
   4 -10   1          0.02         -0.99         2.46 o                         
   5 -10   1          0.25         -0.39         2.24 o                         
   6 -10   1          9.31         11.31         2.72 o                         
   7 -10   1         40.06         34.71         3.55 o                         
  -6  -9   1         12.26         10.46         5.07 o                         
  -5  -9   1          0.23          0.76         3.86 o                         
  -4  -9   1         19.28         14.10         6.61 o                         
  -3  -9   1         25.72         27.07         3.86 o                         
  -2  -9   1         88.08         74.94         4.97 o                         
  -1  -9   1          2.90          2.55         2.53 o                         
   0  -9   1          2.03          0.05         1.73 o                         
   1  -9   1         32.11         31.02         2.05 o                         
   2  -9   1          1.61          0.71         1.46 o                         
   3  -9   1         27.46         28.94         2.53 o                         
   4  -9   1         60.03         55.84         4.02 o                         
   5  -9   1         17.58         20.83         2.36 o                         
   6  -9   1          4.97          6.25         2.08 o                         
   7  -9   1          4.87          5.16         2.34 o                         
   8  -9   1         53.66         61.24         8.15 o                         
  -7  -8   1          1.39          3.46         4.27 o                         
  -6  -8   1         94.53         97.32         6.50 o                         
  -5  -8   1          3.26          2.82         3.30 o                         
  -4  -8   1         32.67         32.71         3.60 o                         
  -3  -8   1        254.64        273.76         8.12 o                         
  -2  -8   1         12.65          9.69         2.64 o                         
  -1  -8   1          0.38         -0.51         1.56 o                         
   0  -8   1         51.24         48.00         3.27 o                         
   1  -8   1        184.78        175.52         4.58 o                         
   2  -8   1          0.08          0.17         1.21 o                         
   3  -8   1        197.09        203.44         6.04 o                         
   4  -8   1         47.32         48.36         2.75 o                         
   5  -8   1          1.32          1.67         1.69 o                         
   6  -8   1         50.46         54.29         4.13 o                         
   7  -8   1         71.23         74.82         5.09 o                         
   8  -8   1          3.32          2.99         3.07 o                         
   9  -8   1         39.14         50.22         9.25 o                         
  -8  -7   1          0.57          1.90         3.76 o                         
  -7  -7   1          6.44          3.79         3.34 o                         
  -6  -7   1         11.69         13.52         3.20 o                         
  -5  -7   1          4.34          2.63         2.80 o                         
  -4  -7   1        813.65        853.76        26.24 o                         
  -3  -7   1        387.97        394.20        10.42 o                         
  -2  -7   1         20.05         18.89         1.58 o                         
  -1  -7   1        404.91        425.70         9.47 o                         
   0  -7   1          4.05          3.59         1.22 o                         
   1  -7   1         37.41         27.13         2.05 o                         
   2  -7   1        278.20        268.51         6.18 o                         
   3  -7   1        208.94        203.77         5.79 o                         
   4  -7   1         23.42         22.25         2.23 o                         
   5  -7   1        652.07        656.35        16.48 o                         
   6  -7   1         16.02         16.54         2.03 o                         
   7  -7   1          0.03         -0.85         1.52 o                         
   8  -7   1        111.49        116.13         5.16 o                         
   9  -7   1         24.41         23.15         3.85 o                         
  -9  -6   1          1.43          0.00        13.00 o                         
  -8  -6   1         60.93         61.42         5.40 o                         
  -7  -6   1          0.02          0.27         2.07 o                         
  -6  -6   1          7.86          7.59         1.90 o                         
  -5  -6   1         85.56         82.83         6.55 o                         
  -4  -6   1        705.76        705.78        15.30 o                         
  -3  -6   1        488.81        474.61         9.37 o                         
  -2  -6   1         27.99         32.70         1.47 o                         
  -1  -6   1          1.83          1.91         0.92 o                         
   0  -6   1          1.07          1.86         0.86 o                         
   1  -6   1         46.10         32.81         1.50 o                         
   2  -6   1        151.39        149.16         3.24 o                         
   3  -6   1        860.67        900.78        22.08 o                         
   4  -6   1        167.37        165.46         4.81 o                         
   5  -6   1         33.35         38.63         2.05 o                         
   6  -6   1        257.94        232.34         5.70 o                         
   7  -6   1        157.32        142.68         5.08 o                         
   8  -6   1          8.06          6.99         2.54 o                         
   9  -6   1         57.90         69.11         3.77 o                         
  10  -6   1         21.59         24.34         5.67 o                         
  -9  -5   1          7.56          8.64         2.31 o                         
  -8  -5   1          2.89          1.04         1.90 o                         
  -7  -5   1          9.98          7.07         1.76 o                         
  -6  -5   1         23.83         21.07         1.79 o                         
  -5  -5   1        170.26        167.03         5.33 o                         
  -4  -5   1        215.53        201.90         4.97 o                         
  -3  -5   1        715.64        721.96        11.71 o                         
  -2  -5   1        154.26        171.64         3.09 o                         
  -1  -5   1        823.34        890.76        14.18 o                         
   0  -5   1         65.83         71.42         1.70 o                         
   1  -5   1          0.41          1.65         0.66 o                         
   2  -5   1          5.02          5.03         0.60 o                         
   3  -5   1        356.76        383.79         6.75 o                         
   4  -5   1        165.97        158.87         3.35 o                         
   5  -5   1          6.60          6.66         0.76 o                         
   6  -5   1        169.20        162.61         4.37 o                         
   7  -5   1          0.11          0.03         1.69 o                         
   8  -5   1          0.02         -0.74         2.37 o                         
   9  -5   1        101.04        103.41         6.46 o                         
  10  -5   1         37.84         36.98         5.60 o                         
 -10  -4   1         17.91         17.08         3.85 o                         
  -9  -4   1          7.43          9.29         3.06 o                         
  -8  -4   1         30.04         28.33         2.04 o                         
  -7  -4   1        137.15        121.05         3.70 o                         
  -6  -4   1         56.65         52.68         2.39 o                         
  -5  -4   1         96.49         99.99         3.50 o                         
  -4  -4   1        473.92        463.70        10.10 o                         
  -3  -4   1         11.22          7.23         0.76 o                         
  -2  -4   1         12.39         18.01         0.76 o                         
  -1  -4   1        718.23        827.18        13.13 o                         
   0  -4   1          0.33         -0.50         0.50 o                         
   1  -4   1         61.15         76.32         2.30 o                         
   2  -4   1         87.84         81.24         1.98 o                         
   3  -4   1        180.33        216.62         4.29 o                         
   4  -4   1          3.27          5.87         1.16 o                         
   5  -4   1         31.88         38.20         1.87 o                         
   6  -4   1          7.67          6.14         1.40 o                         
   7  -4   1        393.14        395.02         9.03 o                         
   8  -4   1          4.18          1.46         2.03 o                         
   9  -4   1         21.31         22.58         3.32 o                         
  10  -4   1         12.78         14.63         3.67 o                         
 -10  -3   1         46.56         44.78         4.00 o                         
  -9  -3   1          3.67          4.70         2.59 o                         
  -8  -3   1         69.62         69.37         3.77 o                         
  -7  -3   1        624.90        589.54        12.89 o                         
  -6  -3   1        163.38        167.77         4.96 o                         
  -5  -3   1         30.71         27.03         1.41 o                         
  -4  -3   1        527.91        523.79        10.07 o                         
  -3  -3   1        380.47        375.05         6.09 o                         
  -2  -3   1        281.09        291.45         4.76 o                         
  -1  -3   1       1756.16       2031.18        31.86 o                         
   0  -3   1        238.86        229.41         4.45 o                         
   1  -3   1        115.53        106.99         2.20 o                         
   2  -3   1         14.52         12.32         0.95 o                         
   3  -3   1       1591.10       1962.10        47.14 o                         
   4  -3   1        537.52        551.41        11.81 o                         
   5  -3   1       1039.35       1169.80        24.64 o                         
   6  -3   1         39.03         40.89         2.29 o                         
   7  -3   1        486.52        472.62        10.65 o                         
   8  -3   1         84.91         85.33         4.13 o                         
   9  -3   1          1.05          0.64         2.60 o                         
  10  -3   1         44.38         51.12         3.44 o                         
  11  -3   1          0.22          1.50         2.94 o                         
 -10  -2   1          3.00          3.49         2.85 o                         
  -9  -2   1          1.28          1.80         2.24 o                         
  -8  -2   1        218.68        197.76        10.28 o                         
  -7  -2   1        147.97        121.83         4.23 o                         
  -6  -2   1          3.06          2.70         0.94 o                         
  -5  -2   1        163.87        159.19         3.41 o                         
  -4  -2   1        699.00        701.05        13.22 o                         
  -3  -2   1        567.66        579.75        12.28 o                         
  -2  -2   1        265.11        284.88         4.60 o                         
  -1  -2   1       1931.44       2196.67        34.39 o                         
   0  -2   1        239.26        253.37         5.42 o                         
   1  -2   1       1432.54       1637.89        27.70 o                         
   2  -2   1        342.36        347.10         7.41 o                         
   3  -2   1       1241.59       1366.56        28.55 o                         
   4  -2   1        160.79        183.84         4.51 o                         
   5  -2   1         22.24         19.31         1.53 o                         
   6  -2   1        982.46        985.58        17.01 o                         
   7  -2   1        566.74        546.69        10.77 o                         
   8  -2   1          7.38          6.58         1.47 o                         
   9  -2   1         87.75         85.58         3.83 o                         
  10  -2   1         50.68         54.36         3.81 o                         
  11  -2   1          0.06          1.44         3.06 o                         
 -11  -1   1          1.55         -2.89         3.20 o                         
 -10  -1   1         10.77         10.63         2.66 o                         
  -9  -1   1         17.59         16.66         4.24 o                         
  -8  -1   1          1.70          1.44         1.72 o                         
  -7  -1   1         23.33         25.02         2.26 o                         
  -6  -1   1         22.24         15.46         1.46 o                         
  -5  -1   1        102.05         74.83         1.87 o                         
  -4  -1   1        343.97        367.82         5.93 o                         
  -3  -1   1          0.49          0.23         0.35 o                         
  -2  -1   1       1972.41       2206.11        45.70 o                         
  -1  -1   1        101.87        112.83         2.45 o                         
   0  -1   1       1545.01       1875.72        34.69 o                         
   1  -1   1         70.25         68.32         1.14 o                         
   2  -1   1        707.04        747.13        15.58 o                         
   3  -1   1        114.81        110.43         2.28 o                         
   4  -1   1         35.31         26.21         0.90 o                         
   5  -1   1         63.01         53.95         1.48 o                         
   6  -1   1        233.39        206.93         4.45 o                         
   7  -1   1        146.52        142.03         4.50 o                         
   8  -1   1         12.47         11.98         1.85 o                         
   9  -1   1         17.22         21.18         2.35 o                         
  10  -1   1        178.06        181.22         6.42 o                         
  11  -1   1         44.83         32.82         9.47 o                         
 -11   0   1          0.07         -1.12         2.97 o                         
 -10   0   1         24.39         22.60         2.72 o                         
  -9   0   1         73.52         75.50         4.82 o                         
  -8   0   1         14.70         11.64         1.71 o                         
  -7   0   1        395.42        370.56         9.69 o                         
  -6   0   1         56.88         43.50         2.00 o                         
  -5   0   1        251.04        278.15         5.47 o                         
  -4   0   1       2192.39       2449.77        45.47 o                         
  -3   0   1        264.84        301.51         5.69 o                         
  -2   0   1        179.69        186.75         3.54 o                         
  -1   0   1         26.46         35.23         0.79 o                         
   0   0   1       1060.62       1176.57        34.42 o                         
   1   0   1        192.63        209.62         3.64 o                         
   2   0   1         41.41         46.80         0.91 o                         
   3   0   1        695.51        820.29        12.13 o                         
   4   0   1        407.51        475.58         8.30 o                         
   5   0   1         29.71         29.54         2.70 o                         
   6   0   1         65.25         62.95         3.23 o                         
   7   0   1         52.52         51.71         2.76 o                         
   8   0   1         11.28         10.06         2.07 o                         
   9   0   1         31.50         31.52         2.79 o                         
  10   0   1          0.89         -0.46         2.65 o                         
 -11   1   1         14.31         12.81         2.98 o                         
 -10   1   1         26.54         29.45         2.65 o                         
  -9   1   1          3.87          2.27         2.11 o                         
  -8   1   1        283.66        284.14         7.88 o                         
  -7   1   1       1332.29       1342.06        32.63 o                         
  -6   1   1        177.69        196.43         3.76 o                         
  -5   1   1        756.89        843.92        15.98 o                         
  -4   1   1        454.05        426.32         9.17 o                         
  -3   1   1        264.53        303.69         7.54 o                         
  -2   1   1       1545.51       1875.93        38.88 o                         
  -1   1   1        343.98        377.23         6.41 o                         
   0   1   1        611.51        729.35        12.39 o                         
   1   1   1       1907.89       2242.01        37.89 o                         
   2   1   1        549.05        526.29         9.91 o                         
   3   1   1       2147.26       2408.65        40.79 o                         
   4   1   1        553.15        624.29        10.80 o                         
   5   1   1        105.46        102.62         2.57 o                         
   6   1   1        241.84        246.94         6.85 o                         
   7   1   1        348.55        328.76         8.96 o                         
   8   1   1          1.08          0.56         1.90 o                         
   9   1   1          6.77          8.45         2.48 o                         
  10   1   1         63.17         62.87         4.15 o                         
 -11   2   1          4.87          8.12         2.44 o                         
 -10   2   1         84.88         88.33         4.05 o                         
  -9   2   1          9.75          8.46         2.15 o                         
  -8   2   1         18.66         12.47         2.28 o                         
  -7   2   1       1963.47       2101.53        39.36 o                         
  -6   2   1        455.81        491.12         9.57 o                         
  -5   2   1        137.45        169.00         4.05 o                         
  -4   2   1         53.99         74.53         2.37 o                         
  -3   2   1        172.14        145.76         3.30 o                         
  -2   2   1       2005.94       2277.11        38.47 o                         
  -1   2   1        319.24        340.00         6.42 o                         
   0   2   1        184.36        188.09         3.08 o                         
   1   2   1        179.67        193.79         3.19 o                         
   2   2   1         31.00         23.85         0.77 o                         
   3   2   1        816.69        870.65        14.94 o                         
   4   2   1        784.75        855.30        16.13 o                         
   5   2   1        149.52        137.06         4.29 o                         
   6   2   1         72.84         64.93         2.36 o                         
   7   2   1        112.44         98.32         4.01 o                         
   8   2   1         83.45         76.15         5.12 o                         
   9   2   1         25.77         28.90         3.12 o                         
  10   2   1         64.74         74.96         5.44 o                         
 -11   3   1          0.26         -3.01         4.44 o                         
 -10   3   1         15.77         23.09         4.82 o                         
  -9   3   1         35.21         42.19         3.39 o                         
  -8   3   1         15.64         16.55         2.10 o                         
  -7   3   1         25.09         20.65         2.80 o                         
  -6   3   1          0.15          0.82         1.30 o                         
  -5   3   1        107.78         91.58         3.01 o                         
  -4   3   1         97.19        111.37         2.81 o                         
  -3   3   1        114.61        144.52         2.95 o                         
  -2   3   1         94.75         90.86         1.62 o                         
  -1   3   1        294.34        345.88         6.58 o                         
   0   3   1        756.31        803.03        12.68 o                         
   1   3   1        264.79        313.51         5.50 o                         
   2   3   1         18.81         18.81         0.73 o                         
   3   3   1        638.94        723.89        11.58 o                         
   4   3   1         13.27         13.54         1.10 o                         
   5   3   1         59.64         54.29         2.21 o                         
   6   3   1        128.37        120.46         3.50 o                         
   7   3   1          6.75          7.67         1.47 o                         
   8   3   1          4.14          1.20         2.40 o                         
   9   3   1         60.07         64.12         4.23 o                         
 -11   4   1         30.35         24.01         7.27 o                         
 -10   4   1         40.59         55.75         4.93 o                         
  -9   4   1        133.39        148.49         4.87 o                         
  -8   4   1        192.85        200.95         4.41 o                         
  -7   4   1         17.61         15.77         1.53 o                         
  -6   4   1          3.94          5.35         1.29 o                         
  -5   4   1         16.24         21.32         1.43 o                         
  -4   4   1         71.90         66.51         1.80 o                         
  -3   4   1          0.25          0.03         0.57 o                         
  -2   4   1        547.21        612.37        10.52 o                         
  -1   4   1       2045.78       2419.72        44.92 o                         
   0   4   1        957.46       1137.48        17.98 o                         
   1   4   1       1664.02       1937.98        30.48 o                         
   2   4   1         12.55         16.84         0.85 o                         
   3   4   1        625.31        640.26        11.19 o                         
   4   4   1        254.91        241.96         5.72 o                         
   5   4   1         29.67         33.72         1.87 o                         
   6   4   1          2.23          3.44         1.50 o                         
   7   4   1          0.28         -1.16         1.59 o                         
   8   4   1          0.04          1.48         1.84 o                         
   9   4   1          0.37         -1.57         3.47 o                         
  -9   5   1         18.18         18.69         3.70 o                         
  -8   5   1        234.26        243.64         9.03 o                         
  -7   5   1        163.70        155.01         5.32 o                         
  -6   5   1        109.56        106.87         3.38 o                         
  -5   5   1        119.80        108.49         4.60 o                         
  -4   5   1          4.13          2.41         0.87 o                         
  -3   5   1        512.06        524.68        13.32 o                         
  -2   5   1        747.23        757.49        13.04 o                         
  -1   5   1        639.55        779.83        13.41 o                         
   0   5   1         36.91         55.04         3.07 o                         
   1   5   1        895.49        935.57        14.91 o                         
   2   5   1         29.54         29.78         1.16 o                         
   3   5   1        838.88        862.25        16.45 o                         
   4   5   1        505.14        502.13        11.12 o                         
   5   5   1         55.59         54.28         2.51 o                         
   6   5   1        203.69        212.87         7.34 o                         
   7   5   1         59.63         54.59         2.98 o                         
   8   5   1         73.36         69.04         5.85 o                         
  -9   6   1          7.57          4.05         3.42 o                         
  -8   6   1         10.15         14.69         3.19 o                         
  -7   6   1        389.32        379.07        12.46 o                         
  -6   6   1        630.17        663.23        19.49 o                         
  -5   6   1          0.86         -0.11         1.21 o                         
  -4   6   1         47.10         46.07         2.26 o                         
  -3   6   1          1.94          2.09         0.91 o                         
  -2   6   1        146.86        142.38         4.45 o                         
  -1   6   1        177.02        166.18         6.61 o                         
   0   6   1        113.61        100.53         2.90 o                         
   1   6   1        190.09        188.48         6.98 o                         
   2   6   1         53.87         44.43         1.89 o                         
   3   6   1        273.94        286.44         6.84 o                         
   4   6   1        549.52        572.98        14.70 o                         
   5   6   1         79.55         80.21         4.58 o                         
   6   6   1          7.15          3.44         2.07 o                         
   7   6   1          3.91          4.57         2.45 o                         
   8   6   1        125.58        115.27         5.88 o                         
  -9   7   1          0.09          2.55         3.88 o                         
  -8   7   1         84.34         77.28         5.36 o                         
  -7   7   1          0.06          0.27         1.87 o                         
  -6   7   1          8.75          9.57         1.74 o                         
  -5   7   1         73.28         67.64         2.98 o                         
  -4   7   1         21.94         19.96         1.84 o                         
  -3   7   1        338.51        339.25         7.64 o                         
  -2   7   1        139.45        141.30         4.96 o                         
  -1   7   1         57.79         51.58         2.21 o                         
   0   7   1         33.04         26.02         1.73 o                         
   1   7   1         59.32         54.64         3.31 o                         
   2   7   1          8.08          6.87         1.98 o                         
   3   7   1        112.14        113.09         4.71 o                         
   4   7   1         89.76         80.32         6.72 o                         
   5   7   1         11.70          7.07         3.06 o                         
   6   7   1         58.24         61.03         4.87 o                         
   7   7   1          1.77          0.39         3.90 o                         
  -9   8   1         54.51         66.40        11.89 o                         
  -8   8   1        115.93        116.32         4.65 o                         
  -7   8   1         33.71         32.23         2.80 o                         
  -6   8   1         14.03         13.62         2.36 o                         
  -5   8   1          0.65          1.02         1.80 o                         
  -4   8   1         39.33         39.52         2.58 o                         
  -3   8   1         51.61         46.75         2.12 o                         
  -2   8   1          9.03          9.60         1.46 o                         
  -1   8   1         43.32         32.90         1.96 o                         
   0   8   1        125.99        107.61         3.48 o                         
   1   8   1        198.49        171.93         5.54 o                         
   2   8   1          0.83         -0.24         2.80 o                         
   3   8   1         13.36          9.47         5.51 o                         
   4   8   1          0.00          3.56         3.42 o                         
   5   8   1          1.06         -0.34         3.50 o                         
   6   8   1          2.07          4.37         4.23 o                         
  -8   9   1        124.11        118.22         6.53 o                         
  -7   9   1          0.93          0.15         2.60 o                         
  -6   9   1          0.39          0.25         2.36 o                         
  -5   9   1         17.85         20.97         2.80 o                         
  -4   9   1          8.29          8.49         2.48 o                         
  -3   9   1        101.60        102.76         3.42 o                         
  -2   9   1        162.75        160.83         4.52 o                         
  -1   9   1         29.03         23.85         2.18 o                         
   0   9   1         60.26         62.25         3.03 o                         
   1   9   1         22.23         14.18         3.10 o                         
   2   9   1         48.47         48.17         4.34 o                         
   3   9   1        119.53        149.54        11.67 o                         
   4   9   1         18.58         18.06         7.49 o                         
   5   9   1          0.01          1.24         4.64 o                         
  -7  10   1         10.31         11.03         3.46 o                         
  -6  10   1         54.27         50.05         6.17 o                         
  -5  10   1          5.53          4.62         2.91 o                         
  -4  10   1         28.35         26.64         3.44 o                         
  -3  10   1        177.92        192.47         8.77 o                         
  -2  10   1         57.49         61.55         3.04 o                         
  -1  10   1          0.23         -0.18         2.02 o                         
   0  10   1         90.37         91.04         5.45 o                         
   1  10   1         84.38         99.84         6.19 o                         
   2  10   1         39.66         44.67         5.29 o                         
   3  10   1         40.15         36.78         8.59 o                         
  -5  11   1          6.80          9.05         3.81 o                         
  -4  11   1         33.00         25.95         4.07 o                         
  -3  11   1          4.19          5.57         2.26 o                         
  -2  11   1          2.95          3.65         2.58 o                         
  -1  11   1         70.70         75.66         5.23 o                         
   0  11   1        106.41        108.61         6.67 o                         
   1  11   1          0.35          2.16         5.51 o                         
   0 -12   2         22.76         19.22         4.17 o                         
   1 -12   2         33.21         36.91         3.79 o                         
   2 -12   2          6.36          3.65         2.39 o                         
   3 -12   2          7.36          5.01         3.44 o                         
  -3 -11   2          6.39          4.15         4.64 o                         
  -2 -11   2          0.06          1.57         3.86 o                         
  -1 -11   2          8.37         10.74         4.18 o                         
   0 -11   2          5.01          4.69         3.17 o                         
   1 -11   2         24.42         33.08         2.46 o                         
   2 -11   2         79.64         95.60         4.36 o                         
   3 -11   2          0.23          1.25         2.61 o                         
   4 -11   2        111.37        112.17         4.75 o                         
   5 -11   2          0.07          1.40         2.82 o                         
   6 -11   2          0.41          0.95         3.25 o                         
  -5 -10   2         47.14         44.05         9.25 o                         
  -4 -10   2         53.34         51.76         7.93 o                         
  -3 -10   2          0.27          0.20         3.58 o                         
  -2 -10   2          0.01          0.09         3.22 o                         
  -1 -10   2          0.62          0.24         2.85 o                         
   0 -10   2         22.57         23.40         2.31 o                         
   1 -10   2         32.10         32.21         2.30 o                         
   2 -10   2          0.01         -0.77         1.68 o                         
   3 -10   2        141.40        153.96         4.83 o                         
   4 -10   2        117.69        127.33         4.55 o                         
   5 -10   2          2.78          0.85         2.24 o                         
   6 -10   2         64.46         68.36         3.81 o                         
   7 -10   2          1.52          1.78         3.86 o                         
  -6  -9   2         55.16         56.74        12.67 o                         
  -5  -9   2          9.35         12.06         8.26 o                         
  -4  -9   2         71.53         66.08         7.93 o                         
  -3  -9   2         70.71         75.72         5.06 o                         
  -2  -9   2          0.15         -0.97         2.69 o                         
  -1  -9   2          9.31          5.27         1.92 o                         
   0  -9   2          6.83          7.51         1.71 o                         
   1  -9   2        172.56        171.02         4.67 o                         
   2  -9   2        438.57        439.87        10.05 o                         
   3  -9   2        218.47        228.11         6.77 o                         
   4  -9   2          0.20         -0.25         1.83 o                         
   5  -9   2         14.31         12.84         2.03 o                         
   6  -9   2         52.96         50.81         2.86 o                         
   7  -9   2         36.72         44.05         5.71 o                         
   8  -9   2         48.04         51.88         3.23 o                         
  -7  -8   2          3.86          0.36         3.54 o                         
  -6  -8   2          3.24          1.49         3.37 o                         
  -5  -8   2         50.67         48.82         4.18 o                         
  -4  -8   2         49.85         55.72         6.28 o                         
  -3  -8   2         17.51         14.98         2.40 o                         
  -2  -8   2          1.15          0.14         2.32 o                         
  -1  -8   2         82.34         77.91         2.90 o                         
   0  -8   2         89.16         85.16         2.95 o                         
   1  -8   2        129.99        132.02         3.66 o                         
   2  -8   2         14.30         15.39         1.43 o                         
   3  -8   2          7.71         10.53         2.29 o                         
   4  -8   2         46.84         47.16         2.47 o                         
   5  -8   2         35.44         32.85         2.13 o                         
   6  -8   2         19.58         21.04         2.07 o                         
   7  -8   2         52.34         52.23         4.89 o                         
   8  -8   2         58.19         57.17         3.14 o                         
   9  -8   2         32.41         39.05         8.04 o                         
  -8  -7   2          1.13          0.89         3.40 o                         
  -7  -7   2         15.73         17.98         3.74 o                         
  -6  -7   2         31.69         29.69         7.27 o                         
  -5  -7   2         34.50         35.10         3.85 o                         
  -4  -7   2         17.35         17.93         2.85 o                         
  -3  -7   2         12.60          9.03         1.93 o                         
  -2  -7   2         95.50         83.00         2.52 o                         
  -1  -7   2         19.14         15.67         1.45 o                         
   0  -7   2        851.73        932.89        19.85 o                         
   1  -7   2         75.18         69.89         2.37 o                         
   2  -7   2        946.99        997.42        21.11 o                         
   3  -7   2          7.45          9.12         1.54 o                         
   4  -7   2        799.43        789.78        17.04 o                         
   5  -7   2         42.27         45.32         2.59 o                         
   6  -7   2        170.76        170.83         5.76 o                         
   7  -7   2         30.81         29.30         2.10 o                         
   8  -7   2         65.49         68.92         3.15 o                         
   9  -7   2          3.46          5.91         4.42 o                         
  -9  -6   2         67.36         72.46         4.01 o                         
  -8  -6   2         84.02         82.38         5.88 o                         
  -7  -6   2          1.77          1.75         1.99 o                         
  -6  -6   2        192.46        202.35         5.63 o                         
  -5  -6   2          2.42          1.50         1.57 o                         
  -4  -6   2        341.15        338.51         7.78 o                         
  -3  -6   2         95.05         93.45         2.91 o                         
  -2  -6   2        391.31        386.40         6.43 o                         
  -1  -6   2        385.20        428.70         8.37 o                         
   0  -6   2        480.69        551.02        10.62 o                         
   1  -6   2          2.46          1.57         0.87 o                         
   2  -6   2         31.97         28.93         1.22 o                         
   3  -6   2        277.39        260.87         6.95 o                         
   4  -6   2        101.98        101.22         4.45 o                         
   5  -6   2         42.04         45.35         2.10 o                         
   6  -6   2         40.72         49.29         4.77 o                         
   7  -6   2          0.06         -0.10         2.10 o                         
   8  -6   2          1.70          1.76         3.11 o                         
   9  -6   2          6.02          9.03         3.47 o                         
  10  -6   2         35.45         31.39         5.98 o                         
  -9  -5   2         17.49         16.21         2.32 o                         
  -8  -5   2         28.65         26.06         2.19 o                         
  -7  -5   2         26.25         18.84         1.91 o                         
  -6  -5   2          5.17          6.92         1.62 o                         
  -5  -5   2        357.45        357.16         8.14 o                         
  -4  -5   2        142.46        139.24         4.77 o                         
  -3  -5   2          6.65          7.08         0.79 o                         
  -2  -5   2        132.99        143.17         2.65 o                         
  -1  -5   2       1452.58       1685.12        24.82 o                         
   0  -5   2        465.99        499.20         9.57 o                         
   1  -5   2         59.50         60.88         1.64 o                         
   2  -5   2        197.55        200.96         4.06 o                         
   3  -5   2        145.15        149.72         3.00 o                         
   4  -5   2        257.78        270.71         5.49 o                         
   5  -5   2        215.16        198.46         4.92 o                         
   6  -5   2        311.52        313.00         7.29 o                         
   7  -5   2         77.33         74.42         4.04 o                         
   8  -5   2         13.54         15.64         2.90 o                         
   9  -5   2         14.71          9.73         3.97 o                         
  10  -5   2         17.37         14.36         5.37 o                         
 -10  -4   2         14.68         15.67         3.74 o                         
  -9  -4   2          4.41          4.24         2.76 o                         
  -8  -4   2         43.27         44.45         2.46 o                         
  -7  -4   2          2.22          1.72         1.37 o                         
  -6  -4   2         97.43         93.04         3.00 o                         
  -5  -4   2          2.76          2.89         1.09 o                         
  -4  -4   2        359.36        402.00         7.90 o                         
  -3  -4   2        282.64        295.73         4.58 o                         
  -2  -4   2         90.91         94.46         1.84 o                         
  -1  -4   2        265.17        267.25         4.12 o                         
   0  -4   2          0.64          3.41         0.57 o                         
   1  -4   2        255.95        301.04         5.81 o                         
   2  -4   2       1155.68       1279.94        20.17 o                         
   3  -4   2          5.83         10.03         0.66 o                         
   4  -4   2          1.74          3.14         0.74 o                         
   5  -4   2        101.43         85.32         2.23 o                         
   6  -4   2        363.76        371.01         8.45 o                         
   7  -4   2        480.91        520.01        17.07 o                         
   8  -4   2         24.45         28.35         2.50 o                         
   9  -4   2          5.16          3.90         3.03 o                         
  10  -4   2         20.22         19.65         2.53 o                         
 -10  -3   2         51.75         47.11         3.89 o                         
  -9  -3   2         18.52         21.23         2.77 o                         
  -8  -3   2          2.07          2.00         2.02 o                         
  -7  -3   2          7.19          6.04         1.25 o                         
  -6  -3   2        116.81        127.20         4.19 o                         
  -5  -3   2         55.33         46.65         1.81 o                         
  -4  -3   2        312.15        385.35         7.52 o                         
  -3  -3   2          0.68         -0.54         0.54 o                         
  -2  -3   2         48.63         45.07         1.15 o                         
  -1  -3   2         53.07         46.74         0.85 o                         
   0  -3   2       2511.13       3075.03        48.10 o                         
   1  -3   2         38.16         42.81         0.89 o                         
   2  -3   2        516.55        574.49         9.89 o                         
   3  -3   2        106.75        108.79         2.41 o                         
   4  -3   2         64.34         65.80         2.25 o                         
   5  -3   2         44.82         50.72         2.32 o                         
   6  -3   2        722.21        781.18        23.75 o                         
   7  -3   2        281.18        277.04         5.94 o                         
   8  -3   2          8.48          9.48         1.69 o                         
   9  -3   2         39.13         39.71         2.61 o                         
  10  -3   2         25.64         26.97         2.97 o                         
 -11  -2   2         13.11         18.87         3.63 o                         
 -10  -2   2          8.25         14.09         2.81 o                         
  -9  -2   2        179.80        195.40         6.27 o                         
  -8  -2   2         39.95         41.54         2.69 o                         
  -7  -2   2          1.78          3.96         1.65 o                         
  -6  -2   2        396.95        413.48         8.05 o                         
  -5  -2   2         89.41         64.01         1.71 o                         
  -4  -2   2         56.33         88.38         2.36 o                         
  -3  -2   2        290.82        293.65         6.38 o                         
  -2  -2   2        516.54        558.09         8.84 o                         
  -1  -2   2        376.15        410.55         6.08 o                         
   0  -2   2      17495.76      21085.18       355.58 o                         
   1  -2   2        482.75        540.89         8.55 o                         
   2  -2   2        423.87        469.91         8.08 o                         
   3  -2   2        284.27        270.16         5.26 o                         
   4  -2   2        543.83        592.07        11.21 o                         
   5  -2   2         91.78         74.60         1.84 o                         
   6  -2   2          0.78          0.28         0.99 o                         
   7  -2   2        124.83        119.38         3.59 o                         
   8  -2   2         13.03         14.19         1.88 o                         
   9  -2   2          0.98         -0.52         2.08 o                         
  10  -2   2         21.21         19.05         2.93 o                         
 -11  -1   2         54.33         53.82         4.05 o                         
 -10  -1   2         78.49         91.28         4.95 o                         
  -9  -1   2         30.66         35.46         2.74 o                         
  -8  -1   2         47.56         45.65         4.32 o                         
  -7  -1   2         17.65         15.52         1.66 o                         
  -6  -1   2        150.66        129.55         3.91 o                         
  -5  -1   2        613.97        565.65        10.77 o                         
  -4  -1   2        512.43        588.84         9.32 o                         
  -3  -1   2        199.84        219.76         3.85 o                         
  -2  -1   2      13273.85      14817.70       249.82 o                         
  -1  -1   2       5879.57       7100.94       119.74 o                         
   0  -1   2         50.43         52.32         1.14 o                         
   1  -1   2        139.46        140.19         2.74 o                         
   2  -1   2       1143.48       1245.52        23.11 o                         
   3  -1   2        530.80        553.47        11.73 o                         
   4  -1   2         88.79         69.79         2.24 o                         
   5  -1   2         92.37         67.76         2.01 o                         
   6  -1   2          6.00          3.45         1.05 o                         
   7  -1   2        102.70         97.56         4.01 o                         
   8  -1   2        112.57        109.57         4.48 o                         
   9  -1   2        103.15        108.11         4.62 o                         
  10  -1   2         47.74         45.23         3.57 o                         
 -11   0   2          6.86          5.40         2.66 o                         
 -10   0   2         37.21         43.16         3.03 o                         
  -9   0   2         26.89         24.23         2.33 o                         
  -8   0   2          1.85          1.21         1.58 o                         
  -7   0   2        285.95        287.76         7.69 o                         
  -6   0   2         73.35         83.13         2.67 o                         
  -5   0   2        371.60        395.54         7.56 o                         
  -4   0   2       2346.31       2855.06        52.87 o                         
  -3   0   2       2310.67       2573.19        43.51 o                         
  -2   0   2       2771.91       3301.53        51.57 o                         
  -1   0   2        172.11        210.88         4.46 o                         
   0   0   2       4153.63       4781.82        80.65 o                         
   1   0   2         74.93         62.68         1.25 o                         
   2   0   2        913.34        934.52        15.95 o                         
   3   0   2        257.76        284.30         4.68 o                         
   4   0   2         15.21         12.22         0.72 o                         
   5   0   2        351.60        340.39         7.59 o                         
   6   0   2        265.95        250.96         6.89 o                         
   7   0   2        207.53        180.07         5.59 o                         
   8   0   2         20.04         28.21         3.53 o                         
   9   0   2         32.42         35.72         3.03 o                         
  10   0   2         93.12         97.14         5.12 o                         
 -11   1   2          2.73          5.84         2.48 o                         
 -10   1   2          2.01          3.69         2.02 o                         
  -9   1   2        362.80        371.71        13.07 o                         
  -8   1   2         16.92         17.67         2.35 o                         
  -7   1   2        166.57        161.89         4.70 o                         
  -6   1   2          9.11         10.68         1.36 o                         
  -5   1   2         92.86         99.32         2.87 o                         
  -4   1   2       1068.93       1173.36        21.95 o                         
  -3   1   2       2290.62       2720.55        50.42 o                         
  -2   1   2        120.79        129.35         2.50 o                         
  -1   1   2          5.39          7.98         0.58 o                         
   0   1   2        299.34        288.12         4.60 o                         
   1   1   2         16.04         17.38         0.60 o                         
   2   1   2        347.83        376.87         6.58 o                         
   3   1   2        200.31        198.71         3.99 o                         
   4   1   2        619.74        672.03        11.63 o                         
   5   1   2         29.94         27.49         1.24 o                         
   6   1   2         22.71         13.11         1.89 o                         
   7   1   2        451.68        406.73        10.88 o                         
   8   1   2          7.73          8.47         2.28 o                         
   9   1   2          9.46         13.22         3.27 o                         
  10   1   2          7.94          7.45         3.33 o                         
 -11   2   2         91.32         91.69         5.57 o                         
 -10   2   2         33.13         36.35         3.34 o                         
  -9   2   2         61.90         68.25         4.00 o                         
  -8   2   2        101.86        103.35         4.15 o                         
  -7   2   2          4.87          4.63         1.39 o                         
  -6   2   2        584.52        572.38        11.09 o                         
  -5   2   2          8.49          4.62         0.84 o                         
  -4   2   2        910.61       1107.90        26.79 o                         
  -3   2   2       1969.07       2360.22        56.55 o                         
  -2   2   2        115.83        118.43         2.00 o                         
  -1   2   2        581.15        625.59        11.70 o                         
   0   2   2        197.76        177.58         2.96 o                         
   1   2   2         52.59         42.72         0.99 o                         
   2   2   2        386.27        414.60         6.70 o                         
   3   2   2         30.29         25.94         1.55 o                         
   4   2   2          2.86          1.54         0.76 o                         
   5   2   2         21.19         16.20         1.30 o                         
   6   2   2         54.44         43.93         2.29 o                         
   7   2   2         37.66         27.43         1.72 o                         
   8   2   2         51.07         47.82         3.28 o                         
   9   2   2          1.19          0.82         2.83 o                         
  10   2   2          1.65          6.61        13.22 o                         
 -11   3   2          0.18         -0.72         4.33 o                         
 -10   3   2          2.28          2.22         3.57 o                         
  -9   3   2         88.57         76.59         3.65 o                         
  -8   3   2          0.04          1.44         1.45 o                         
  -7   3   2         80.36         75.15         2.47 o                         
  -6   3   2        250.65        225.51         6.19 o                         
  -5   3   2        120.03        109.00         3.72 o                         
  -4   3   2        976.19       1126.99        23.60 o                         
  -3   3   2        196.12        205.87         4.04 o                         
  -2   3   2        253.39        304.24         5.30 o                         
  -1   3   2       1334.00       1508.16        25.60 o                         
   0   3   2       1567.96       1695.06        26.65 o                         
   1   3   2        503.37        521.01         8.38 o                         
   2   3   2         31.91         25.05         1.81 o                         
   3   3   2         84.32         67.46         1.88 o                         
   4   3   2        160.96        134.66         3.58 o                         
   5   3   2         66.21         62.34         3.24 o                         
   6   3   2         22.50         25.36         1.79 o                         
   7   3   2          9.19         13.06         1.72 o                         
   8   3   2         21.07         18.69         3.05 o                         
   9   3   2         61.17         65.84         4.54 o                         
 -11   4   2          1.26         -0.88         6.83 o                         
 -10   4   2          0.36         -1.38         3.81 o                         
  -9   4   2          4.85          3.65         3.26 o                         
  -8   4   2          2.64          0.53         1.63 o                         
  -7   4   2         70.81         58.45         2.56 o                         
  -6   4   2          0.01          0.50         1.21 o                         
  -5   4   2         11.49         10.70         0.95 o                         
  -4   4   2       1025.80       1159.76        21.63 o                         
  -3   4   2        399.97        449.80         8.59 o                         
  -2   4   2         22.72         19.45         0.82 o                         
  -1   4   2         19.21         15.24         0.83 o                         
   0   4   2         50.00         48.52         1.23 o                         
   1   4   2        104.44         87.34         2.13 o                         
   2   4   2         45.51         34.49         1.22 o                         
   3   4   2        317.90        299.69         5.56 o                         
   4   4   2        345.56        343.29         7.81 o                         
   5   4   2         77.72         79.12         2.97 o                         
   6   4   2         15.31         17.61         1.90 o                         
   7   4   2         27.32         28.63         2.20 o                         
   8   4   2         88.48         93.63         4.01 o                         
   9   4   2         23.05         22.11         4.24 o                         
  -9   5   2        191.26        180.93         7.55 o                         
  -8   5   2          7.17          9.69         3.74 o                         
  -7   5   2         56.85         50.75         4.19 o                         
  -6   5   2         82.08         83.45         3.64 o                         
  -5   5   2          3.65          3.22         1.05 o                         
  -4   5   2         32.70         27.87         1.46 o                         
  -3   5   2         82.63         85.36         1.82 o                         
  -2   5   2         34.17         34.01         1.18 o                         
  -1   5   2        202.88        220.83         4.15 o                         
   0   5   2          2.19          2.34         0.74 o                         
   1   5   2          0.05          0.27         0.75 o                         
   2   5   2         23.24         23.66         1.15 o                         
   3   5   2       1049.52       1046.45        19.90 o                         
   4   5   2        394.60        399.75         9.11 o                         
   5   5   2        133.50        136.92         4.16 o                         
   6   5   2          0.26          2.02         1.91 o                         
   7   5   2         72.86         64.05         3.33 o                         
   8   5   2          0.46         -1.13         2.45 o                         
  -9   6   2          2.11          1.30         3.42 o                         
  -8   6   2         51.46         55.73         5.73 o                         
  -7   6   2         92.95        101.36         4.18 o                         
  -6   6   2        110.52         98.69         3.57 o                         
  -5   6   2          0.09         -1.31         1.31 o                         
  -4   6   2       1915.77       1922.88        46.42 o                         
  -3   6   2        883.63        901.54        19.11 o                         
  -2   6   2          0.74         -0.09         0.90 o                         
  -1   6   2         87.07         80.85         2.52 o                         
   0   6   2          0.01         -0.36         1.11 o                         
   1   6   2         53.67         45.59         1.89 o                         
   2   6   2         43.87         40.91         1.87 o                         
   3   6   2        153.27        143.90         5.53 o                         
   4   6   2          0.28         -2.04         2.04 o                         
   5   6   2          0.17         -1.06         2.26 o                         
   6   6   2          7.91          8.07         2.64 o                         
   7   6   2        145.28        153.65         6.16 o                         
 -10   7   2         31.70         29.96         7.27 o                         
  -9   7   2        196.37        211.39         9.03 o                         
  -8   7   2          9.01          4.45         2.12 o                         
  -7   7   2          1.03          0.79         1.93 o                         
  -6   7   2        184.77        178.56         6.43 o                         
  -5   7   2         85.54         83.50         3.91 o                         
  -4   7   2        685.91        689.34        17.21 o                         
  -3   7   2        636.13        638.07        13.73 o                         
  -2   7   2          4.29          1.48         1.18 o                         
  -1   7   2         42.50         46.33         2.23 o                         
   0   7   2        172.12        156.15         4.71 o                         
   1   7   2         91.20         93.21         3.23 o                         
   2   7   2          7.65          8.09         2.69 o                         
   3   7   2          0.85          1.00         2.63 o                         
   4   7   2        111.51        112.00         6.16 o                         
   5   7   2         26.79         32.95         4.52 o                         
   6   7   2          8.74         10.39         3.82 o                         
   7   7   2         55.43         53.96        11.45 o                         
  -9   8   2          3.97         10.09         4.51 o                         
  -8   8   2         73.51         83.20         6.61 o                         
  -7   8   2         41.48         39.94         3.85 o                         
  -6   8   2          2.29          1.67         2.20 o                         
  -5   8   2          0.34         -0.19         2.11 o                         
  -4   8   2         30.99         35.27         2.91 o                         
  -3   8   2         88.08         87.69         2.93 o                         
  -2   8   2        199.55        172.03         4.58 o                         
  -1   8   2         51.37         57.46         2.64 o                         
   0   8   2          0.80          5.27         1.72 o                         
   1   8   2         87.18         74.62         3.80 o                         
   2   8   2         10.15          6.34         3.12 o                         
   3   8   2         14.64         14.10         5.95 o                         
   4   8   2        135.53        171.87         7.87 o                         
   5   8   2          2.90          2.41         3.83 o                         
   6   8   2         10.42          5.51         7.49 o                         
  -8   9   2          4.67          2.75         3.00 o                         
  -7   9   2         55.91         58.08        10.35 o                         
  -6   9   2         15.28         19.63         3.19 o                         
  -5   9   2         26.53         28.00         3.12 o                         
  -4   9   2          2.78          2.96         2.48 o                         
  -3   9   2         12.97         11.63         1.85 o                         
  -2   9   2          4.52          7.10         1.78 o                         
  -1   9   2         11.20         11.79         1.95 o                         
   0   9   2          1.82          0.46         2.24 o                         
   1   9   2          8.97         10.29         3.26 o                         
   2   9   2          0.27          0.74         3.38 o                         
   3   9   2         78.13         96.03        10.57 o                         
   4   9   2         64.55         72.25        10.13 o                         
  -7  10   2        149.86        171.47         7.56 o                         
  -6  10   2          4.88          3.45         3.22 o                         
  -5  10   2         20.91         13.56         3.44 o                         
  -4  10   2         66.69         74.26         5.13 o                         
  -3  10   2          8.90         11.37         2.10 o                         
  -2  10   2         38.82         42.99         2.90 o                         
  -1  10   2          9.06          8.36         2.48 o                         
   0  10   2          1.09          2.25         3.22 o                         
   1  10   2         17.90         27.24         4.11 o                         
   2  10   2          0.10          0.64         4.16 o                         
   3  10   2         17.32         20.93         9.03 o                         
  -5  11   2         88.21         90.08         6.50 o                         
  -4  11   2        221.76        225.00         9.53 o                         
  -3  11   2         38.28         41.79         3.05 o                         
  -2  11   2         24.33         25.65         3.09 o                         
  -1  11   2          0.59         -1.82         3.54 o                         
   0  11   2         73.19         86.56         8.15 o                         
  -1 -12   3         28.39         27.08         5.40 o                         
   0 -12   3         83.96         99.38         7.82 o                         
   1 -12   3          8.74         10.94         2.69 o                         
   2 -12   3          0.96         -0.81         2.23 o                         
   3 -12   3         95.48         91.65         7.56 o                         
  -4 -11   3          0.32          1.10         7.93 o                         
  -3 -11   3          3.47          2.06         4.39 o                         
  -2 -11   3         67.57         77.47        17.51 o                         
  -1 -11   3          7.05          5.88         3.42 o                         
   0 -11   3          0.42         -0.04         3.00 o                         
   1 -11   3         69.31         79.37         3.34 o                         
   2 -11   3         54.46         63.59         2.92 o                         
   3 -11   3         71.42         75.60         3.84 o                         
   4 -11   3         18.54         14.24         2.82 o                         
   5 -11   3          3.35          1.05         3.63 o                         
   6 -11   3         22.64         19.82         4.44 o                         
  -5 -10   3          3.50          1.76         7.71 o                         
  -4 -10   3         21.59         26.87         7.71 o                         
  -3 -10   3         21.35         15.54         3.70 o                         
  -2 -10   3         19.34         20.10         3.38 o                         
  -1 -10   3          2.44          0.70         2.73 o                         
   0 -10   3          1.43          0.01         1.70 o                         
   1 -10   3          4.66          4.45         1.67 o                         
   2 -10   3         26.86         26.26         1.94 o                         
   3 -10   3        162.21        159.01         4.94 o                         
   4 -10   3         40.22         39.64         2.88 o                         
   5 -10   3          2.11          1.77         2.94 o                         
   6 -10   3         14.63         10.28         2.59 o                         
   7 -10   3         19.40         23.41         3.11 o                         
  -6  -9   3          1.21         -2.94         3.87 o                         
  -5  -9   3          3.43          2.25         3.44 o                         
  -4  -9   3        229.17        225.75        13.66 o                         
  -3  -9   3         77.32         76.68         5.39 o                         
  -2  -9   3         20.97         23.82         3.17 o                         
  -1  -9   3        250.35        266.05         5.90 o                         
   0  -9   3          4.04          4.05         1.53 o                         
   1  -9   3         38.83         41.40         2.69 o                         
   2  -9   3          0.59          0.26         1.31 o                         
   3  -9   3         18.18         18.34         2.73 o                         
   4  -9   3          7.10          8.47         1.97 o                         
   5  -9   3          3.23          3.01         2.53 o                         
   6  -9   3          0.33          0.75         2.07 o                         
   7  -9   3         30.67         30.34         2.74 o                         
   8  -9   3          0.50         -0.31         2.59 o                         
  -7  -8   3          0.01          0.06         3.65 o                         
  -6  -8   3         94.49         88.65         5.71 o                         
  -5  -8   3         78.75         83.88        11.45 o                         
  -4  -8   3        153.29        142.80        15.31 o                         
  -3  -8   3        256.79        271.63         7.79 o                         
  -2  -8   3         21.47         24.90         2.85 o                         
  -1  -8   3         79.78         76.24         2.56 o                         
   0  -8   3        282.60        284.51         5.98 o                         
   1  -8   3         17.34         17.88         1.90 o                         
   2  -8   3        134.91        136.95         3.38 o                         
   3  -8   3        439.49        453.67        10.24 o                         
   4  -8   3        316.81        328.10         7.78 o                         
   5  -8   3          4.66          3.59         2.28 o                         
   6  -8   3        104.05         95.07         3.65 o                         
   7  -8   3         24.65         20.69         2.22 o                         
   8  -8   3          5.18          3.40         2.49 o                         
   9  -8   3          4.65          0.88         3.03 o                         
  -8  -7   3          0.89          1.94         3.21 o                         
  -7  -7   3          0.01         -0.96         2.86 o                         
  -6  -7   3         97.71         98.63         5.40 o                         
  -5  -7   3        325.25        315.98        10.87 o                         
  -4  -7   3          8.43          8.26         2.53 o                         
  -3  -7   3         44.88         36.33         2.37 o                         
  -2  -7   3        185.44        174.68         3.64 o                         
  -1  -7   3         52.39         48.72         2.35 o                         
   0  -7   3          0.40         -0.98         0.98 o                         
   1  -7   3        758.48        806.95        15.38 o                         
   2  -7   3        152.54        156.19         3.55 o                         
   3  -7   3          0.83          0.60         1.25 o                         
   4  -7   3        254.67        258.47         7.38 o                         
   5  -7   3        432.93        415.97        11.15 o                         
   6  -7   3        104.74        106.83         3.51 o                         
   7  -7   3         39.69         29.68         3.21 o                         
   8  -7   3          0.02         -1.07         2.03 o                         
   9  -7   3         64.53         65.37         5.99 o                         
  -9  -6   3          0.70          0.56         2.20 o                         
  -8  -6   3          0.02         -1.50         2.04 o                         
  -7  -6   3         46.17         49.15         3.20 o                         
  -6  -6   3         12.55          9.30         1.78 o                         
  -5  -6   3          4.82          3.05         1.51 o                         
  -4  -6   3         90.66         90.73         2.99 o                         
  -3  -6   3          3.62          0.17         0.94 o                         
  -2  -6   3          7.54          6.26         0.74 o                         
  -1  -6   3         21.48         20.33         1.09 o                         
   0  -6   3        449.66        492.19         8.70 o                         
   1  -6   3         14.11         12.59         1.41 o                         
   2  -6   3          8.47          7.42         0.76 o                         
   3  -6   3        576.85        613.01        13.24 o                         
   4  -6   3         36.41         44.00         2.58 o                         
   5  -6   3         50.96         51.40         2.25 o                         
   6  -6   3        142.47        142.26         4.08 o                         
   7  -6   3         82.96         68.12         3.17 o                         
   8  -6   3         17.43         22.12         7.60 o                         
   9  -6   3         85.25         74.51         4.01 o                         
 -10  -5   3         14.76         18.22         3.64 o                         
  -9  -5   3          0.02         -0.72         1.87 o                         
  -8  -5   3         21.88         17.08         2.83 o                         
  -7  -5   3        478.54        459.81        10.44 o                         
  -6  -5   3        253.90        247.90         6.33 o                         
  -5  -5   3          0.15          0.82         1.25 o                         
  -4  -5   3          0.64         -0.30         0.96 o                         
  -3  -5   3        273.71        272.90         4.08 o                         
  -2  -5   3        301.55        323.22         5.02 o                         
  -1  -5   3          1.44          1.64         0.58 o                         
   0  -5   3         14.73         19.59         0.94 o                         
   1  -5   3          7.33         10.38         0.77 o                         
   2  -5   3          2.04          4.64         0.56 o                         
   3  -5   3        224.25        280.35         6.56 o                         
   4  -5   3         12.34         13.24         1.09 o                         
   5  -5   3          1.38          1.04         1.02 o                         
   6  -5   3         13.02         15.96         1.47 o                         
   7  -5   3        121.55        125.75         3.88 o                         
   8  -5   3          6.32          6.56         1.81 o                         
   9  -5   3          0.02         -0.22         2.17 o                         
  10  -5   3          9.97         12.36         5.67 o                         
 -10  -4   3         19.40         22.03         3.64 o                         
  -9  -4   3         33.51         40.75         6.23 o                         
  -8  -4   3        237.73        231.24         5.88 o                         
  -7  -4   3        224.92        203.85         7.82 o                         
  -6  -4   3         25.69         22.88         2.23 o                         
  -5  -4   3         62.72         58.62         2.17 o                         
  -4  -4   3        175.86        169.53         3.70 o                         
  -3  -4   3        694.88        727.75        10.89 o                         
  -2  -4   3        454.13        474.31         6.75 o                         
  -1  -4   3        164.86        169.94         2.92 o                         
   0  -4   3        598.21        700.94        12.05 o                         
   1  -4   3          0.11          0.69         0.46 o                         
   2  -4   3          0.71          0.37         0.47 o                         
   3  -4   3        333.46        369.63         7.15 o                         
   4  -4   3        192.17        211.15         3.98 o                         
   5  -4   3         34.85         29.50         1.55 o                         
   6  -4   3         81.45         80.58         2.98 o                         
   7  -4   3         91.23         93.32         2.91 o                         
   8  -4   3         34.16         33.37         2.23 o                         
   9  -4   3         68.10         62.71         3.29 o                         
  10  -4   3          4.87          7.66         2.53 o                         
 -11  -3   3         11.12         11.13         3.46 o                         
 -10  -3   3         10.62          9.48         3.03 o                         
  -9  -3   3          0.26          1.46         2.33 o                         
  -8  -3   3         79.86         74.37         3.68 o                         
  -7  -3   3         24.86         23.31         1.55 o                         
  -6  -3   3         91.92         90.63         2.76 o                         
  -5  -3   3         96.62         85.94         2.48 o                         
  -4  -3   3          0.25          0.38         0.70 o                         
  -3  -3   3       1006.94       1059.12        15.67 o                         
  -2  -3   3        266.91        273.49         4.20 o                         
  -1  -3   3         66.49         58.22         1.55 o                         
   0  -3   3       1550.17       1817.96        30.81 o                         
   1  -3   3        609.49        656.96        10.43 o                         
   2  -3   3        147.66        142.12         2.29 o                         
   3  -3   3          1.76          1.14         0.55 o                         
   4  -3   3        379.45        376.77         7.28 o                         
   5  -3   3        603.24        598.96        14.75 o                         
   6  -3   3         71.68         67.31         3.03 o                         
   7  -3   3         13.86         14.86         1.59 o                         
   8  -3   3          3.10          2.58         1.78 o                         
   9  -3   3         40.83         45.23         2.84 o                         
  10  -3   3        117.34        136.86         5.81 o                         
 -11  -2   3         30.19         30.82         3.30 o                         
 -10  -2   3         34.91         30.75         3.21 o                         
  -9  -2   3         20.02         22.63         2.54 o                         
  -8  -2   3          1.55          3.28         1.83 o                         
  -7  -2   3        111.07        107.01         3.82 o                         
  -6  -2   3        142.05        137.81         3.03 o                         
  -5  -2   3         31.41         31.58         1.21 o                         
  -4  -2   3       1039.32       1189.74        22.24 o                         
  -3  -2   3        364.74        401.54         6.48 o                         
  -2  -2   3         58.07         62.65         1.15 o                         
  -1  -2   3       8289.62       9778.60       152.68 o                         
   0  -2   3       6889.43       8263.61       139.32 o                         
   1  -2   3       1210.87       1391.65        25.89 o                         
   2  -2   3         11.01          9.46         0.60 o                         
   3  -2   3         65.72         77.51         1.86 o                         
   4  -2   3          0.77         -0.02         0.67 o                         
   5  -2   3        547.44        528.91        10.24 o                         
   6  -2   3          7.94          6.90         1.21 o                         
   7  -2   3        163.33        174.97         4.80 o                         
   8  -2   3        110.77        120.09         4.05 o                         
   9  -2   3        319.47        329.37        10.87 o                         
  10  -2   3          2.74          4.37         2.97 o                         
 -11  -1   3          0.13         -0.36         2.67 o                         
 -10  -1   3         18.88         17.98         3.51 o                         
  -9  -1   3         15.62         14.79         2.71 o                         
  -8  -1   3         21.02         23.37         2.07 o                         
  -7  -1   3        541.62        531.72        13.43 o                         
  -6  -1   3       1016.23       1043.10        25.43 o                         
  -5  -1   3        289.67        322.07         6.30 o                         
  -4  -1   3        592.40        613.92         9.15 o                         
  -3  -1   3        265.85        288.76         4.66 o                         
  -2  -1   3       5511.75       6566.38       135.62 o                         
  -1  -1   3       5707.60       6633.28       103.56 o                         
   0  -1   3       5431.01       6054.10        94.53 o                         
   1  -1   3       1071.31       1190.87        22.16 o                         
   2  -1   3          8.91         10.05         0.76 o                         
   3  -1   3        427.03        456.54         7.36 o                         
   4  -1   3        352.93        375.56         6.72 o                         
   5  -1   3         21.05         16.73         1.19 o                         
   6  -1   3         24.56         21.63         1.48 o                         
   7  -1   3         16.73         15.13         1.69 o                         
   8  -1   3         36.60         32.41         2.62 o                         
   9  -1   3          0.45          0.36         2.44 o                         
  10  -1   3         72.14         71.80         4.85 o                         
 -11   0   3          2.65          3.29         2.47 o                         
 -10   0   3          0.30         -0.74         1.94 o                         
  -9   0   3         14.84         14.11         1.87 o                         
  -8   0   3        584.43        601.87        13.23 o                         
  -7   0   3       1805.73       1897.34        45.86 o                         
  -6   0   3         14.51          6.83         0.73 o                         
  -5   0   3         17.45         16.51         0.92 o                         
  -4   0   3       1009.94       1152.02        19.60 o                         
  -3   0   3         25.22         19.93         0.56 o                         
  -2   0   3        181.70        177.36         3.43 o                         
  -1   0   3         25.16         24.29         0.87 o                         
   0   0   3        300.15        322.23         5.59 o                         
   1   0   3       1005.10       1032.00        17.56 o                         
   2   0   3        152.42        146.16         3.07 o                         
   3   0   3        378.60        428.01         6.95 o                         
   4   0   3        378.75        407.74         6.70 o                         
   5   0   3        140.55        131.47         2.67 o                         
   6   0   3          4.82          6.33         1.56 o                         
   7   0   3          1.16          1.86         1.75 o                         
   8   0   3         67.22         55.87         3.37 o                         
   9   0   3         24.57         21.46         3.92 o                         
  10   0   3         29.53         34.57         3.79 o                         
 -11   1   3         11.11         15.15         2.67 o                         
 -10   1   3          9.25         13.20         2.02 o                         
  -9   1   3         73.57         69.69         2.97 o                         
  -8   1   3        171.15        188.99         4.88 o                         
  -7   1   3         80.65         67.76         2.33 o                         
  -6   1   3        161.16        131.29         2.94 o                         
  -5   1   3        232.72        249.16         4.49 o                         
  -4   1   3         72.81         70.67         1.49 o                         
  -3   1   3        171.03        153.53         2.74 o                         
  -2   1   3         85.65         94.04         2.15 o                         
  -1   1   3        570.51        587.39        10.04 o                         
   0   1   3       3542.67       3952.20        61.78 o                         
   1   1   3          0.12          1.61         0.43 o                         
   2   1   3        153.26        155.98         2.93 o                         
   3   1   3       1447.98       1640.38        27.92 o                         
   4   1   3         11.63         10.87         1.26 o                         
   5   1   3         48.37         35.35         1.48 o                         
   6   1   3        143.77        155.85         4.08 o                         
   7   1   3         12.87         19.31         3.82 o                         
   8   1   3         70.00         65.66         4.42 o                         
   9   1   3         72.25         73.12         4.58 o                         
 -11   2   3         16.00         14.65         4.64 o                         
 -10   2   3          1.83          2.18         3.42 o                         
  -9   2   3         40.80         47.15         3.29 o                         
  -8   2   3        135.67        144.14         5.00 o                         
  -7   2   3         49.31         44.95         1.97 o                         
  -6   2   3          1.09          0.55         0.98 o                         
  -5   2   3          4.29          2.87         0.80 o                         
  -4   2   3        579.68        601.23        12.66 o                         
  -3   2   3         36.77         31.78         1.34 o                         
  -2   2   3        300.49        322.27         5.60 o                         
  -1   2   3         97.71         86.58         1.70 o                         
   0   2   3       1170.18       1343.46        21.15 o                         
   1   2   3        148.18        156.95         2.73 o                         
   2   2   3        270.92        263.26         4.43 o                         
   3   2   3         11.90         10.75         0.80 o                         
   4   2   3          0.38         -0.36         0.82 o                         
   5   2   3        127.12        117.43         3.37 o                         
   6   2   3          0.58         -0.07         1.26 o                         
   7   2   3         13.48         25.27         2.66 o                         
   8   2   3         57.02         49.74         3.60 o                         
   9   2   3         25.67         23.72         3.62 o                         
 -11   3   3        160.45        197.71        12.33 o                         
 -10   3   3        167.35        193.84         8.49 o                         
  -9   3   3         39.66         37.19         3.81 o                         
  -8   3   3        136.24        135.56         6.24 o                         
  -7   3   3         29.60         32.62         1.75 o                         
  -6   3   3        203.15        209.34         7.12 o                         
  -5   3   3         80.83         72.66         2.80 o                         
  -4   3   3        272.97        294.89         5.73 o                         
  -3   3   3        852.34        959.27        17.95 o                         
  -2   3   3        554.00        611.03        10.51 o                         
  -1   3   3       2956.11       3646.88        61.66 o                         
   0   3   3        243.55        320.67         5.28 o                         
   1   3   3        797.02        856.77        13.64 o                         
   2   3   3          5.24          4.84         0.71 o                         
   3   3   3        122.33        109.54         2.47 o                         
   4   3   3        120.15        110.19         3.20 o                         
   5   3   3         25.30         23.41         1.73 o                         
   6   3   3         42.96         43.88         2.35 o                         
   7   3   3          4.48          6.39         1.73 o                         
   8   3   3         17.52         15.96         2.02 o                         
   9   3   3         46.79         52.36         4.53 o                         
 -11   4   3        113.92        129.27        11.23 o                         
 -10   4   3         46.90         71.20         7.60 o                         
  -9   4   3         90.91         96.76         5.68 o                         
  -8   4   3        279.90        289.24         9.02 o                         
  -7   4   3         48.59         49.07         2.37 o                         
  -6   4   3         57.18         47.72         2.62 o                         
  -5   4   3        468.30        489.87         9.37 o                         
  -4   4   3        458.62        473.56         9.04 o                         
  -3   4   3         24.60         31.50         0.93 o                         
  -2   4   3          0.28         -0.20         0.58 o                         
  -1   4   3        295.26        294.81         5.29 o                         
   0   4   3         35.05         21.34         0.91 o                         
   1   4   3        407.59        405.69         6.68 o                         
   2   4   3        223.34        218.94         3.91 o                         
   3   4   3         62.62         50.95         2.00 o                         
   4   4   3        301.66        297.48         7.01 o                         
   5   4   3        177.42        166.57         4.62 o                         
   6   4   3          0.04          0.67         1.70 o                         
   7   4   3         10.75          7.80         2.09 o                         
   8   4   3         34.39         33.10         2.74 o                         
  -9   5   3         22.29         24.45         4.85 o                         
  -8   5   3        243.97        239.62        12.11 o                         
  -7   5   3        165.15        164.07         9.03 o                         
  -6   5   3         40.90         47.58         4.41 o                         
  -5   5   3        157.30        146.28         3.73 o                         
  -4   5   3         62.81         54.68         2.00 o                         
  -3   5   3       1180.31       1222.56        20.88 o                         
  -2   5   3        243.17        254.01         5.14 o                         
  -1   5   3        238.47        240.02         4.90 o                         
   0   5   3        106.62        104.12         2.38 o                         
   1   5   3         49.74         39.99         1.51 o                         
   2   5   3        268.75        247.51         5.27 o                         
   3   5   3       1097.63       1131.22        24.06 o                         
   4   5   3          3.38          2.89         1.69 o                         
   5   5   3         76.02         66.47         3.13 o                         
   6   5   3        319.92        347.65         8.53 o                         
   7   5   3        139.61        147.69         5.14 o                         
   8   5   3          2.80          2.77         2.86 o                         
  -9   6   3          3.56          6.39         4.63 o                         
  -8   6   3        202.87        198.44        11.01 o                         
  -7   6   3          7.91          7.33         1.87 o                         
  -6   6   3          0.00         -0.41         1.67 o                         
  -5   6   3          4.48          4.64         1.98 o                         
  -4   6   3        483.27        497.11        12.54 o                         
  -3   6   3         27.69         27.06         1.43 o                         
  -2   6   3          8.14          7.50         1.12 o                         
  -1   6   3        160.90        163.02         4.12 o                         
   0   6   3          1.67          0.05         1.25 o                         
   1   6   3         34.86         31.17         1.70 o                         
   2   6   3          0.19         -0.05         1.38 o                         
   3   6   3         46.33         39.05         2.83 o                         
   4   6   3        178.45        186.33         6.11 o                         
   5   6   3         98.10         95.91         4.62 o                         
   6   6   3          8.21          9.91         2.94 o                         
   7   6   3         57.09         62.19         5.49 o                         
 -10   7   3        103.02        118.62         9.24 o                         
  -9   7   3        128.92        146.67        10.35 o                         
  -8   7   3        149.96        147.19         7.05 o                         
  -7   7   3          9.24          8.10         2.07 o                         
  -6   7   3          0.05          0.75         1.87 o                         
  -5   7   3        103.62        106.90         4.70 o                         
  -4   7   3        116.16        118.38         4.89 o                         
  -3   7   3         50.90         42.23         1.92 o                         
  -2   7   3         38.94         45.65         2.10 o                         
  -1   7   3        136.31        108.23         3.32 o                         
   0   7   3        111.84        100.15         4.07 o                         
   1   7   3          6.28          6.40         1.92 o                         
   2   7   3          3.00          4.91         2.80 o                         
   3   7   3         23.78         24.30         3.54 o                         
   4   7   3          1.07         -0.93         3.10 o                         
   5   7   3          0.09         -2.24         3.37 o                         
   6   7   3          5.23          6.13         4.07 o                         
  -9   8   3          9.51          7.71         2.89 o                         
  -8   8   3         14.87         10.95         2.80 o                         
  -7   8   3         26.36         24.79         2.93 o                         
  -6   8   3        185.27        178.08         6.90 o                         
  -5   8   3         13.33         16.87         2.64 o                         
  -4   8   3         50.58         38.07         6.61 o                         
  -3   8   3        117.36        104.38         3.69 o                         
  -2   8   3         67.28         52.09         2.75 o                         
  -1   8   3         38.97         32.19         2.77 o                         
   0   8   3        211.80        207.54         5.52 o                         
   1   8   3         50.02         51.64         3.48 o                         
   2   8   3         37.96         52.69         4.29 o                         
   3   8   3         33.04         25.77         7.05 o                         
   4   8   3          8.99         10.97         4.63 o                         
   5   8   3          8.66          8.69         4.52 o                         
  -8   9   3         11.56          7.85         4.41 o                         
  -7   9   3          6.31          5.11         3.06 o                         
  -6   9   3         64.02         62.16         6.28 o                         
  -5   9   3         53.58         43.25         3.60 o                         
  -4   9   3          4.55          5.75         2.75 o                         
  -3   9   3          4.63          4.27         1.82 o                         
  -2   9   3          4.57          0.83         1.92 o                         
  -1   9   3        155.39        164.29         7.99 o                         
   0   9   3        134.20        147.17         6.56 o                         
   1   9   3         21.37         18.38         3.58 o                         
   2   9   3         81.72        102.79         6.59 o                         
   3   9   3         14.59         20.04         8.15 o                         
   4   9   3          1.04         -1.54         8.37 o                         
  -7  10   3         23.33         31.61         4.93 o                         
  -6  10   3          0.01         -0.76         3.38 o                         
  -5  10   3         41.34         43.50         4.29 o                         
  -4  10   3         11.02         10.55         3.54 o                         
  -3  10   3        105.07        109.22         4.51 o                         
  -2  10   3         11.91         14.75         2.53 o                         
  -1  10   3          0.04          0.63         2.97 o                         
   0  10   3          0.22          0.22         4.19 o                         
   1  10   3         21.40         20.70         5.29 o                         
   2  10   3          8.18          2.77         4.73 o                         
  -4  11   3          7.43         10.77         4.39 o                         
  -3  11   3         63.19         70.15         6.57 o                         
  -2  11   3          1.41          3.12         3.01 o                         
  -1  11   3        169.91        175.09        13.66 o                         
  -1 -12   4         12.60         16.26         4.19 o                         
   0 -12   4          8.78          6.48         3.87 o                         
   1 -12   4         30.60         23.61         2.97 o                         
   2 -12   4          3.26          4.48         2.62 o                         
   3 -12   4         30.16         24.16         3.41 o                         
  -4 -11   4         21.38         13.88         8.37 o                         
  -3 -11   4         25.43         32.95         4.80 o                         
  -2 -11   4          0.36          0.29         3.44 o                         
  -1 -11   4          0.50          3.00         3.30 o                         
   0 -11   4          0.59          2.22         2.67 o                         
   1 -11   4         16.86         15.76         2.43 o                         
   2 -11   4         27.19         27.45         2.45 o                         
   3 -11   4         12.98         13.46         3.42 o                         
   4 -11   4         18.36         13.72         2.91 o                         
   5 -11   4         35.06         33.17         3.24 o                         
  -6 -10   4          9.43         17.40        14.10 o                         
  -5 -10   4         19.87         17.84         8.15 o                         
  -4 -10   4        151.53        142.27        11.01 o                         
  -3 -10   4          7.10         10.49         3.63 o                         
  -2 -10   4          8.64          3.97         3.01 o                         
  -1 -10   4         59.54         62.15         4.50 o                         
   0 -10   4         92.01         94.77         3.65 o                         
   1 -10   4         65.42         71.78         3.16 o                         
   2 -10   4         44.26         44.12         2.59 o                         
   3 -10   4         11.52         11.34         2.90 o                         
   4 -10   4          1.00          1.78         2.19 o                         
   5 -10   4         36.21         33.71         2.83 o                         
   6 -10   4        139.13        149.96         5.34 o                         
   7 -10   4          0.89         -0.38         3.28 o                         
  -7  -9   4         15.90         10.93         4.32 o                         
  -6  -9   4          4.99          2.26         3.75 o                         
  -5  -9   4          0.97         -0.33         3.54 o                         
  -4  -9   4        140.19        144.91        10.79 o                         
  -3  -9   4         31.10         32.29         3.65 o                         
  -2  -9   4         13.03         12.54         2.75 o                         
  -1  -9   4         73.14         73.69         3.17 o                         
   0  -9   4          0.98          0.50         1.48 o                         
   1  -9   4         33.44         35.96         2.65 o                         
   2  -9   4         63.77         66.05         2.84 o                         
   3  -9   4          5.86          4.53         2.44 o                         
   4  -9   4          1.60          1.47         1.82 o                         
   5  -9   4         29.44         23.41         2.92 o                         
   6  -9   4          4.26          6.98         2.28 o                         
   7  -9   4        118.01        135.96         5.79 o                         
   8  -9   4        134.72        133.63         8.09 o                         
  -8  -8   4         16.55          8.83         4.74 o                         
  -7  -8   4         39.47         41.24         4.33 o                         
  -6  -8   4         68.57         66.76         4.77 o                         
  -5  -8   4         30.91         24.06         3.33 o                         
  -4  -8   4        307.21        322.65        11.27 o                         
  -3  -8   4         22.13         25.17         2.49 o                         
  -2  -8   4         47.77         53.79         3.85 o                         
  -1  -8   4        343.33        355.06         8.20 o                         
   0  -8   4          1.29          0.46         1.27 o                         
   1  -8   4        319.80        334.14         6.91 o                         
   2  -8   4         86.00         81.04         2.86 o                         
   3  -8   4        124.44        135.29         7.72 o                         
   4  -8   4          7.68          6.47         1.69 o                         
   5  -8   4         50.82         48.66         2.63 o                         
   6  -8   4         46.14         40.73         2.52 o                         
   7  -8   4          1.41          1.40         2.39 o                         
   8  -8   4          6.06          4.00         2.68 o                         
  -9  -7   4          7.34          1.96         3.72 o                         
  -8  -7   4         70.69         56.30         8.95 o                         
  -7  -7   4         48.61         36.63         4.52 o                         
  -6  -7   4          7.00          5.69         2.80 o                         
  -5  -7   4         24.06         21.85         6.72 o                         
  -4  -7   4        110.18        124.81         5.64 o                         
  -3  -7   4        423.17        423.35        11.06 o                         
  -2  -7   4          1.60          0.89         1.07 o                         
  -1  -7   4          0.23         -0.95         1.22 o                         
   0  -7   4        439.80        455.83        10.04 o                         
   1  -7   4        352.72        349.48         7.92 o                         
   2  -7   4          0.58          1.33         1.13 o                         
   3  -7   4         40.72         41.76         2.12 o                         
   4  -7   4         30.65         35.35         2.01 o                         
   5  -7   4         30.13         29.76         2.65 o                         
   6  -7   4        122.84        126.99         7.77 o                         
   7  -7   4         70.63         64.74         4.31 o                         
   8  -7   4         59.02         63.96         5.38 o                         
   9  -7   4          1.45         -0.86         2.77 o                         
  -9  -6   4          0.01          1.46         2.15 o                         
  -8  -6   4          7.77          5.70         1.98 o                         
  -7  -6   4        191.07        195.34         4.92 o                         
  -6  -6   4        166.56        169.61         5.35 o                         
  -5  -6   4         27.57         30.67         1.87 o                         
  -4  -6   4        237.71        247.73         5.33 o                         
  -3  -6   4        425.39        444.27         7.41 o                         
  -2  -6   4         91.86         89.27         1.88 o                         
  -1  -6   4        492.34        490.24         8.66 o                         
   0  -6   4         11.08         11.94         1.16 o                         
   1  -6   4         17.21         18.06         1.84 o                         
   2  -6   4        116.59        124.97         3.49 o                         
   3  -6   4         13.42         13.51         1.43 o                         
   4  -6   4        360.72        325.64         7.85 o                         
   5  -6   4         63.43         55.97         4.61 o                         
   6  -6   4         21.06         21.64         2.17 o                         
   7  -6   4        359.98        374.32        10.26 o                         
   8  -6   4         42.59         37.38         4.66 o                         
   9  -6   4          1.31          1.15         2.58 o                         
 -10  -5   4         34.26         28.50         3.60 o                         
  -9  -5   4          0.39         -1.13         1.73 o                         
  -8  -5   4        165.13        160.49         5.56 o                         
  -7  -5   4         15.00         17.90         1.70 o                         
  -6  -5   4         18.47         17.71         1.56 o                         
  -5  -5   4         93.07         82.52         3.93 o                         
  -4  -5   4        249.37        246.74         4.70 o                         
  -3  -5   4          9.95          9.54         0.76 o                         
  -2  -5   4        209.07        204.96         4.84 o                         
  -1  -5   4        286.96        305.25         5.09 o                         
   0  -5   4        263.27        276.44         4.64 o                         
   1  -5   4         15.24         11.22         0.71 o                         
   2  -5   4         75.41         78.42         1.66 o                         
   3  -5   4          9.22          6.03         0.89 o                         
   4  -5   4        256.73        234.50         5.49 o                         
   5  -5   4         60.49         57.81         2.34 o                         
   6  -5   4        321.66        340.68         7.91 o                         
   7  -5   4        284.80        276.83         7.83 o                         
   8  -5   4          2.38          2.06         2.02 o                         
   9  -5   4        128.70        133.55         5.72 o                         
 -10  -4   4          1.72          1.77         2.77 o                         
  -9  -4   4         47.58         50.19         3.11 o                         
  -8  -4   4          2.66          2.64         1.40 o                         
  -7  -4   4          0.38         -0.23         1.18 o                         
  -6  -4   4         35.38         32.66         1.64 o                         
  -5  -4   4          0.02         -0.15         0.92 o                         
  -4  -4   4         29.48         34.13         1.31 o                         
  -3  -4   4         14.58         12.19         0.68 o                         
  -2  -4   4        106.36        108.58         2.31 o                         
  -1  -4   4          8.71          8.53         0.85 o                         
   0  -4   4        580.59        642.46        11.09 o                         
   1  -4   4          7.69         14.45         0.69 o                         
   2  -4   4        432.63        494.45         8.60 o                         
   3  -4   4        150.75        165.21         5.66 o                         
   4  -4   4        521.28        528.06        11.45 o                         
   5  -4   4         83.19         83.55         2.71 o                         
   6  -4   4        140.87        141.90         3.96 o                         
   7  -4   4        172.22        162.71         4.17 o                         
   8  -4   4          8.49          8.00         2.01 o                         
   9  -4   4         20.76         20.42         2.66 o                         
  10  -4   4          0.04          0.09         2.76 o                         
 -11  -3   4          8.04          5.70         3.09 o                         
 -10  -3   4        125.73        135.61         5.85 o                         
  -9  -3   4         47.77         54.88         3.07 o                         
  -8  -3   4         40.71         46.00         2.55 o                         
  -7  -3   4        242.00        243.55         5.21 o                         
  -6  -3   4         52.49         46.15         1.76 o                         
  -5  -3   4          8.94         13.09         1.42 o                         
  -4  -3   4         25.74         31.53         1.41 o                         
  -3  -3   4        548.96        587.16         8.80 o                         
  -2  -3   4        713.96        792.80        12.58 o                         
  -1  -3   4         48.62         56.96         1.30 o                         
   0  -3   4       2433.66       2681.13        45.36 o                         
   1  -3   4       1053.67       1124.56        21.02 o                         
   2  -3   4         31.35         35.57         1.02 o                         
   3  -3   4        156.66        169.09         4.63 o                         
   4  -3   4        221.95        200.81         6.84 o                         
   5  -3   4        108.48        109.42         3.13 o                         
   6  -3   4        162.81        148.92         4.23 o                         
   7  -3   4        117.78        116.60         3.35 o                         
   8  -3   4         63.98         61.80         4.80 o                         
   9  -3   4          0.23         -1.33         2.20 o                         
  10  -3   4          4.71          3.77         3.32 o                         
 -11  -2   4          0.01         -1.81         2.79 o                         
 -10  -2   4        105.18        116.58         4.55 o                         
  -9  -2   4          6.52          6.68         1.95 o                         
  -8  -2   4         34.58         36.91         2.24 o                         
  -7  -2   4        777.89        774.42        16.74 o                         
  -6  -2   4          1.35          1.29         0.66 o                         
  -5  -2   4         33.99         37.21         1.21 o                         
  -4  -2   4       1033.27       1083.96        23.08 o                         
  -3  -2   4        609.86        683.65        10.85 o                         
  -2  -2   4        541.47        522.02         9.01 o                         
  -1  -2   4        676.29        677.91        10.75 o                         
   0  -2   4        239.51        224.64         3.70 o                         
   1  -2   4        121.96        112.49         2.40 o                         
   2  -2   4        661.32        765.22        13.14 o                         
   3  -2   4        293.04        333.62         5.47 o                         
   4  -2   4        166.57        132.40         3.73 o                         
   5  -2   4         47.16         42.09         1.76 o                         
   6  -2   4         17.44         18.52         1.53 o                         
   7  -2   4        522.37        514.95        11.66 o                         
   8  -2   4        196.71        199.21         5.66 o                         
   9  -2   4         21.40         16.40         2.83 o                         
  10  -2   4          0.03         -0.09         3.24 o                         
 -11  -1   4         13.05         11.09         2.88 o                         
 -10  -1   4          1.91          0.60         2.09 o                         
  -9  -1   4          0.08         -1.51         1.71 o                         
  -8  -1   4        210.51        210.59         5.43 o                         
  -7  -1   4          5.90          4.44         1.31 o                         
  -6  -1   4         18.32         25.83         1.44 o                         
  -5  -1   4       2143.91       2365.49        34.72 o                         
  -4  -1   4        195.58        256.67         4.24 o                         
  -3  -1   4        754.59        911.19        17.02 o                         
  -2  -1   4       2059.17       2276.43        38.50 o                         
  -1  -1   4         88.46         88.36         1.59 o                         
   0  -1   4         80.05         66.33         1.28 o                         
   1  -1   4        153.13        146.01         2.73 o                         
   2  -1   4          1.48          0.26         0.46 o                         
   3  -1   4       1201.01       1244.12        19.71 o                         
   4  -1   4        521.85        509.94         8.31 o                         
   5  -1   4         11.87          8.37         1.20 o                         
   6  -1   4        271.17        255.85         5.58 o                         
   7  -1   4        185.32        174.85         5.59 o                         
   8  -1   4          9.27         10.84         2.42 o                         
   9  -1   4        175.45        193.51         6.92 o                         
 -11   0   4         26.00         24.69         2.92 o                         
 -10   0   4         87.38         80.04         3.95 o                         
  -9   0   4        232.60        255.45         7.47 o                         
  -8   0   4        452.43        461.43        10.40 o                         
  -7   0   4        676.25        725.44        15.64 o                         
  -6   0   4        309.81        298.53         6.00 o                         
  -5   0   4        275.30        312.06         5.57 o                         
  -4   0   4        374.09        434.87         6.52 o                         
  -3   0   4        202.94        234.78         4.49 o                         
  -2   0   4        685.64        712.98        14.92 o                         
  -1   0   4        123.38        122.24         2.26 o                         
   0   0   4       2519.62       2709.90        42.44 o                         
   1   0   4         23.94         28.06         0.85 o                         
   2   0   4       1428.01       1644.10        25.89 o                         
   3   0   4        467.25        476.59         7.75 o                         
   4   0   4         41.95         54.96         1.74 o                         
   5   0   4          5.23          3.83         0.92 o                         
   6   0   4        239.06        222.94         6.54 o                         
   7   0   4         91.79         79.21         3.86 o                         
   8   0   4          3.71          2.83         2.33 o                         
   9   0   4         70.11         82.45         4.89 o                         
 -11   1   4          2.89          2.73         2.50 o                         
 -10   1   4          3.45          2.48         1.98 o                         
  -9   1   4        195.46        208.19         6.25 o                         
  -8   1   4          2.24          1.96         1.32 o                         
  -7   1   4          0.04          0.24         0.90 o                         
  -6   1   4        156.68        143.22         2.86 o                         
  -5   1   4        261.16        275.26         4.93 o                         
  -4   1   4       1587.75       1786.03        33.18 o                         
  -3   1   4        378.24        429.79         6.85 o                         
  -2   1   4        106.12         98.33         3.24 o                         
  -1   1   4        114.16         97.20         1.88 o                         
   0   1   4          2.13         -0.22         0.39 o                         
   1   1   4        580.20        552.79         8.86 o                         
   2   1   4        432.00        473.56         7.66 o                         
   3   1   4          5.43          2.98         0.79 o                         
   4   1   4          0.10          1.18         0.85 o                         
   5   1   4          1.55          0.15         1.09 o                         
   6   1   4          0.69          2.35         1.17 o                         
   7   1   4          2.32          3.23         2.09 o                         
   8   1   4          0.59          0.30         2.57 o                         
   9   1   4          0.39          0.53         3.29 o                         
 -11   2   4         15.44         13.98         4.58 o                         
 -10   2   4        117.25        132.53         4.75 o                         
  -9   2   4         90.75        101.35         4.93 o                         
  -8   2   4         24.94         23.18         2.95 o                         
  -7   2   4        135.64        118.14         3.12 o                         
  -6   2   4         45.62         46.97         1.31 o                         
  -5   2   4        102.44         91.87         1.94 o                         
  -4   2   4        914.32        957.76        17.91 o                         
  -3   2   4        659.57        746.73        11.81 o                         
  -2   2   4       1628.34       1771.88        32.92 o                         
  -1   2   4          1.77         -0.23         0.45 o                         
   0   2   4         37.77         44.86         1.13 o                         
   1   2   4        641.54        690.64        11.07 o                         
   2   2   4        135.24        126.32         2.42 o                         
   3   2   4        631.50        593.85        11.44 o                         
   4   2   4        436.15        406.58         8.07 o                         
   5   2   4          6.30          3.84         1.30 o                         
   6   2   4          5.94          9.72         1.53 o                         
   7   2   4        194.59        210.77         8.14 o                         
   8   2   4        170.99        179.59         6.58 o                         
   9   2   4          5.42          7.41         3.65 o                         
 -11   3   4         20.86         21.85         4.80 o                         
 -10   3   4          1.49          2.53         3.58 o                         
  -9   3   4          5.51          4.41         3.11 o                         
  -8   3   4         97.42         91.52         3.97 o                         
  -7   3   4          3.01          1.88         1.94 o                         
  -6   3   4          7.61          8.24         0.82 o                         
  -5   3   4        323.22        306.96         6.77 o                         
  -4   3   4          2.28          1.14         0.66 o                         
  -3   3   4          0.15          0.00         0.50 o                         
  -2   3   4        657.72        642.77        12.14 o                         
  -1   3   4         16.68         24.55         1.16 o                         
   0   3   4          1.43          4.16         0.63 o                         
   1   3   4         38.89         35.40         1.21 o                         
   2   3   4        188.18        192.03         3.49 o                         
   3   3   4       1472.69       1492.07        28.03 o                         
   4   3   4        156.34        148.31         4.07 o                         
   5   3   4         15.05         17.02         2.48 o                         
   6   3   4        307.52        321.86         7.76 o                         
   7   3   4          3.58          4.84         1.92 o                         
   8   3   4          1.42          1.92         1.95 o                         
 -10   4   4         86.32         87.89         8.59 o                         
  -9   4   4        132.12        149.54         9.69 o                         
  -8   4   4          3.69          1.86         2.48 o                         
  -7   4   4        124.91        104.83         4.75 o                         
  -6   4   4         20.48         15.95         2.51 o                         
  -5   4   4        157.95        175.44         5.11 o                         
  -4   4   4        411.31        404.89         8.78 o                         
  -3   4   4         21.07         21.22         0.97 o                         
  -2   4   4         29.42         23.87         1.06 o                         
  -1   4   4        177.20        203.03         3.85 o                         
   0   4   4         16.11         16.34         0.91 o                         
   1   4   4          0.00          1.14         0.79 o                         
   2   4   4        233.82        228.07         4.48 o                         
   3   4   4        875.95        845.52        16.21 o                         
   4   4   4          7.94          6.48         1.60 o                         
   5   4   4          1.76          2.18         1.72 o                         
   6   4   4         36.51         33.36         3.91 o                         
   7   4   4         14.89         15.25         2.48 o                         
   8   4   4          3.85          1.26         2.63 o                         
  -9   5   4        214.43        240.73        12.78 o                         
  -8   5   4         10.65          6.46         1.77 o                         
  -7   5   4          4.16          2.56         1.53 o                         
  -6   5   4        285.63        285.00        10.02 o                         
  -5   5   4        259.24        250.46         6.77 o                         
  -4   5   4        163.32        157.42         4.57 o                         
  -3   5   4        200.37        207.06         4.29 o                         
  -2   5   4        238.14        211.13         4.42 o                         
  -1   5   4        224.08        207.93         4.39 o                         
   0   5   4         20.91         22.53         1.47 o                         
   1   5   4         26.46         23.05         1.34 o                         
   2   5   4         90.81         92.04         2.79 o                         
   3   5   4        149.49        152.28         5.27 o                         
   4   5   4          1.10          1.62         1.94 o                         
   5   5   4        107.61        103.07         4.50 o                         
   6   5   4         18.50         16.83         2.88 o                         
   7   5   4          0.59          1.97         3.12 o                         
  -9   6   4          2.77          0.70         2.15 o                         
  -8   6   4        172.82        175.97         6.45 o                         
  -7   6   4         32.74         38.23         5.40 o                         
  -6   6   4         53.62         52.93         3.23 o                         
  -5   6   4        375.99        381.95        15.64 o                         
  -4   6   4         39.49         46.37         8.26 o                         
  -3   6   4         28.62         31.47         1.84 o                         
  -2   6   4        274.31        258.96         6.03 o                         
  -1   6   4        125.43        117.67         3.41 o                         
   0   6   4        133.38        132.73         3.82 o                         
   1   6   4        197.57        210.80         6.19 o                         
   2   6   4         15.33         11.79         1.70 o                         
   3   6   4         60.00         65.51         3.70 o                         
   4   6   4        113.67        124.91         5.07 o                         
   5   6   4          1.38          1.52         2.63 o                         
   6   6   4         31.92         38.70         3.77 o                         
 -10   7   4         56.64         79.52         8.59 o                         
  -9   7   4         56.28         50.95         3.96 o                         
  -8   7   4          6.59          4.96         2.43 o                         
  -7   7   4          0.04         -1.59         2.07 o                         
  -6   7   4          1.11         -0.76         2.00 o                         
  -5   7   4         36.17         32.36         2.75 o                         
  -4   7   4         78.87         69.47         7.49 o                         
  -3   7   4        287.74        279.56         7.45 o                         
  -2   7   4          6.00          0.78         1.46 o                         
  -1   7   4         28.11         26.29         1.92 o                         
   0   7   4        279.17        219.77         5.62 o                         
   1   7   4         61.56         60.60         3.59 o                         
   2   7   4         49.93         54.98         4.23 o                         
   3   7   4         81.19         87.49         5.66 o                         
   4   7   4         27.49         37.61         4.36 o                         
   5   7   4         13.46         16.25         4.13 o                         
  -9   8   4          1.28          1.75         3.17 o                         
  -8   8   4          1.47          0.36         2.80 o                         
  -7   8   4        100.04        110.43         5.45 o                         
  -6   8   4          5.98          8.81         4.63 o                         
  -5   8   4         47.49         61.27         4.41 o                         
  -4   8   4         34.60         24.30         2.91 o                         
  -3   8   4         52.58         52.44         3.79 o                         
  -2   8   4          0.01          0.04         1.75 o                         
  -1   8   4          1.32          0.21         1.94 o                         
   0   8   4         26.52         23.74         2.82 o                         
   1   8   4          1.74          0.11         3.01 o                         
   2   8   4         26.50         31.67         4.11 o                         
   3   8   4         91.43        102.42        10.35 o                         
   4   8   4          0.63         -0.71         4.20 o                         
  -8   9   4         38.49         41.22        10.35 o                         
  -7   9   4         20.61         18.70         3.42 o                         
  -6   9   4         11.16         12.02         3.17 o                         
  -5   9   4        190.35        184.65         7.61 o                         
  -4   9   4         96.06        102.47        11.88 o                         
  -3   9   4          5.16          4.11         1.97 o                         
  -2   9   4         19.30          9.37         2.24 o                         
  -1   9   4          2.59          2.10         2.40 o                         
   0   9   4          1.01         -0.84         3.01 o                         
   1   9   4         46.59         49.12         5.73 o                         
   2   9   4         27.40         30.27         5.18 o                         
   3   9   4         27.69         34.80         9.25 o                         
  -6  10   4         72.35         61.98         4.92 o                         
  -5  10   4        110.46        123.16         7.38 o                         
  -4  10   4          1.02         -2.40         3.70 o                         
  -3  10   4         11.64          8.94         2.53 o                         
  -2  10   4         50.13         51.79         3.94 o                         
  -1  10   4          0.21         -0.16         3.26 o                         
   0  10   4         48.82         56.17         6.17 o                         
   1  10   4         45.43         49.12         6.61 o                         
  -2 -12   5          9.41          9.87         4.56 o                         
  -1 -12   5          3.34          2.96         4.10 o                         
   0 -12   5         98.56        122.47        11.11 o                         
   1 -12   5         14.33         13.27         2.54 o                         
   2 -12   5          1.00          1.45         2.27 o                         
   3 -12   5         70.45         66.98         4.34 o                         
  -4 -11   5          3.08          0.00         7.49 o                         
  -3 -11   5         24.41         22.38         4.29 o                         
  -2 -11   5          9.03          4.89         3.63 o                         
  -1 -11   5          9.75          7.79         3.46 o                         
   0 -11   5          7.34          4.94         2.11 o                         
   1 -11   5         31.10         27.32         2.29 o                         
   2 -11   5         65.66         65.43         3.02 o                         
   3 -11   5         29.56         27.82         3.04 o                         
   4 -11   5          3.07          2.51         2.87 o                         
   5 -11   5         47.58         40.68         3.38 o                         
  -6 -10   5          5.93          3.81         4.69 o                         
  -5 -10   5          7.59          7.49         7.05 o                         
  -4 -10   5         16.39         17.40         6.83 o                         
  -3 -10   5         79.43         72.67         5.84 o                         
  -2 -10   5         24.23         26.15         3.63 o                         
  -1 -10   5         20.28         19.24         3.26 o                         
   0 -10   5         13.70         13.09         1.89 o                         
   1 -10   5         10.54          7.53         1.72 o                         
   2 -10   5         22.03         18.89         1.76 o                         
   3 -10   5          0.10          2.03         2.14 o                         
   4 -10   5          1.91          1.09         2.36 o                         
   5 -10   5         20.22         21.75         2.60 o                         
   6 -10   5         31.75         31.64         3.55 o                         
  -7  -9   5         15.84         21.48         4.53 o                         
  -6  -9   5         27.28         22.11         4.03 o                         
  -5  -9   5        107.14        112.38         6.55 o                         
  -4  -9   5          4.52         10.35         5.51 o                         
  -3  -9   5          0.04         -0.80         2.96 o                         
  -2  -9   5        151.92        152.38         6.36 o                         
  -1  -9   5        139.77        156.33         4.02 o                         
   0  -9   5          5.44          5.12         1.53 o                         
   1  -9   5          1.30          0.86         1.36 o                         
   2  -9   5          3.91          3.42         1.39 o                         
   3  -9   5        230.91        232.29         6.11 o                         
   4  -9   5        306.27        313.72         7.83 o                         
   5  -9   5         16.57         14.67         2.49 o                         
   6  -9   5          3.11          6.02         2.65 o                         
   7  -9   5         18.66         17.49         3.19 o                         
  -8  -8   5         14.48         15.04         4.10 o                         
  -7  -8   5         21.13         17.31         3.63 o                         
  -6  -8   5         16.89         19.95         3.74 o                         
  -5  -8   5         27.33         21.95         3.38 o                         
  -4  -8   5         55.67         61.38         4.29 o                         
  -3  -8   5         79.57         81.83         4.00 o                         
  -2  -8   5        135.52        132.79         3.61 o                         
  -1  -8   5        266.77        288.46         6.12 o                         
   0  -8   5        858.38        942.46        18.02 o                         
   1  -8   5         45.07         44.56         2.10 o                         
   2  -8   5          8.94          9.64         1.27 o                         
   3  -8   5        952.38        984.97        21.20 o                         
   4  -8   5        105.09         96.48         3.48 o                         
   5  -8   5          0.47         -0.75         2.00 o                         
   6  -8   5         62.53         63.30         3.71 o                         
   7  -8   5          1.57         -0.19         2.48 o                         
   8  -8   5          2.60          1.35         2.96 o                         
  -9  -7   5          1.62          0.05         2.83 o                         
  -8  -7   5         25.20         19.35         2.74 o                         
  -7  -7   5         77.79         73.55         4.26 o                         
  -6  -7   5         23.12         15.14         2.83 o                         
  -5  -7   5          5.35          3.22         2.43 o                         
  -4  -7   5        173.27        177.08         6.90 o                         
  -3  -7   5         41.89         44.95         2.60 o                         
  -2  -7   5        208.27        209.02         4.62 o                         
  -1  -7   5        137.03        146.23         3.50 o                         
   0  -7   5          0.13         -0.77         1.05 o                         
   1  -7   5         64.16         66.65         2.16 o                         
   2  -7   5         39.07         41.11         1.79 o                         
   3  -7   5         71.16         81.01         2.90 o                         
   4  -7   5        113.25        108.32         6.19 o                         
   5  -7   5         37.14         37.58         4.81 o                         
   6  -7   5         68.35         74.52         4.71 o                         
   7  -7   5         12.98         12.08         2.36 o                         
   8  -7   5          1.06          1.03         2.67 o                         
  -9  -6   5         17.91         28.20         2.82 o                         
  -8  -6   5        206.94        217.26         6.09 o                         
  -7  -6   5         95.81         95.26         3.36 o                         
  -6  -6   5          1.01          1.43         1.48 o                         
  -5  -6   5         17.72         15.49         1.51 o                         
  -4  -6   5         21.12         20.91         1.63 o                         
  -3  -6   5        172.53        189.00         3.57 o                         
  -2  -6   5         25.82         25.31         1.71 o                         
  -1  -6   5          1.80          1.06         0.84 o                         
   0  -6   5        194.41        222.71         5.45 o                         
   1  -6   5          6.20          9.64         1.00 o                         
   2  -6   5         13.30         14.86         1.91 o                         
   3  -6   5         36.46         37.07         3.81 o                         
   4  -6   5          0.21         -0.03         1.42 o                         
   5  -6   5         61.13         53.60         2.82 o                         
   6  -6   5         34.20         32.76         2.37 o                         
   7  -6   5         33.61         33.50         2.72 o                         
   8  -6   5         26.05         23.39         2.74 o                         
   9  -6   5          0.07          0.15         3.04 o                         
 -10  -5   5         37.37         45.25         3.90 o                         
  -9  -5   5         47.80         46.47         3.46 o                         
  -8  -5   5         69.35         72.44         2.95 o                         
  -7  -5   5         21.79         24.81         1.79 o                         
  -6  -5   5        173.47        183.41         4.75 o                         
  -5  -5   5         55.32         49.82         2.10 o                         
  -4  -5   5          3.58          3.87         0.94 o                         
  -3  -5   5        449.59        468.11         7.67 o                         
  -2  -5   5        128.13        117.72         3.11 o                         
  -1  -5   5        613.30        672.36        10.81 o                         
   0  -5   5       1201.19       1318.56        22.49 o                         
   1  -5   5         82.57         68.46         2.63 o                         
   2  -5   5         29.49         31.82         1.17 o                         
   3  -5   5        323.72        310.44         8.27 o                         
   4  -5   5         83.40         83.69         2.72 o                         
   5  -5   5         43.88         44.66         2.21 o                         
   6  -5   5          6.95          6.55         1.56 o                         
   7  -5   5         13.36         10.22         1.86 o                         
   8  -5   5          2.80          0.02         2.10 o                         
   9  -5   5          3.79          6.05         3.03 o                         
 -10  -4   5         16.51         19.14         3.07 o                         
  -9  -4   5          7.99          7.40         2.32 o                         
  -8  -4   5         11.18          9.72         1.47 o                         
  -7  -4   5          9.53          9.80         1.40 o                         
  -6  -4   5        135.91        149.33         3.60 o                         
  -5  -4   5         33.65         26.40         1.43 o                         
  -4  -4   5          0.62          0.52         0.67 o                         
  -3  -4   5         67.48         50.10         1.42 o                         
  -2  -4   5         84.88        109.45         2.09 o                         
  -1  -4   5       2152.44       2710.44        42.53 o                         
   0  -4   5       4055.96       4838.02        75.74 o                         
   1  -4   5        164.20        194.86         3.99 o                         
   2  -4   5        109.70         98.38         3.44 o                         
   3  -4   5        412.45        421.11         9.25 o                         
   4  -4   5        147.76        136.61         3.62 o                         
   5  -4   5        260.34        237.25         5.74 o                         
   6  -4   5         19.68         18.64         1.79 o                         
   7  -4   5          9.76          7.91         1.77 o                         
   8  -4   5         85.76         87.40         3.88 o                         
   9  -4   5         88.29         98.12         4.66 o                         
 -11  -3   5          0.07         -1.61         3.10 o                         
 -10  -3   5          1.15          0.14         2.48 o                         
  -9  -3   5          0.66          0.63         1.99 o                         
  -8  -3   5          4.58          2.89         1.74 o                         
  -7  -3   5          7.26          7.34         1.20 o                         
  -6  -3   5          6.91          9.16         1.09 o                         
  -5  -3   5        398.35        416.02         8.17 o                         
  -4  -3   5        142.88        148.54         2.70 o                         
  -3  -3   5        415.27        441.49         7.16 o                         
  -2  -3   5        213.15        258.72         5.33 o                         
  -1  -3   5        697.13        778.98        12.39 o                         
   0  -3   5        485.70        518.11         8.32 o                         
   1  -3   5        111.10        117.47         2.37 o                         
   2  -3   5        879.85        901.25        15.47 o                         
   3  -3   5         31.45         19.17         1.03 o                         
   4  -3   5         51.26         44.36         1.96 o                         
   5  -3   5         25.74         27.41         1.66 o                         
   6  -3   5         26.96         25.04         1.73 o                         
   7  -3   5        351.22        371.29         9.99 o                         
   8  -3   5         17.93         17.72         2.45 o                         
   9  -3   5          3.66          4.38         2.67 o                         
 -11  -2   5          8.04          2.36         3.00 o                         
 -10  -2   5          1.93          4.00         2.38 o                         
  -9  -2   5          0.45          1.66         1.85 o                         
  -8  -2   5        217.47        230.63         5.95 o                         
  -7  -2   5        908.37        978.04        20.95 o                         
  -6  -2   5          9.21          9.69         0.99 o                         
  -5  -2   5          0.49          0.44         0.55 o                         
  -4  -2   5        678.75        760.74        13.08 o                         
  -3  -2   5         55.99         54.00         1.45 o                         
  -2  -2   5        188.27        262.97         4.34 o                         
  -1  -2   5        336.50        394.33         6.36 o                         
   0  -2   5          6.83          4.67         0.48 o                         
   1  -2   5          0.03          0.05         0.48 o                         
   2  -2   5          8.37          9.05         0.67 o                         
   3  -2   5        672.33        659.58        11.43 o                         
   4  -2   5          0.39          0.56         0.77 o                         
   5  -2   5        297.20        287.61         6.96 o                         
   6  -2   5          2.14          3.55         1.44 o                         
   7  -2   5         54.08         58.33         2.99 o                         
   8  -2   5         34.19         35.28         2.67 o                         
   9  -2   5         79.36         83.89         4.91 o                         
 -11  -1   5         17.07         13.08         3.00 o                         
 -10  -1   5        159.54        154.16         5.58 o                         
  -9  -1   5        813.20        881.22        19.21 o                         
  -8  -1   5         57.66         56.71         2.58 o                         
  -7  -1   5         13.72         11.72         2.10 o                         
  -6  -1   5       1320.33       1378.17        28.96 o                         
  -5  -1   5        239.47        232.88         4.29 o                         
  -4  -1   5        150.19        147.60         3.14 o                         
  -3  -1   5        825.57        859.39        16.10 o                         
  -2  -1   5        150.55        179.03         3.01 o                         
  -1  -1   5          0.18          0.72         0.39 o                         
   0  -1   5       3729.08       4137.43        64.74 o                         
   1  -1   5        995.28       1103.63        18.87 o                         
   2  -1   5         83.69         89.67         2.28 o                         
   3  -1   5         43.93         31.57         1.13 o                         
   4  -1   5          6.26          4.27         0.81 o                         
   5  -1   5        159.51        158.38         4.32 o                         
   6  -1   5          0.29          0.82         1.41 o                         
   7  -1   5          3.91          3.32         2.09 o                         
   8  -1   5        122.57        118.45        10.27 o                         
   9  -1   5          2.38          2.40         3.16 o                         
 -11   0   5          4.89          2.39         2.59 o                         
 -10   0   5         17.23         21.35         2.42 o                         
  -9   0   5          0.42         -0.73         1.71 o                         
  -8   0   5          1.46          1.32         1.42 o                         
  -7   0   5        223.61        217.35         5.30 o                         
  -6   0   5          0.09          0.52         0.80 o                         
  -5   0   5         10.97          9.92         1.55 o                         
  -4   0   5       1396.99       1644.32        27.91 o                         
  -3   0   5        855.49        868.62        16.23 o                         
  -2   0   5        772.82        839.29        14.31 o                         
  -1   0   5        390.98        423.44         7.34 o                         
   0   0   5         75.46         72.13         1.48 o                         
   1   0   5        533.09        601.84         9.04 o                         
   2   0   5        851.72        900.05        14.34 o                         
   3   0   5          5.37          1.05         0.76 o                         
   4   0   5         46.88         34.61         1.44 o                         
   5   0   5        159.74        170.38         3.90 o                         
   6   0   5          0.07         -1.71         1.85 o                         
   7   0   5         55.25         60.84         3.66 o                         
   8   0   5         53.94         55.95         3.76 o                         
   9   0   5          5.43          4.85         3.31 o                         
 -11   1   5        104.61        112.63         5.37 o                         
 -10   1   5         43.02         50.55         3.15 o                         
  -9   1   5          2.48          1.97         1.73 o                         
  -8   1   5        123.33        116.74         4.02 o                         
  -7   1   5          1.79          0.18         1.01 o                         
  -6   1   5          1.04          3.78         0.89 o                         
  -5   1   5          0.04          0.34         0.65 o                         
  -4   1   5        764.60        870.52        13.74 o                         
  -3   1   5         11.71         12.61         0.71 o                         
  -2   1   5          6.34          6.32         0.61 o                         
  -1   1   5        758.51        842.90        13.36 o                         
   0   1   5        474.16        545.45         8.76 o                         
   1   1   5          0.59          1.64         0.58 o                         
   2   1   5        224.87        187.20         3.34 o                         
   3   1   5         56.39         54.23         1.79 o                         
   4   1   5          7.56          5.80         1.09 o                         
   5   1   5         54.96         48.64         2.19 o                         
   6   1   5         22.33         16.64         1.57 o                         
   7   1   5          7.42          6.36         2.40 o                         
   8   1   5        134.81        144.50         6.22 o                         
   9   1   5         84.14         91.20         5.92 o                         
 -11   2   5        131.29        142.18        11.34 o                         
 -10   2   5         55.80         78.40         5.37 o                         
  -9   2   5         59.60         63.41         3.32 o                         
  -8   2   5        119.12        113.28         3.89 o                         
  -7   2   5         47.57         50.71         3.90 o                         
  -6   2   5        111.03        112.04         5.93 o                         
  -5   2   5          0.86          0.38         0.70 o                         
  -4   2   5          9.30          6.66         0.57 o                         
  -3   2   5        136.68        118.89         3.56 o                         
  -2   2   5          0.03          0.69         0.49 o                         
  -1   2   5         10.47          9.23         0.74 o                         
   0   2   5         28.28         37.70         1.14 o                         
   1   2   5          3.40          2.56         0.69 o                         
   2   2   5          2.20          2.82         0.82 o                         
   3   2   5          1.73          0.91         1.01 o                         
   4   2   5         63.91         58.65         2.15 o                         
   5   2   5         29.91         33.56         2.27 o                         
   6   2   5          0.01          0.67         1.56 o                         
   7   2   5         14.63         15.89         1.99 o                         
   8   2   5         45.97         47.04         4.12 o                         
 -11   3   5         46.16         53.96         7.71 o                         
 -10   3   5        161.10        169.80        11.23 o                         
  -9   3   5        166.43        165.54         7.49 o                         
  -8   3   5          3.34          2.00         1.42 o                         
  -7   3   5        116.09        115.27         3.75 o                         
  -6   3   5        985.03        986.08        24.07 o                         
  -5   3   5          5.75          5.84         1.12 o                         
  -4   3   5         22.52         15.69         1.33 o                         
  -3   3   5        935.95        964.12        18.10 o                         
  -2   3   5         56.94         44.68         1.32 o                         
  -1   3   5        398.80        372.43         6.16 o                         
   0   3   5        294.55        279.02         4.74 o                         
   1   3   5         38.79         42.98         2.15 o                         
   2   3   5         99.09         87.85         2.27 o                         
   3   3   5         41.40         37.88         1.79 o                         
   4   3   5         28.36         27.24         3.06 o                         
   5   3   5         13.41         11.88         1.80 o                         
   6   3   5         26.74         25.59         2.16 o                         
   7   3   5         23.63         25.05         2.49 o                         
   8   3   5         16.27         11.38         3.86 o                         
 -10   4   5         92.13         96.70         9.47 o                         
  -9   4   5        130.30        126.19         6.96 o                         
  -8   4   5          0.27          2.17         1.58 o                         
  -7   4   5          4.40          2.45         1.46 o                         
  -6   4   5          0.39          1.64         1.31 o                         
  -5   4   5        274.89        268.41         7.62 o                         
  -4   4   5       1231.54       1268.63        26.59 o                         
  -3   4   5        292.02        289.29         6.49 o                         
  -2   4   5        183.43        176.79         4.27 o                         
  -1   4   5          3.51          2.71         0.86 o                         
   0   4   5         40.20         36.47         1.46 o                         
   1   4   5       2070.63       2159.78        36.84 o                         
   2   4   5          5.10          4.58         1.20 o                         
   3   4   5        882.26        870.73        16.76 o                         
   4   4   5        195.66        195.10         5.32 o                         
   5   4   5        399.95        430.61        10.06 o                         
   6   4   5         69.07         74.66         3.69 o                         
   7   4   5         78.22         80.25         5.97 o                         
  -9   5   5         28.98         34.58         5.51 o                         
  -8   5   5         50.01         46.29         3.06 o                         
  -7   5   5          0.02         -0.94         1.70 o                         
  -6   5   5         28.68         29.09         2.48 o                         
  -5   5   5         54.91         49.19         2.52 o                         
  -4   5   5       1344.55       1357.29        28.44 o                         
  -3   5   5         26.58         33.40         1.65 o                         
  -2   5   5         28.92         26.70         1.46 o                         
  -1   5   5        303.21        286.26         6.63 o                         
   0   5   5          0.03         -0.22         1.16 o                         
   1   5   5        117.55         90.49         2.81 o                         
   2   5   5         14.97         13.73         1.64 o                         
   3   5   5        136.97        152.39         5.24 o                         
   4   5   5         25.63         26.68         2.74 o                         
   5   5   5          4.56          5.47         2.55 o                         
   6   5   5         81.13         87.77         6.57 o                         
   7   5   5         49.94         44.93         9.47 o                         
  -9   6   5          3.10          2.23         2.47 o                         
  -8   6   5          1.65          0.90         2.23 o                         
  -7   6   5         57.08         61.44         3.81 o                         
  -6   6   5        330.67        314.40        10.27 o                         
  -5   6   5          1.66          0.02         1.91 o                         
  -4   6   5        392.72        360.19        10.88 o                         
  -3   6   5          1.47          1.54         1.29 o                         
  -2   6   5         61.51         46.43         2.49 o                         
  -1   6   5        117.14         84.21         3.36 o                         
   0   6   5         68.45         62.47         2.77 o                         
   1   6   5         16.78         15.79         3.26 o                         
   2   6   5          6.39          4.30         2.29 o                         
   3   6   5          0.47         -0.38         2.46 o                         
   4   6   5          2.64          1.54         2.59 o                         
   5   6   5         16.76         15.79         3.83 o                         
   6   6   5         21.75         16.53         3.62 o                         
 -10   7   5         26.68         31.25         3.63 o                         
  -9   7   5         29.70         24.86         3.23 o                         
  -8   7   5         91.04         82.57         4.76 o                         
  -7   7   5         49.87         48.85         3.42 o                         
  -6   7   5         18.61         17.83         2.64 o                         
  -5   7   5        104.37         90.95         8.81 o                         
  -4   7   5        101.06         88.23         3.23 o                         
  -3   7   5         36.34         37.59         2.26 o                         
  -2   7   5         15.40         13.40         1.94 o                         
  -1   7   5         65.31         64.66         3.43 o                         
   0   7   5         74.66         72.92         4.35 o                         
   1   7   5        131.14        136.47         5.36 o                         
   2   7   5         51.95         55.33         5.13 o                         
   3   7   5         15.85         20.31         4.02 o                         
   4   7   5          9.83         11.94         4.03 o                         
   5   7   5         55.36         56.86         6.83 o                         
  -9   8   5          5.01          5.59         3.40 o                         
  -8   8   5         30.17         33.74        10.79 o                         
  -7   8   5         92.88         94.12         9.69 o                         
  -6   8   5         35.71         38.32         3.49 o                         
  -5   8   5         31.68         30.86         3.41 o                         
  -4   8   5         41.38         43.99         2.55 o                         
  -3   8   5         92.46         96.84         5.12 o                         
  -2   8   5         57.22         60.11         4.26 o                         
  -1   8   5         11.71         13.00         2.33 o                         
   0   8   5         51.91         50.06         4.19 o                         
   1   8   5        138.31        160.55         9.91 o                         
   3   8   5          3.60          1.32         7.71 o                         
   4   8   5         19.53         20.70         9.03 o                         
  -7   9   5          0.37          0.24         3.38 o                         
  -6   9   5         10.44          9.03         3.44 o                         
  -5   9   5         73.30         66.10         8.26 o                         
  -4   9   5         55.71         52.71         4.33 o                         
  -3   9   5          0.17         -0.63         2.12 o                         
  -2   9   5          1.23          2.35         2.31 o                         
  -1   9   5         13.55         22.49         3.49 o                         
   0   9   5         16.25         11.01         4.41 o                         
   1   9   5          6.59          3.30         5.07 o                         
  -5  10   5          9.15         11.53         4.13 o                         
  -4  10   5         24.27         23.30         4.48 o                         
  -3  10   5         25.70         30.71         3.12 o                         
  -2  10   5         47.23         43.46         4.16 o                         
  -1  10   5          1.49         -0.24         3.63 o                         
  -2 -12   6          1.50          0.35         4.40 o                         
  -1 -12   6         41.87         40.44         4.93 o                         
   0 -12   6          0.74          0.05         3.65 o                         
   1 -12   6          0.01         -0.02         2.64 o                         
   2 -12   6          6.51          9.91         2.53 o                         
   3 -12   6          1.79          0.23         3.75 o                         
  -4 -11   6         91.59         90.09         9.91 o                         
  -3 -11   6         10.49          7.24         3.95 o                         
  -2 -11   6         32.00         31.34         4.20 o                         
  -1 -11   6         47.47         56.00         4.60 o                         
   0 -11   6          0.21          1.20         2.26 o                         
   1 -11   6         43.70         42.92         2.54 o                         
   2 -11   6         12.98         13.31         2.16 o                         
   3 -11   6          0.58          1.26         3.06 o                         
   4 -11   6         15.70         10.32         3.31 o                         
   5 -11   6          4.01          5.57         3.60 o                         
  -6 -10   6          0.30         -2.11         4.23 o                         
  -5 -10   6         38.10         32.60         7.93 o                         
  -4 -10   6         74.11         57.27         7.93 o                         
  -3 -10   6          6.04          1.92         3.07 o                         
  -2 -10   6         48.93         46.73         4.41 o                         
  -1 -10   6         60.27         61.02         6.17 o                         
   0 -10   6          0.48         -0.22         1.93 o                         
   1 -10   6         12.28         12.03         1.80 o                         
   2 -10   6          7.42          7.37         1.77 o                         
   3 -10   6         61.52         54.38         3.53 o                         
   4 -10   6          3.82          6.38         2.62 o                         
   5 -10   6         25.18         23.56         3.26 o                         
   6 -10   6        163.12        189.83        12.87 o                         
  -7  -9   6          2.31          4.44         3.94 o                         
  -6  -9   6         14.22         14.66         3.87 o                         
  -5  -9   6         47.35         43.14         4.39 o                         
  -4  -9   6          0.72          1.32         5.07 o                         
  -3  -9   6        120.91        127.30         6.05 o                         
  -2  -9   6          3.11          2.28         2.53 o                         
  -1  -9   6         79.47         77.91         3.37 o                         
   0  -9   6          0.14          0.24         1.70 o                         
   1  -9   6        103.03        104.23         3.56 o                         
   2  -9   6         33.89         36.22         2.09 o                         
   3  -9   6        105.19        108.36         4.52 o                         
   4  -9   6        114.29        119.09         7.35 o                         
   5  -9   6         20.48         20.58         2.95 o                         
   6  -9   6          7.32          8.22         2.94 o                         
   7  -9   6         40.25         33.72         3.68 o                         
  -8  -8   6         35.13         27.44         4.39 o                         
  -7  -8   6         21.37         24.70         3.70 o                         
  -6  -8   6         11.68          9.18         3.06 o                         
  -5  -8   6         38.52         36.90         3.60 o                         
  -4  -8   6        286.52        311.12        10.96 o                         
  -3  -8   6          0.60         -0.74         2.48 o                         
  -2  -8   6         40.08         42.75         2.31 o                         
  -1  -8   6        603.39        656.45        14.34 o                         
   0  -8   6         12.58          8.13         1.61 o                         
   1  -8   6         59.04         61.33         2.95 o                         
   2  -8   6         13.55         12.75         1.47 o                         
   3  -8   6          0.02         -0.38         1.78 o                         
   4  -8   6         93.70         98.54         4.17 o                         
   5  -8   6          1.84          2.19         2.26 o                         
   6  -8   6          3.25          2.39         2.37 o                         
   7  -8   6        121.11        108.21         7.14 o                         
   8  -8   6          1.90          1.27         3.19 o                         
  -9  -7   6          0.02         -0.49         2.72 o                         
  -8  -7   6        195.75        198.50         5.96 o                         
  -7  -7   6        106.02        113.26         4.37 o                         
  -6  -7   6          1.33         -0.40         2.47 o                         
  -5  -7   6         10.41         10.31         2.48 o                         
  -4  -7   6        153.12        157.42         6.43 o                         
  -3  -7   6        506.00        505.02        13.01 o                         
  -2  -7   6        254.48        262.99         5.59 o                         
  -1  -7   6          3.77          4.34         1.33 o                         
   0  -7   6         35.33         39.20         3.72 o                         
   1  -7   6         23.62         23.29         2.88 o                         
   2  -7   6        145.37        131.51         3.66 o                         
   3  -7   6         92.04         89.31         3.62 o                         
   4  -7   6         16.85         17.58         2.12 o                         
   5  -7   6          0.44          0.55         1.94 o                         
   6  -7   6        292.15        283.79         8.23 o                         
   7  -7   6        146.39        135.76         5.47 o                         
   8  -7   6          1.54          1.95         2.98 o                         
 -10  -6   6         16.85         13.74         2.56 o                         
  -9  -6   6         12.07         12.75         2.25 o                         
  -8  -6   6         15.01         12.30         1.97 o                         
  -7  -6   6        108.49         97.94         3.80 o                         
  -6  -6   6          3.59          3.86         1.50 o                         
  -5  -6   6          3.98          1.95         1.46 o                         
  -4  -6   6        154.56        145.03         5.27 o                         
  -3  -6   6         95.78         94.82         2.37 o                         
  -2  -6   6         17.57         23.84         1.20 o                         
  -1  -6   6         99.44         94.15         2.28 o                         
   0  -6   6         17.29         10.77         1.27 o                         
   1  -6   6         11.88          7.91         1.14 o                         
   2  -6   6          1.05          1.98         1.04 o                         
   3  -6   6          2.17          2.03         0.88 o                         
   4  -6   6        213.09        212.73         6.25 o                         
   5  -6   6         64.08         62.52         3.22 o                         
   6  -6   6         92.58        102.83         5.18 o                         
   7  -6   6        203.71        209.17         6.80 o                         
   8  -6   6         76.54         80.80         4.16 o                         
 -10  -5   6         92.78        101.52         5.09 o                         
  -9  -5   6          3.57          2.29         1.74 o                         
  -8  -5   6         18.35         15.87         1.78 o                         
  -7  -5   6         46.04         56.43         2.54 o                         
  -6  -5   6         11.64         10.20         1.38 o                         
  -5  -5   6          8.18          4.40         1.33 o                         
  -4  -5   6          7.48          8.97         1.13 o                         
  -3  -5   6         18.48         19.52         1.61 o                         
  -2  -5   6         17.27         21.79         1.07 o                         
  -1  -5   6        216.49        245.66         4.23 o                         
   0  -5   6         25.64         20.66         1.02 o                         
   1  -5   6        315.94        371.77         7.31 o                         
   2  -5   6          1.61          0.85         0.82 o                         
   3  -5   6          0.37         -0.03         0.79 o                         
   4  -5   6         31.58         32.99         1.90 o                         
   5  -5   6        271.72        261.85         8.17 o                         
   6  -5   6        129.10        121.65         3.99 o                         
   7  -5   6         11.48          8.64         2.09 o                         
   8  -5   6          1.08          1.05         2.56 o                         
   9  -5   6         50.92         44.43         4.15 o                         
 -11  -4   6          3.78          2.79         3.63 o                         
 -10  -4   6         76.08         95.75         4.51 o                         
  -9  -4   6         23.43         19.39         2.51 o                         
  -8  -4   6         99.93        100.27         3.45 o                         
  -7  -4   6        179.12        184.64         5.12 o                         
  -6  -4   6         37.15         39.23         1.81 o                         
  -5  -4   6        285.87        289.75         6.96 o                         
  -4  -4   6        703.16        720.81        12.50 o                         
  -3  -4   6         26.23         34.82         1.55 o                         
  -2  -4   6        180.27        169.78         3.04 o                         
  -1  -4   6         46.92         57.61         1.42 o                         
   0  -4   6          0.06          0.57         0.62 o                         
   1  -4   6        273.62        267.07         4.88 o                         
   2  -4   6        306.96        304.34         6.10 o                         
   3  -4   6          5.28          4.89         0.76 o                         
   4  -4   6         86.49         67.80         2.54 o                         
   5  -4   6          0.16          0.09         1.43 o                         
   6  -4   6        141.66        143.03         4.74 o                         
   7  -4   6        134.76        143.98         4.20 o                         
   8  -4   6          0.02          0.39         2.39 o                         
   9  -4   6          9.38          7.62         3.02 o                         
 -11  -3   6          4.00          5.53         3.28 o                         
 -10  -3   6         20.98         24.54         2.79 o                         
  -9  -3   6          0.94         -0.22         1.98 o                         
  -8  -3   6        319.41        310.77         6.56 o                         
  -7  -3   6        442.11        450.13         8.99 o                         
  -6  -3   6         42.34         38.18         1.69 o                         
  -5  -3   6         86.21         86.47         3.37 o                         
  -4  -3   6        158.08        139.09         3.04 o                         
  -3  -3   6       1509.90       1597.14        25.17 o                         
  -2  -3   6        302.17        357.63         5.87 o                         
  -1  -3   6       1074.37       1251.49        19.79 o                         
   0  -3   6        203.73        202.49         3.50 o                         
   1  -3   6        197.76        204.97         3.82 o                         
   2  -3   6         56.03         46.94         1.40 o                         
   3  -3   6       1373.91       1408.21        26.42 o                         
   4  -3   6         68.73         64.02         2.42 o                         
   5  -3   6          8.41          7.34         1.45 o                         
   6  -3   6        526.13        535.39        11.54 o                         
   7  -3   6        174.51        177.22         4.89 o                         
   8  -3   6         10.13          7.07         2.48 o                         
   9  -3   6         32.88         32.58         3.37 o                         
 -11  -2   6         13.62         14.32         3.89 o                         
 -10  -2   6         14.84          9.75         2.58 o                         
  -9  -2   6         50.47         47.07         3.18 o                         
  -8  -2   6        259.68        284.48         6.92 o                         
  -7  -2   6       1028.88       1037.70        19.70 o                         
  -6  -2   6          1.08          0.31         0.86 o                         
  -5  -2   6          2.78          7.01         0.78 o                         
  -4  -2   6          7.68          5.74         1.37 o                         
  -3  -2   6        129.98        137.03         2.47 o                         
  -2  -2   6        142.17        157.69         2.84 o                         
  -1  -2   6        559.12        636.49        10.19 o                         
   0  -2   6         55.42         66.93         1.46 o                         
   1  -2   6        471.50        458.68         8.05 o                         
   2  -2   6        622.60        621.12        11.90 o                         
   3  -2   6        476.59        465.21         9.08 o                         
   4  -2   6        365.72        376.70         6.91 o                         
   5  -2   6         37.64         38.77         1.95 o                         
   6  -2   6          3.20          2.15         1.63 o                         
   7  -2   6        224.41        218.32         6.02 o                         
   8  -2   6        225.33        226.03         9.10 o                         
   9  -2   6         23.30         30.44         3.83 o                         
 -11  -1   6        102.98        111.90         5.36 o                         
 -10  -1   6         84.37         82.84         4.21 o                         
  -9  -1   6         18.70         19.32         4.35 o                         
  -8  -1   6        187.94        177.10         5.70 o                         
  -7  -1   6          7.08          8.99         1.42 o                         
  -6  -1   6         43.72         42.17         1.24 o                         
  -5  -1   6          6.52          5.73         0.66 o                         
  -4  -1   6        239.77        254.10         5.41 o                         
  -3  -1   6          9.34          7.32         0.61 o                         
  -2  -1   6        546.43        583.27         9.32 o                         
  -1  -1   6          0.16          1.64         0.52 o                         
   0  -1   6       1547.52       1681.76        26.50 o                         
   1  -1   6          2.50          3.00         0.64 o                         
   2  -1   6          1.99          3.07         0.79 o                         
   3  -1   6         24.28         25.54         1.57 o                         
   4  -1   6          0.04          0.51         0.96 o                         
   5  -1   6         97.06         91.77         2.81 o                         
   6  -1   6         39.30         39.71         3.05 o                         
   7  -1   6         22.62         16.84         2.57 o                         
   8  -1   6         39.83         36.66         3.50 o                         
   9  -1   6         26.73         26.85         3.79 o                         
 -11   0   6         91.37         99.35         5.02 o                         
 -10   0   6         79.62         88.03         4.64 o                         
  -9   0   6         33.36         32.99         2.43 o                         
  -8   0   6         51.49         49.70         3.34 o                         
  -7   0   6        103.18         96.92         6.61 o                         
  -6   0   6        129.50        118.36         3.09 o                         
  -5   0   6         40.00         33.91         1.05 o                         
  -4   0   6        356.88        353.55         6.22 o                         
  -3   0   6        989.59       1023.72        19.17 o                         
  -2   0   6         24.76         25.27         0.86 o                         
  -1   0   6        613.55        705.42        12.14 o                         
   0   0   6        368.40        410.14         6.26 o                         
   1   0   6        703.70        820.77        13.13 o                         
   2   0   6         56.31         73.81         1.78 o                         
   3   0   6        220.09        200.63         3.99 o                         
   4   0   6        136.36        146.59         3.71 o                         
   5   0   6         36.45         29.10         1.66 o                         
   6   0   6         24.53         23.02         1.64 o                         
   7   0   6         24.02         19.19         2.76 o                         
   8   0   6          3.28          7.33         3.06 o                         
 -11   1   6        134.93        147.98         8.02 o                         
 -10   1   6         26.38         24.64         4.30 o                         
  -9   1   6         43.21         42.68         2.72 o                         
  -8   1   6        133.76        139.97         6.61 o                         
  -7   1   6        148.40        132.27         4.05 o                         
  -6   1   6        323.99        311.11         8.00 o                         
  -5   1   6        143.46        142.74         6.22 o                         
  -4   1   6         56.69         49.66         1.44 o                         
  -3   1   6        290.85        273.83         6.00 o                         
  -2   1   6        386.76        412.95         6.68 o                         
  -1   1   6          5.14          2.97         0.56 o                         
   0   1   6        142.51        110.36         2.36 o                         
   1   1   6        172.63        163.52         3.00 o                         
   2   1   6        139.86        117.77         2.62 o                         
   3   1   6        724.44        721.21        13.85 o                         
   4   1   6         83.03         93.34         2.74 o                         
   5   1   6         76.68         81.14         3.08 o                         
   6   1   6        427.74        442.88        10.15 o                         
   7   1   6          7.87          5.77         2.76 o                         
   8   1   6          2.24          1.14         3.40 o                         
 -11   2   6         84.39        101.89         8.58 o                         
 -10   2   6         12.59         12.12         2.36 o                         
  -9   2   6          0.03         -1.10         1.79 o                         
  -8   2   6          9.77          8.59         1.66 o                         
  -7   2   6         93.11         67.53         2.72 o                         
  -6   2   6        202.71        193.03         5.64 o                         
  -5   2   6          6.14          3.44         1.12 o                         
  -4   2   6          6.72          4.77         0.66 o                         
  -3   2   6        218.68        247.18         5.56 o                         
  -2   2   6          0.32          0.58         0.60 o                         
  -1   2   6        232.23        279.47         5.97 o                         
   0   2   6        333.32        300.35         5.08 o                         
   1   2   6        213.47        202.04         3.64 o                         
   2   2   6         26.36         24.42         1.30 o                         
   3   2   6        985.04       1000.95        19.09 o                         
   4   2   6        553.13        539.22        10.67 o                         
   5   2   6         17.76         18.57         1.88 o                         
   6   2   6          5.64         10.42         1.83 o                         
   7   2   6         43.49         36.35         2.54 o                         
   8   2   6         47.91         51.90         4.70 o                         
 -11   3   6         10.22          6.99         2.81 o                         
 -10   3   6         96.53         97.49         4.87 o                         
  -9   3   6         22.19         16.37         2.20 o                         
  -8   3   6         54.10         48.05         6.43 o                         
  -7   3   6         79.01        101.27         3.60 o                         
  -6   3   6         87.39         94.27         3.30 o                         
  -5   3   6          0.00          0.52         1.17 o                         
  -4   3   6         11.44         10.46         1.06 o                         
  -3   3   6          3.89          1.74         0.84 o                         
  -2   3   6         86.07         68.61         1.89 o                         
  -1   3   6        256.69        238.40         4.49 o                         
   0   3   6          3.32          3.43         0.84 o                         
   1   3   6        268.86        247.50         4.76 o                         
   2   3   6        377.11        370.62         8.57 o                         
   3   3   6         87.19         86.70         2.78 o                         
   4   3   6         11.63         11.54         1.77 o                         
   5   3   6         11.66         12.56         1.95 o                         
   6   3   6         41.32         44.19         3.15 o                         
   7   3   6          2.00          0.42         2.30 o                         
 -10   4   6         12.11         11.67         5.95 o                         
  -9   4   6         42.58         41.96         2.67 o                         
  -8   4   6        186.74        199.25         5.92 o                         
  -7   4   6          8.64         13.04         1.80 o                         
  -6   4   6        138.90        137.42         6.44 o                         
  -5   4   6        136.05        139.15         4.31 o                         
  -4   4   6         12.65         16.87         1.22 o                         
  -3   4   6        558.36        557.86        13.99 o                         
  -2   4   6          4.65          4.54         1.27 o                         
  -1   4   6        160.05        168.18         3.78 o                         
   0   4   6        405.90        377.42         6.91 o                         
   1   4   6        258.36        242.63         5.30 o                         
   2   4   6         56.60         59.97         2.72 o                         
   3   4   6         10.65          8.02         1.89 o                         
   4   4   6        126.65        136.52         7.21 o                         
   5   4   6          0.00         -0.92         2.33 o                         
   6   4   6          5.28          2.31         2.76 o                         
   7   4   6          0.07          2.05         3.30 o                         
 -10   5   6         90.71         97.14         6.17 o                         
  -9   5   6        135.03        128.06         5.50 o                         
  -8   5   6         34.88         37.55         2.89 o                         
  -7   5   6         38.58         42.22         2.89 o                         
  -6   5   6        320.41        304.82        14.54 o                         
  -5   5   6         10.10          6.51         1.71 o                         
  -4   5   6          5.86          5.50         1.11 o                         
  -3   5   6         94.42        100.78         4.77 o                         
  -2   5   6         92.58        101.88         3.73 o                         
  -1   5   6        441.81        421.30         9.39 o                         
   0   5   6        183.68        163.78         3.98 o                         
   1   5   6         29.66         29.72         2.84 o                         
   2   5   6        233.06        246.77         7.82 o                         
   3   5   6         97.78         97.28         4.36 o                         
   4   5   6         36.58         38.80         3.17 o                         
   5   5   6         19.93         17.82         3.08 o                         
   6   5   6          0.06         -0.97         3.14 o                         
 -10   6   6          0.60          3.41         3.31 o                         
  -9   6   6         60.21         54.45         4.23 o                         
  -8   6   6         30.84         27.51         2.93 o                         
  -7   6   6         55.21         53.80         3.64 o                         
  -6   6   6        123.50        124.72         5.27 o                         
  -5   6   6          0.09          0.83         2.16 o                         
  -4   6   6        172.28        152.29         4.69 o                         
  -3   6   6        107.34        109.40         3.82 o                         
  -2   6   6        144.55        120.94         4.13 o                         
  -1   6   6        225.75        195.78         6.07 o                         
   0   6   6        230.89        243.37        12.33 o                         
   1   6   6          5.33          5.25         2.95 o                         
   2   6   6         46.08         57.79         3.85 o                         
   3   6   6         96.40        113.83         8.91 o                         
   4   6   6         23.98         27.54         3.37 o                         
   5   6   6         64.96         77.71         4.82 o                         
  -9   7   6         46.52         50.16         4.03 o                         
  -8   7   6         50.76         49.07         3.75 o                         
  -7   7   6          0.05          0.40         2.57 o                         
  -6   7   6          0.16          0.79         2.53 o                         
  -5   7   6         82.69         67.80         4.26 o                         
  -4   7   6          2.25          1.51         1.53 o                         
  -3   7   6          0.09         -0.68         1.73 o                         
  -2   7   6          1.98          1.45         1.87 o                         
  -1   7   6         76.09         65.42         3.58 o                         
   0   7   6         15.55          8.82         2.80 o                         
   1   7   6          1.08          4.42         3.12 o                         
   3   7   6         11.21         11.73         4.44 o                         
   4   7   6         40.25         45.89         5.42 o                         
  -8   8   6         32.33         31.16         3.75 o                         
  -7   8   6         77.57         65.99         4.86 o                         
  -6   8   6         65.44         77.28         5.20 o                         
  -5   8   6         19.50         19.66         3.28 o                         
  -4   8   6          0.78          0.94         1.74 o                         
  -3   8   6         59.41         58.87         3.17 o                         
  -2   8   6         30.85         23.51         2.79 o                         
  -1   8   6          0.20         -1.33         2.80 o                         
   0   8   6         70.78         90.38         5.74 o                         
   1   8   6          0.25          1.98         4.63 o                         
  -7   9   6         42.22         35.73         4.41 o                         
  -6   9   6        125.74        129.03         6.92 o                         
  -5   9   6         24.93         22.28         4.01 o                         
  -4   9   6          5.23          5.14         2.27 o                         
  -3   9   6          2.28          0.83         2.55 o                         
  -2   9   6         90.62         94.98         5.61 o                         
  -1   9   6        111.14        131.48         6.71 o                         
   0   9   6          3.76          3.08         4.85 o                         
   1   9   6         17.60         14.76         5.95 o                         
  -3  10   6          6.12          3.96         6.39 o                         
  -2 -12   7          7.10          5.77         4.60 o                         
  -1 -12   7          1.83         -0.39         3.97 o                         
   0 -12   7          0.52         -1.72         3.63 o                         
   1 -12   7         26.44         24.29         3.03 o                         
   2 -12   7         15.91         11.96         2.54 o                         
  -4 -11   7          0.84          1.10         6.61 o                         
  -3 -11   7         44.66         41.49         4.70 o                         
  -2 -11   7         14.93         16.04         3.83 o                         
  -1 -11   7          0.62          1.12         3.46 o                         
   0 -11   7         11.14          8.37         2.38 o                         
   1 -11   7         11.79         13.01         2.47 o                         
   2 -11   7         35.65         35.25         2.58 o                         
   3 -11   7         76.43         80.64         7.33 o                         
   4 -11   7        120.42        127.09         6.29 o                         
  -6 -10   7         26.10         22.20         4.60 o                         
  -5 -10   7         18.03          6.61         6.39 o                         
  -4 -10   7          0.56         -5.29         5.95 o                         
  -3 -10   7         76.19         72.95         5.20 o                         
  -2 -10   7         24.48         27.78         3.58 o                         
  -1 -10   7         49.35         62.55         3.55 o                         
   0 -10   7          1.81          2.73         1.99 o                         
   1 -10   7          0.86          1.88         1.89 o                         
   2 -10   7        333.93        365.21         8.70 o                         
   3 -10   7        178.22        185.86         8.21 o                         
   4 -10   7          0.36         -0.38         2.81 o                         
   5 -10   7          1.16          2.72         3.22 o                         
   6 -10   7          6.18          1.54         3.68 o                         
  -7  -9   7         11.96          5.68         3.95 o                         
  -6  -9   7         16.27          9.94         3.57 o                         
  -5  -9   7         36.31         30.46         3.86 o                         
  -4  -9   7         29.87         20.93         5.29 o                         
  -3  -9   7         11.97          8.48         3.12 o                         
  -2  -9   7        158.86        173.24         7.12 o                         
  -1  -9   7        163.33        171.61         4.96 o                         
   0  -9   7         27.80         35.24         2.28 o                         
   1  -9   7        122.47        132.67         4.11 o                         
   2  -9   7         33.63         34.20         2.43 o                         
   3  -9   7         15.29         12.63         2.56 o                         
   4  -9   7         70.91         73.15         5.82 o                         
   5  -9   7         58.28         65.22         4.17 o                         
   6  -9   7         84.10         81.08         6.85 o                         
  -8  -8   7          4.83         -0.81         3.55 o                         
  -7  -8   7         47.92         39.66         4.16 o                         
  -6  -8   7        124.91        105.23        11.22 o                         
  -5  -8   7        154.41        171.19        13.55 o                         
  -4  -8   7        241.07        259.81         9.33 o                         
  -3  -8   7         29.22         32.47         7.16 o                         
  -2  -8   7          6.62          3.36         2.04 o                         
  -1  -8   7         83.42         83.59         3.15 o                         
   0  -8   7         13.33         13.57         1.71 o                         
   1  -8   7          2.38          1.74         1.45 o                         
   2  -8   7         86.24         84.28         3.11 o                         
   3  -8   7         15.35         15.58         2.33 o                         
   4  -8   7         16.33         19.93         2.52 o                         
   5  -8   7         61.34         62.62         3.69 o                         
   6  -8   7        125.81        131.41         5.70 o                         
   7  -8   7         10.22          7.42         3.20 o                         
  -9  -7   7         26.63         23.83         4.42 o                         
  -8  -7   7          7.44          4.35         2.44 o                         
  -7  -7   7         17.17         15.99         2.65 o                         
  -6  -7   7         68.62         77.46         4.64 o                         
  -5  -7   7          0.58         -1.90         2.27 o                         
  -4  -7   7         15.82          9.05         2.48 o                         
  -3  -7   7         23.13         19.61         1.98 o                         
  -2  -7   7          0.06          1.47         1.40 o                         
  -1  -7   7        109.41        108.32         3.35 o                         
   0  -7   7        285.88        293.96         6.87 o                         
   1  -7   7          2.57          2.78         1.28 o                         
   2  -7   7         43.40         31.02         2.23 o                         
   3  -7   7         19.21         12.78         1.62 o                         
   4  -7   7         93.12         86.61         3.95 o                         
   5  -7   7         56.40         43.12         7.54 o                         
   6  -7   7          1.20         -1.35         2.33 o                         
   7  -7   7         22.54         17.84         3.16 o                         
   8  -7   7          0.67         -0.81         3.37 o                         
 -10  -6   7         57.37         63.73         5.02 o                         
  -9  -6   7         12.92         16.85         2.34 o                         
  -8  -6   7         18.80         13.90         2.09 o                         
  -7  -6   7         23.85         26.97         2.23 o                         
  -6  -6   7         19.59         22.87         2.01 o                         
  -5  -6   7          9.75         12.50         1.83 o                         
  -4  -6   7         73.42         68.15         2.61 o                         
  -3  -6   7        184.52        180.15         4.03 o                         
  -2  -6   7          0.57          0.22         0.97 o                         
  -1  -6   7        255.85        266.74         5.53 o                         
   0  -6   7        803.95        828.64        15.82 o                         
   1  -6   7         59.76         57.96         2.29 o                         
   2  -6   7        202.42        212.86         5.21 o                         
   3  -6   7         65.66         62.42         2.89 o                         
   4  -6   7         25.44         27.77         2.33 o                         
   5  -6   7         25.60         26.20         2.47 o                         
   6  -6   7         40.59         40.74         3.04 o                         
   7  -6   7          1.25          0.60         2.50 o                         
   8  -6   7         17.77         17.55         3.25 o                         
 -10  -5   7         22.10         27.65         3.55 o                         
  -9  -5   7         26.92         25.02         2.11 o                         
  -8  -5   7         23.74         22.19         1.99 o                         
  -7  -5   7          3.97          4.93         1.51 o                         
  -6  -5   7          0.16          0.62         1.41 o                         
  -5  -5   7          0.01         -0.39         1.24 o                         
  -4  -5   7         25.02         19.64         1.34 o                         
  -3  -5   7         97.22        119.27         2.45 o                         
  -2  -5   7        134.59        155.86         2.97 o                         
  -1  -5   7        568.68        550.49         9.71 o                         
   0  -5   7        327.41        325.14         6.54 o                         
   1  -5   7        157.37        146.86         3.38 o                         
   2  -5   7        887.13        918.38        17.45 o                         
   3  -5   7        255.90        271.06         5.65 o                         
   4  -5   7         33.40         40.64         2.15 o                         
   5  -5   7         43.43         42.78         2.92 o                         
   6  -5   7         30.72         32.27         2.41 o                         
   7  -5   7        149.13        145.57         4.55 o                         
   8  -5   7         34.71         35.48         3.73 o                         
 -11  -4   7          0.39          2.84         3.68 o                         
 -10  -4   7          0.62         -0.35         2.99 o                         
  -9  -4   7         10.92         10.86         2.45 o                         
  -8  -4   7         60.71         58.07         3.89 o                         
  -7  -4   7          0.72         -1.12         1.25 o                         
  -6  -4   7        282.69        294.64         6.88 o                         
  -5  -4   7         33.23         36.77         1.88 o                         
  -4  -4   7         62.82         67.79         2.00 o                         
  -3  -4   7         65.09         64.35         1.61 o                         
  -2  -4   7          4.80          1.34         0.70 o                         
  -1  -4   7        316.13        316.59         5.32 o                         
   0  -4   7        390.58        410.00         7.30 o                         
   1  -4   7         71.57         63.07         1.88 o                         
   2  -4   7         30.89         33.05         1.46 o                         
   3  -4   7          7.52          3.72         0.97 o                         
   4  -4   7          8.09          7.76         1.53 o                         
   5  -4   7         56.58         53.13         4.20 o                         
   6  -4   7        103.89        109.19         3.63 o                         
   7  -4   7        129.41        144.27         4.42 o                         
   8  -4   7         11.97          8.77         2.77 o                         
 -11  -3   7          0.64         -1.29         3.25 o                         
 -10  -3   7         16.11         14.56         2.94 o                         
  -9  -3   7        284.46        318.20         9.13 o                         
  -8  -3   7         23.81         24.83         1.56 o                         
  -7  -3   7          0.35          0.83         1.24 o                         
  -6  -3   7        232.93        236.89         5.60 o                         
  -5  -3   7         35.46         35.88         1.66 o                         
  -4  -3   7        430.82        402.98         7.19 o                         
  -3  -3   7         11.66          9.74         0.76 o                         
  -2  -3   7        497.04        530.95         8.60 o                         
  -1  -3   7          1.24          2.34         0.65 o                         
   0  -3   7        432.40        473.43         7.71 o                         
   1  -3   7        668.03        645.57        11.28 o                         
   2  -3   7         66.82         44.21         1.99 o                         
   3  -3   7        527.19        519.67        10.14 o                         
   4  -3   7         85.99         75.95         2.32 o                         
   5  -3   7        306.48        319.27         6.88 o                         
   6  -3   7         32.76         31.04         2.23 o                         
   7  -3   7        232.07        225.57         6.39 o                         
   8  -3   7          2.66          1.53         2.65 o                         
 -11  -2   7        234.16        242.77         8.26 o                         
 -10  -2   7         67.95         79.59         4.81 o                         
  -9  -2   7         26.09         23.76         2.54 o                         
  -8  -2   7          1.51          0.47         1.79 o                         
  -7  -2   7        312.69        318.67         7.25 o                         
  -6  -2   7         32.77         25.81         1.51 o                         
  -5  -2   7        150.36        135.90         3.21 o                         
  -4  -2   7        922.57        993.26        17.07 o                         
  -3  -2   7          4.55          4.41         0.67 o                         
  -2  -2   7        239.10        222.96         4.65 o                         
  -1  -2   7       2599.08       2694.24        42.31 o                         
   0  -2   7        650.58        667.14        10.73 o                         
   1  -2   7         18.76         21.82         1.06 o                         
   2  -2   7          0.38          0.68         0.84 o                         
   3  -2   7        197.39        188.61         4.26 o                         
   4  -2   7        137.92        138.36         3.14 o                         
   5  -2   7         14.23         12.33         1.69 o                         
   6  -2   7          0.64          0.72         1.78 o                         
   7  -2   7         51.77         49.55         3.07 o                         
   8  -2   7          0.10         -0.41         2.99 o                         
 -11  -1   7         56.90         47.89         6.67 o                         
 -10  -1   7         93.38         93.80         4.59 o                         
  -9  -1   7        140.48        121.29         5.35 o                         
  -8  -1   7        243.94        249.15         8.62 o                         
  -7  -1   7          8.02          5.75         3.19 o                         
  -6  -1   7         40.91         41.07         1.56 o                         
  -5  -1   7        165.46        162.82         3.48 o                         
  -4  -1   7       2684.28       3003.64        50.87 o                         
  -3  -1   7        245.66        266.84         4.83 o                         
  -2  -1   7        116.07        147.78         2.89 o                         
  -1  -1   7        280.47        258.13         4.36 o                         
   0  -1   7       1158.79       1269.65        20.11 o                         
   1  -1   7        286.76        265.03         8.07 o                         
   2  -1   7         97.10         75.48         2.01 o                         
   3  -1   7         74.47         77.84         3.14 o                         
   4  -1   7         65.90         62.52         2.09 o                         
   5  -1   7         62.90         63.16         2.36 o                         
   6  -1   7          1.14          1.98         2.01 o                         
   7  -1   7         30.58         26.93         3.18 o                         
   8  -1   7         49.67         49.05         4.14 o                         
 -11   0   7          1.24         -1.13         2.83 o                         
 -10   0   7          0.24          0.46         2.29 o                         
  -9   0   7         29.94         24.24         2.47 o                         
  -8   0   7         39.56         41.79         3.12 o                         
  -7   0   7          9.90          6.71         1.98 o                         
  -6   0   7          5.87          8.89         1.31 o                         
  -5   0   7        279.67        281.06         5.57 o                         
  -4   0   7         12.99         16.77         1.34 o                         
  -3   0   7          0.84          0.52         0.70 o                         
  -2   0   7        335.85        338.94         5.58 o                         
  -1   0   7         23.72         26.30         1.34 o                         
   0   0   7         95.05         77.64         1.61 o                         
   1   0   7        378.60        401.31         7.83 o                         
   2   0   7        158.99        158.22         3.76 o                         
   3   0   7        306.82        272.86         5.28 o                         
   4   0   7         13.64         11.90         1.56 o                         
   5   0   7         60.39         54.64         2.25 o                         
   6   0   7        107.09        100.26         8.83 o                         
   7   0   7        154.30        157.14         6.20 o                         
   8   0   7         41.61         42.10         4.25 o                         
 -11   1   7         36.20         46.53         4.30 o                         
 -10   1   7         65.80         71.37         4.74 o                         
  -9   1   7         63.39         59.22         5.07 o                         
  -8   1   7          0.01          0.42         1.75 o                         
  -7   1   7         25.10         27.14         1.85 o                         
  -6   1   7        187.66        182.21         5.95 o                         
  -5   1   7         26.10         26.80         1.35 o                         
  -4   1   7        115.60         86.31         3.69 o                         
  -3   1   7          0.01          0.44         0.75 o                         
  -2   1   7          4.84          2.12         0.59 o                         
  -1   1   7        395.04        384.23         6.35 o                         
   0   1   7          0.09          0.56         0.75 o                         
   1   1   7          0.42         -0.10         0.84 o                         
   2   1   7          0.35         -0.16         1.05 o                         
   3   1   7        111.69         96.34         3.84 o                         
   4   1   7          1.10          3.26         1.35 o                         
   5   1   7         10.03          7.60         1.67 o                         
   6   1   7          7.74          4.31         1.78 o                         
   7   1   7         28.43         28.94         3.55 o                         
   8   1   7          4.72          5.39         4.70 o                         
 -11   2   7         51.11         54.41         4.52 o                         
 -10   2   7        140.90        157.79         6.60 o                         
  -9   2   7         31.81         36.22         2.83 o                         
  -8   2   7         13.61         18.60         1.85 o                         
  -7   2   7         77.36         79.92         3.19 o                         
  -6   2   7         25.24         25.24         1.81 o                         
  -5   2   7        284.49        277.13         5.50 o                         
  -4   2   7       1038.50       1022.36        21.58 o                         
  -3   2   7         52.20         51.15         2.56 o                         
  -2   2   7         53.45         40.36         1.97 o                         
  -1   2   7        464.05        463.24        10.73 o                         
   0   2   7        444.84        424.75         7.06 o                         
   1   2   7        641.31        615.59        10.85 o                         
   2   2   7        118.68        102.55         2.87 o                         
   3   2   7        212.83        196.97         4.58 o                         
   4   2   7        165.10        165.25         4.25 o                         
   5   2   7          3.56          3.95         1.79 o                         
   6   2   7         43.23         42.84         2.67 o                         
   7   2   7        131.16        135.64         4.94 o                         
 -11   3   7          0.01          0.83         2.81 o                         
 -10   3   7        169.38        168.98         6.82 o                         
  -9   3   7         28.08         25.11         3.74 o                         
  -8   3   7         75.90         61.86         3.11 o                         
  -7   3   7         20.89         22.99         1.98 o                         
  -6   3   7         49.24         52.81         2.64 o                         
  -5   3   7        167.64        150.48         4.39 o                         
  -4   3   7       1414.98       1439.02        30.17 o                         
  -3   3   7        139.10        124.06         3.32 o                         
  -2   3   7         70.45         53.39         3.01 o                         
  -1   3   7       1143.95       1175.30        22.20 o                         
   0   3   7        122.98        119.68         4.35 o                         
   1   3   7         41.37         42.05         1.90 o                         
   2   3   7         15.22         12.08         1.56 o                         
   3   3   7         37.74         41.91         2.32 o                         
   4   3   7        208.44        213.15         5.73 o                         
   5   3   7         67.02         79.73         3.63 o                         
   6   3   7         65.21         65.26         3.54 o                         
   7   3   7         52.78         54.81         3.51 o                         
 -11   4   7         19.49         17.40         3.96 o                         
 -10   4   7          0.08          0.81         2.74 o                         
  -9   4   7          0.23          0.60         2.04 o                         
  -8   4   7         47.40         43.65         5.18 o                         
  -7   4   7         12.16         13.36         1.91 o                         
  -6   4   7        123.25        125.04         6.09 o                         
  -5   4   7         37.34         40.91         2.39 o                         
  -4   4   7          3.22          2.85         1.52 o                         
  -3   4   7        489.74        459.33        10.13 o                         
  -2   4   7        382.93        359.93         8.29 o                         
  -1   4   7        349.87        344.42         7.90 o                         
   0   4   7         25.42         26.38         1.65 o                         
   1   4   7        409.63        432.05         8.75 o                         
   2   4   7          4.51          7.10         1.87 o                         
   3   4   7         14.22         16.45         2.62 o                         
   4   4   7         78.43         73.39         4.15 o                         
   5   4   7          4.54          6.55         2.69 o                         
   6   4   7         67.86         77.21         5.74 o                         
 -10   5   7         28.85         43.83         4.41 o                         
  -9   5   7         10.03          9.42         5.73 o                         
  -8   5   7         85.93         79.10         4.96 o                         
  -7   5   7        131.46        132.83         5.49 o                         
  -6   5   7          0.88          0.25         2.11 o                         
  -5   5   7          6.95          3.91         1.84 o                         
  -4   5   7          0.04          0.95         1.24 o                         
  -3   5   7        187.40        172.44         4.50 o                         
  -2   5   7        184.62        182.93         4.78 o                         
  -1   5   7         65.27         54.45         2.60 o                         
   0   5   7         49.98         51.59         5.49 o                         
   1   5   7         39.35         32.17         2.70 o                         
   2   5   7          2.26          0.47         2.05 o                         
   3   5   7          4.67          3.06         2.56 o                         
   4   5   7          0.14         -0.58         2.69 o                         
   5   5   7         13.66         11.26         3.38 o                         
 -10   6   7         90.70        108.59         9.69 o                         
  -9   6   7         30.94         27.60         3.30 o                         
  -8   6   7         11.79          9.35         2.80 o                         
  -7   6   7        113.08        128.27        11.78 o                         
  -6   6   7        211.54        201.22         7.54 o                         
  -5   6   7        261.38        255.52         9.02 o                         
  -4   6   7         23.78         26.41         2.02 o                         
  -3   6   7         11.98         10.65         1.89 o                         
  -2   6   7         80.73         72.81         3.49 o                         
  -1   6   7         43.12         52.67         3.81 o                         
   0   6   7         53.39         67.62         6.83 o                         
   1   6   7         65.14         67.49         4.44 o                         
   3   6   7          0.45         -2.64         4.41 o                         
   4   6   7         26.68         26.04         3.94 o                         
  -9   7   7          0.78          0.73         3.34 o                         
  -8   7   7        123.25        126.95         6.49 o                         
  -7   7   7        125.12        119.89         6.12 o                         
  -6   7   7         27.34         28.14         3.28 o                         
  -5   7   7        137.38        130.60         9.80 o                         
  -4   7   7         36.41         37.16         2.82 o                         
  -3   7   7         32.89         32.34         2.49 o                         
  -2   7   7         70.12         69.85         3.68 o                         
  -1   7   7         11.25         16.06         3.01 o                         
   0   7   7        111.78        132.20         6.36 o                         
   1   7   7        119.43        124.87         9.25 o                         
  -8   8   7          5.57         10.66         3.67 o                         
  -7   8   7          4.41          4.36         3.33 o                         
  -6   8   7         12.95          5.49         3.28 o                         
  -5   8   7         14.00         13.44         3.38 o                         
  -4   8   7          1.36          1.44         2.04 o                         
  -3   8   7         51.10         52.12         3.14 o                         
  -2   8   7         21.25         25.53         2.94 o                         
  -1   8   7          1.55          0.49         3.22 o                         
   0   8   7          5.04          4.85         3.60 o                         
   1   8   7          8.24          6.17         5.51 o                         
  -6   9   7          0.71          4.25         4.02 o                         
  -5   9   7          7.51          4.42         4.01 o                         
  -4   9   7          3.07          1.30         2.45 o                         
  -3   9   7          0.07          1.59         2.75 o                         
  -2   9   7         54.24         54.56         4.50 o                         
  -1   9   7          0.92         -0.23         3.81 o                         
  -2 -12   8         29.75         30.62        14.54 o                         
  -1 -12   8         49.04         54.25         6.28 o                         
   0 -12   8          9.26          9.91         4.02 o                         
   1 -12   8          2.54          2.31         2.86 o                         
  -4 -11   8          1.09          0.22         7.27 o                         
  -3 -11   8         16.84         14.49         4.32 o                         
  -2 -11   8         61.71         60.57         5.09 o                         
  -1 -11   8          3.44         -1.46         3.40 o                         
   0 -11   8          0.74         -1.22         2.34 o                         
   1 -11   8          0.04          0.06         2.34 o                         
   2 -11   8          0.91         -0.48         2.25 o                         
   3 -11   8         67.03         53.40         4.39 o                         
   4 -11   8        105.68        110.76         7.94 o                         
  -6 -10   8         20.91         19.57         4.97 o                         
  -5 -10   8          2.27          2.86         6.61 o                         
  -4 -10   8         37.96         36.12         7.49 o                         
  -3 -10   8         12.49         11.80         3.58 o                         
  -2 -10   8          0.07          0.96         3.13 o                         
  -1 -10   8          0.80          1.46         2.43 o                         
   0 -10   8          3.78          3.59         2.06 o                         
   1 -10   8         11.68         10.59         2.20 o                         
   2 -10   8         89.60         91.02         3.78 o                         
   3 -10   8        136.41        137.90         5.96 o                         
   4 -10   8          2.17         -0.42         3.15 o                         
   5 -10   8          7.81          8.96         3.62 o                         
  -7  -9   8         10.35          7.39         7.38 o                         
  -6  -9   8         55.53         58.15         5.01 o                         
  -5  -9   8          4.99          8.43         3.46 o                         
  -4  -9   8         15.82          9.47         4.85 o                         
  -3  -9   8        382.55        417.92        21.04 o                         
  -2  -9   8         59.45         58.60         4.18 o                         
  -1  -9   8         52.25         60.69         3.08 o                         
   0  -9   8          0.36          0.22         1.83 o                         
   1  -9   8         19.46         20.08         2.70 o                         
   2  -9   8          1.62          4.16         1.75 o                         
   3  -9   8          3.24          2.55         2.49 o                         
   4  -9   8          7.22          8.58         2.86 o                         
   5  -9   8          4.27          1.58         2.88 o                         
   6  -9   8          1.07         -0.13         3.36 o                         
  -8  -8   8        160.51        160.80        17.40 o                         
  -7  -8   8          5.63          4.32         3.26 o                         
  -6  -8   8         18.28         17.77         5.73 o                         
  -5  -8   8        220.16        235.96         9.09 o                         
  -4  -8   8        411.14        422.03        13.92 o                         
  -3  -8   8         10.63         13.56         2.85 o                         
  -2  -8   8          5.38          6.84         2.10 o                         
  -1  -8   8         64.46         62.16         2.93 o                         
   0  -8   8         78.32         96.07         3.56 o                         
   1  -8   8         67.90         74.29         3.08 o                         
   2  -8   8          8.69          9.27         1.68 o                         
   3  -8   8          2.18         -0.32         1.37 o                         
   4  -8   8         45.08         42.74         4.41 o                         
   5  -8   8         22.29         12.78         2.83 o                         
   6  -8   8         33.58         36.81         5.50 o                         
   7  -8   8         95.16        100.05        10.68 o                         
  -9  -7   8         23.93         18.44         3.34 o                         
  -8  -7   8         40.88         45.17         3.59 o                         
  -7  -7   8          0.47         -0.64         2.40 o                         
  -6  -7   8         35.08         33.28         2.99 o                         
  -5  -7   8          1.64          1.92         2.53 o                         
  -4  -7   8          0.02          2.08         2.48 o                         
  -3  -7   8        108.30        110.96         3.63 o                         
  -2  -7   8         59.20         55.38         2.59 o                         
  -1  -7   8        442.30        479.71        10.70 o                         
   0  -7   8         14.09         17.19         1.69 o                         
   1  -7   8        186.94        176.97         4.73 o                         
   2  -7   8         87.13         85.78         3.00 o                         
   3  -7   8        132.67        124.48         3.69 o                         
   4  -7   8          5.47          5.48         2.19 o                         
   5  -7   8         75.34         87.14         4.41 o                         
   6  -7   8         94.74         90.59         4.66 o                         
   7  -7   8         16.06         16.15         3.37 o                         
 -10  -6   8          1.22          0.64         2.58 o                         
  -9  -6   8          0.01         -1.05         2.27 o                         
  -8  -6   8         14.43         12.59         2.19 o                         
  -7  -6   8         73.38         75.84         6.12 o                         
  -6  -6   8          0.00          1.33         1.66 o                         
  -5  -6   8         32.27         30.49         2.03 o                         
  -4  -6   8          9.94         12.18         1.57 o                         
  -3  -6   8          6.83          4.39         1.22 o                         
  -2  -6   8          0.46         -0.25         1.02 o                         
  -1  -6   8        343.84        360.31         7.28 o                         
   0  -6   8          0.03         -0.15         1.07 o                         
   1  -6   8        191.24        218.32         4.90 o                         
   2  -6   8         16.60         15.17         1.47 o                         
   3  -6   8         55.71         70.25         2.65 o                         
   4  -6   8        100.43         87.94         3.89 o                         
   5  -6   8         18.87         17.38         2.37 o                         
   6  -6   8         20.43         17.91         2.86 o                         
   7  -6   8          4.93          1.71         2.98 o                         
 -10  -5   8         34.46         34.19         4.64 o                         
  -9  -5   8         21.53         24.70         2.26 o                         
  -8  -5   8         74.29         76.89         3.41 o                         
  -7  -5   8        176.23        180.29         4.94 o                         
  -6  -5   8        118.17        110.03         4.04 o                         
  -5  -5   8         82.03         77.76         2.83 o                         
  -4  -5   8          5.42          4.21         1.07 o                         
  -3  -5   8        289.13        315.41         5.84 o                         
  -2  -5   8        127.11        117.38         2.68 o                         
  -1  -5   8        270.51        322.63         5.95 o                         
   0  -5   8         63.10         63.54         2.09 o                         
   1  -5   8         13.27         12.01         1.35 o                         
   2  -5   8         48.38         36.63         2.16 o                         
   3  -5   8        236.05        228.77         5.01 o                         
   4  -5   8        100.01        100.25         3.53 o                         
   5  -5   8          6.03          5.36         1.95 o                         
   6  -5   8         15.73         12.80         2.28 o                         
   7  -5   8          7.36          6.70         2.73 o                         
   8  -5   8          7.06          7.94         5.76 o                         
 -11  -4   8          0.01          1.89         4.23 o                         
 -10  -4   8          3.33          3.72         3.49 o                         
  -9  -4   8         26.89         26.24         2.20 o                         
  -8  -4   8        331.75        361.15         8.48 o                         
  -7  -4   8        139.55        157.62         5.80 o                         
  -6  -4   8          6.04          6.32         1.36 o                         
  -5  -4   8        804.01        851.47        18.20 o                         
  -4  -4   8        310.45        325.33         5.99 o                         
  -3  -4   8          5.31          8.66         0.88 o                         
  -2  -4   8         28.75         17.45         1.00 o                         
  -1  -4   8         24.30         22.67         1.20 o                         
   0  -4   8         24.38         23.83         1.18 o                         
   1  -4   8        326.01        324.00         8.28 o                         
   2  -4   8        251.44        247.19         5.23 o                         
   3  -4   8         82.22         84.64         2.56 o                         
   4  -4   8        135.33        143.16         4.22 o                         
   5  -4   8        164.06        155.85         4.58 o                         
   6  -4   8         11.91         15.64         2.15 o                         
   7  -4   8         25.40         27.30         2.65 o                         
   8  -4   8         24.90         20.09         3.31 o                         
 -11  -3   8          1.87          4.50         5.51 o                         
 -10  -3   8          0.30         -2.00         3.06 o                         
  -9  -3   8         13.03          8.83         2.69 o                         
  -8  -3   8         31.63         30.54         2.08 o                         
  -7  -3   8        141.72        141.49         5.18 o                         
  -6  -3   8         98.84         95.32         3.00 o                         
  -5  -3   8         80.05         80.47         2.23 o                         
  -4  -3   8        125.23        133.78         2.90 o                         
  -3  -3   8        103.15        106.70         2.39 o                         
  -2  -3   8        440.80        498.18         8.13 o                         
  -1  -3   8        717.90        732.78        11.79 o                         
   0  -3   8       1021.49       1097.79        18.90 o                         
   1  -3   8         41.46         34.94         1.54 o                         
   2  -3   8        448.18        448.85         8.88 o                         
   3  -3   8        395.71        389.99         7.87 o                         
   4  -3   8        108.10        110.74         3.05 o                         
   5  -3   8         38.17         40.98         2.33 o                         
   6  -3   8        256.47        280.12         7.09 o                         
   7  -3   8         64.63         65.31         3.65 o                         
   8  -3   8          9.51          7.39         2.98 o                         
 -11  -2   8         62.01         49.19         4.48 o                         
 -10  -2   8         48.03         37.33         3.63 o                         
  -9  -2   8          2.00          0.55         2.40 o                         
  -8  -2   8         65.76         71.34         4.02 o                         
  -7  -2   8          0.55          0.10         1.21 o                         
  -6  -2   8         79.15         76.63         2.83 o                         
  -5  -2   8         17.34         13.69         1.03 o                         
  -4  -2   8         45.87         41.64         1.54 o                         
  -3  -2   8         12.06         20.07         1.30 o                         
  -2  -2   8          5.44          3.81         0.73 o                         
  -1  -2   8         77.05         89.46         2.35 o                         
   0  -2   8         55.74         63.34         1.63 o                         
   1  -2   8        117.73        115.79         2.85 o                         
   2  -2   8         10.18          7.63         1.14 o                         
   3  -2   8        126.33        136.08         2.86 o                         
   4  -2   8         38.00         42.73         2.02 o                         
   5  -2   8         78.74         82.69         2.59 o                         
   6  -2   8          4.55          0.18         1.99 o                         
   7  -2   8         29.79         29.61         2.98 o                         
   8  -2   8          6.57          4.12         3.56 o                         
 -11  -1   8        117.35        132.44         9.25 o                         
 -10  -1   8         26.14         20.95         3.00 o                         
  -9  -1   8         49.81         49.99         3.91 o                         
  -8  -1   8        148.20        151.28         6.02 o                         
  -7  -1   8         68.08         64.20         4.74 o                         
  -6  -1   8        277.17        279.78         6.37 o                         
  -5  -1   8        237.99        216.03         5.00 o                         
  -4  -1   8         19.52         15.36         1.19 o                         
  -3  -1   8          8.67          7.99         0.78 o                         
  -2  -1   8        293.20        258.07         4.42 o                         
  -1  -1   8         49.31         44.91         1.60 o                         
   0  -1   8         40.80         25.74         1.90 o                         
   1  -1   8         32.48         22.52         1.20 o                         
   2  -1   8          0.99          1.36         0.98 o                         
   3  -1   8         96.70        109.28         2.77 o                         
   4  -1   8         39.15         44.77         1.93 o                         
   5  -1   8         62.66         60.40         2.45 o                         
   6  -1   8        115.90        113.49         4.97 o                         
   7  -1   8         11.17         11.58         3.16 o                         
   8  -1   8         14.70         13.64         4.93 o                         
 -11   0   8        183.91        222.58         8.89 o                         
 -10   0   8         29.67         33.02         5.51 o                         
  -9   0   8         61.55         61.56         4.63 o                         
  -8   0   8        120.00        122.35         5.23 o                         
  -7   0   8        171.93        170.88         5.09 o                         
  -6   0   8        282.18        276.81         6.26 o                         
  -5   0   8          0.04          0.83         0.88 o                         
  -4   0   8         97.48         94.21         2.63 o                         
  -3   0   8        679.38        734.03        13.95 o                         
  -2   0   8         45.21         34.81         1.42 o                         
  -1   0   8          7.32         11.35         0.77 o                         
   0   0   8        168.61        150.96         2.89 o                         
   1   0   8         74.44         70.93         2.53 o                         
   2   0   8         45.78         49.50         2.13 o                         
   3   0   8        550.17        556.70        11.01 o                         
   4   0   8        331.45        325.98         6.90 o                         
   5   0   8         87.73         92.37         3.13 o                         
   6   0   8         56.20         60.01         2.81 o                         
   7   0   8          1.27          1.82         3.28 o                         
 -11   1   8         45.94         61.52        10.02 o                         
 -10   1   8          5.37          6.56         2.66 o                         
  -9   1   8          0.97          2.75         2.12 o                         
  -8   1   8          5.45          4.20         1.93 o                         
  -7   1   8        115.37        101.04         3.61 o                         
  -6   1   8         25.87         20.77         1.74 o                         
  -5   1   8         13.08         15.39         1.18 o                         
  -4   1   8        353.53        332.93         7.40 o                         
  -3   1   8          1.41          0.33         0.93 o                         
  -2   1   8          1.08          0.68         0.90 o                         
  -1   1   8         42.64         37.99         1.31 o                         
   0   1   8          0.09          0.38         0.86 o                         
   1   1   8        247.55        263.82         5.08 o                         
   2   1   8        552.74        537.94        10.62 o                         
   3   1   8        173.25        169.62         4.25 o                         
   4   1   8         11.36         13.00         1.70 o                         
   5   1   8         76.67         81.87         4.91 o                         
   6   1   8        151.58        158.63         7.69 o                         
   7   1   8         11.15          8.87         2.26 o                         
 -11   2   8          1.86          5.21         3.15 o                         
 -10   2   8         46.06         41.29         3.40 o                         
  -9   2   8         54.50         47.41         6.17 o                         
  -8   2   8        229.35        226.31         6.57 o                         
  -7   2   8         32.74         27.10         2.02 o                         
  -6   2   8          9.80         12.27         1.70 o                         
  -5   2   8          1.55          1.05         0.95 o                         
  -4   2   8        251.56        254.39         5.88 o                         
  -3   2   8        211.35        202.69         5.33 o                         
  -2   2   8        217.04        200.20         4.84 o                         
  -1   2   8        177.17        178.11         5.50 o                         
   0   2   8        432.35        462.10         9.18 o                         
   1   2   8         58.45         57.10         2.10 o                         
   2   2   8        180.27        174.14         4.19 o                         
   3   2   8         16.16         12.73         1.71 o                         
   4   2   8        128.15        126.16         4.19 o                         
   5   2   8         34.48         35.91         2.58 o                         
   6   2   8         22.04         29.26         2.92 o                         
 -11   3   8         75.72         75.15         5.26 o                         
 -10   3   8         56.82         60.86         4.63 o                         
  -9   3   8         45.69         40.49        10.02 o                         
  -8   3   8        148.97        147.16         8.87 o                         
  -7   3   8        100.08        106.73         4.70 o                         
  -6   3   8        175.53        187.01         6.55 o                         
  -5   3   8         23.02         24.12         1.49 o                         
  -4   3   8         46.95         45.54         2.06 o                         
  -3   3   8         12.30         16.07         2.10 o                         
  -2   3   8         10.66          5.91         1.46 o                         
  -1   3   8        591.15        584.17        12.74 o                         
   0   3   8        106.56         88.26         3.21 o                         
   1   3   8         34.58         29.42         4.09 o                         
   2   3   8        157.96        161.25         4.77 o                         
   3   3   8        108.11        109.52         3.94 o                         
   4   3   8          1.03          2.29         2.31 o                         
   5   3   8          0.01          2.15         2.66 o                         
   6   3   8          5.51          6.43         3.09 o                         
 -10   4   8         13.64         16.27         3.31 o                         
  -9   4   8         31.40         22.10         3.46 o                         
  -8   4   8        103.70        102.48         6.68 o                         
  -7   4   8        353.12        368.47         9.90 o                         
  -6   4   8        427.19        429.00        11.27 o                         
  -5   4   8        512.30        499.33        11.21 o                         
  -4   4   8        246.07        221.18         5.41 o                         
  -3   4   8       1021.12       1029.00        21.91 o                         
  -2   4   8        223.70        208.38         5.31 o                         
  -1   4   8         92.55         81.37         3.10 o                         
   0   4   8        419.30        409.43        11.42 o                         
   1   4   8         51.84         61.22         4.93 o                         
   2   4   8         43.30         51.75         2.86 o                         
   3   4   8         76.47         79.02         4.42 o                         
   4   4   8         33.21         35.43         3.33 o                         
   5   4   8         32.93         36.91         5.12 o                         
 -10   5   8         88.97         98.68         7.05 o                         
  -9   5   8          0.98          2.74         2.85 o                         
  -8   5   8          0.22         -1.36         2.48 o                         
  -7   5   8         20.71         22.97         2.75 o                         
  -6   5   8          0.07         -0.36         2.38 o                         
  -5   5   8          1.78          1.88         1.35 o                         
  -4   5   8         66.13         79.15         2.99 o                         
  -3   5   8          6.32          8.16         2.11 o                         
  -2   5   8         39.12         36.74         2.22 o                         
  -1   5   8        257.37        245.13         7.11 o                         
   0   5   8        114.88        111.13         4.53 o                         
   1   5   8         81.79         96.23         5.25 o                         
   2   5   8          0.63          0.30         2.62 o                         
   3   5   8          8.70         16.99         3.60 o                         
   4   5   8        255.72        310.89         9.54 o                         
  -9   6   8          2.79          2.99         3.33 o                         
  -8   6   8          3.38          4.07         2.96 o                         
  -7   6   8         20.90         20.39         3.52 o                         
  -6   6   8          1.60          0.05         2.59 o                         
  -5   6   8          0.02         -1.29         1.45 o                         
  -4   6   8          8.51         11.01         1.95 o                         
  -3   6   8          2.07          1.47         1.90 o                         
  -2   6   8          6.18          7.24         2.13 o                         
  -1   6   8          0.03          1.76         4.19 o                         
   0   6   8          6.08          3.96         3.03 o                         
   1   6   8         56.37         74.11         9.47 o                         
   3   6   8          8.24          9.03         5.29 o                         
  -9   7   8         50.47         26.87         7.05 o                         
  -8   7   8          0.96          1.70         3.38 o                         
  -7   7   8         17.46         19.68         3.65 o                         
  -6   7   8         81.89         75.69         5.22 o                         
  -5   7   8         12.83         13.48         3.19 o                         
  -4   7   8          4.27          2.05         1.97 o                         
  -3   7   8         17.66         17.10         2.47 o                         
  -2   7   8         31.07         27.94         3.08 o                         
  -1   7   8         22.57         24.46         3.49 o                         
   0   7   8          6.37          7.68         3.64 o                         
   1   7   8          5.26         -3.30         5.29 o                         
  -7   8   8        110.36        105.41         8.25 o                         
  -6   8   8         54.87         47.58         4.60 o                         
  -5   8   8         13.92         20.46         3.79 o                         
  -4   8   8         26.33         26.41         2.85 o                         
  -3   8   8         99.87        126.04         6.82 o                         
  -2   8   8          0.46          4.20         3.34 o                         
  -1   8   8         34.92         35.18         4.34 o                         
   0   8   8        251.10        307.53        11.74 o                         
  -4   9   8         16.12         20.70         6.61 o                         
  -1 -12   9          9.83          6.61        11.67 o                         
   0 -12   9          0.76          6.83        13.22 o                         
  -4 -11   9         32.04         41.19         9.03 o                         
  -3 -11   9         27.56         28.33         4.76 o                         
  -2 -11   9         28.56         30.31         4.74 o                         
  -1 -11   9          0.03         -2.35         3.37 o                         
   0 -11   9        182.14        214.34         9.54 o                         
   1 -11   9        138.84        158.61         7.79 o                         
   2 -11   9          0.04         -1.03         2.37 o                         
   3 -11   9          0.34          1.57         3.81 o                         
  -6 -10   9         15.93         14.23         4.80 o                         
  -5 -10   9         15.50         13.00         7.05 o                         
  -4 -10   9         47.13         40.09         7.05 o                         
  -3 -10   9         27.37         27.08         4.07 o                         
  -2 -10   9        107.50        127.47         6.43 o                         
  -1 -10   9         77.78         89.67         4.67 o                         
   0 -10   9         38.97         43.94         5.09 o                         
   1 -10   9         12.82         13.67         2.27 o                         
   2 -10   9         58.79         59.07         3.22 o                         
   3 -10   9         16.38         16.16         3.29 o                         
   4 -10   9         52.49         54.49         4.33 o                         
   5 -10   9          0.53         -1.10         5.29 o                         
  -7  -9   9        108.06        102.22         6.77 o                         
  -6  -9   9         23.32         17.11         3.95 o                         
  -5  -9   9         67.00         58.83         4.87 o                         
  -4  -9   9         51.23         56.83         7.27 o                         
  -3  -9   9         31.44         27.48         5.07 o                         
  -2  -9   9         42.01         41.40         6.50 o                         
  -1  -9   9         46.59         48.51         3.07 o                         
   0  -9   9         68.36         65.28         3.15 o                         
   1  -9   9         40.88         40.21         3.40 o                         
   2  -9   9          7.38          7.91         1.86 o                         
   3  -9   9         11.40         11.70         2.94 o                         
   4  -9   9         16.71         12.59         3.09 o                         
   5  -9   9         17.88         15.87         3.57 o                         
  -8  -8   9          0.16          0.18         3.63 o                         
  -7  -8   9          3.99          3.28         3.40 o                         
  -6  -8   9          6.70          3.07         2.97 o                         
  -5  -8   9          0.72          1.52         3.01 o                         
  -4  -8   9          0.00         -1.17         2.91 o                         
  -3  -8   9         38.18         40.85         5.95 o                         
  -2  -8   9         12.28         14.59         2.36 o                         
  -1  -8   9          7.14          6.46         1.80 o                         
   0  -8   9        379.87        376.17        12.72 o                         
   1  -8   9         10.47         10.73         1.76 o                         
   2  -8   9         11.24          5.57         1.70 o                         
   3  -8   9          8.23          5.27         1.54 o                         
   4  -8   9          4.92          0.83         2.51 o                         
   5  -8   9          8.85          7.81         3.02 o                         
   6  -8   9         43.14         29.81         3.96 o                         
  -9  -7   9          7.60          6.11         3.19 o                         
  -8  -7   9          0.27         -1.02         2.72 o                         
  -7  -7   9         13.30         15.46         2.63 o                         
  -6  -7   9         40.51         41.97         3.33 o                         
  -5  -7   9         52.30         42.85         3.54 o                         
  -4  -7   9          2.30          2.68         2.38 o                         
  -3  -7   9         12.66         10.28         1.75 o                         
  -2  -7   9         80.03         77.16         3.78 o                         
  -1  -7   9        113.75        118.19         3.71 o                         
   0  -7   9        105.64        115.14         3.69 o                         
   1  -7   9        131.19        138.15         5.18 o                         
   2  -7   9        377.19        372.41         8.65 o                         
   3  -7   9         42.29         41.95         2.20 o                         
   4  -7   9         34.26         28.46         2.87 o                         
   5  -7   9          8.99          8.98         2.72 o                         
   6  -7   9          7.11          5.76         3.07 o                         
   7  -7   9         33.12         32.68         5.04 o                         
 -10  -6   9         25.33         24.99         3.01 o                         
  -9  -6   9          2.37          2.41         2.51 o                         
  -8  -6   9         67.46         73.38         3.46 o                         
  -7  -6   9         39.84         39.17         2.51 o                         
  -6  -6   9          0.79         -0.34         1.72 o                         
  -5  -6   9         24.87         26.86         2.06 o                         
  -4  -6   9          3.96          3.26         1.78 o                         
  -3  -6   9         66.18         56.98         2.86 o                         
  -2  -6   9         82.35         81.53         3.68 o                         
  -1  -6   9         27.78         26.03         2.56 o                         
   0  -6   9        393.47        396.91         8.05 o                         
   1  -6   9        382.46        386.82         7.85 o                         
   2  -6   9         37.81         37.13         2.01 o                         
   3  -6   9          0.56         -0.02         1.40 o                         
   4  -6   9          6.09          6.78         2.29 o                         
   5  -6   9          7.22          6.23         2.43 o                         
   6  -6   9         87.87         89.26         4.88 o                         
   7  -6   9        169.04        192.98         7.46 o                         
 -10  -5   9          0.13         -1.18         2.22 o                         
  -9  -5   9          1.24          0.78         2.08 o                         
  -8  -5   9        118.09        109.43         6.44 o                         
  -7  -5   9         35.96         30.58         2.19 o                         
  -6  -5   9         77.60         79.06         3.11 o                         
  -5  -5   9         97.60         92.65         3.12 o                         
  -4  -5   9          9.40         11.40         1.34 o                         
  -3  -5   9         12.09         12.61         1.21 o                         
  -2  -5   9        187.72        196.09         3.98 o                         
  -1  -5   9          0.67          0.40         1.11 o                         
   0  -5   9          0.07          0.23         1.10 o                         
   1  -5   9          9.60          7.80         1.24 o                         
   2  -5   9         97.41         95.01         2.77 o                         
   3  -5   9         92.43         83.40         2.70 o                         
   4  -5   9          0.74          1.04         1.79 o                         
   5  -5   9         37.84         42.63         3.18 o                         
   6  -5   9        228.67        259.88         7.11 o                         
   7  -5   9         29.91         25.43         3.38 o                         
 -11  -4   9         15.58         19.30         4.52 o                         
 -10  -4   9         58.94         56.20         5.40 o                         
  -9  -4   9         23.94         21.20         2.15 o                         
  -8  -4   9        133.46        128.01         4.45 o                         
  -7  -4   9          1.29          1.22         1.65 o                         
  -6  -4   9        248.64        249.88         6.64 o                         
  -5  -4   9         74.95         80.04         2.77 o                         
  -4  -4   9          2.72          1.26         1.07 o                         
  -3  -4   9         74.96         91.03         3.76 o                         
  -2  -4   9        164.92        149.32         2.96 o                         
  -1  -4   9        649.77        690.67        12.09 o                         
   0  -4   9        259.45        245.53         6.85 o                         
   1  -4   9         19.58         17.49         1.34 o                         
   2  -4   9        344.85        344.50         7.05 o                         
   3  -4   9          0.00          0.13         1.24 o                         
   4  -4   9        105.19        109.78         3.18 o                         
   5  -4   9         13.39          8.03         2.07 o                         
   6  -4   9         95.95         94.34         3.89 o                         
   7  -4   9         23.31         23.98         3.37 o                         
 -11  -3   9          0.92          3.30         3.90 o                         
 -10  -3   9         64.62         69.85         6.39 o                         
  -9  -3   9         38.47         30.07         3.30 o                         
  -8  -3   9         94.70         92.26         5.86 o                         
  -7  -3   9         41.20         38.86         2.47 o                         
  -6  -3   9         86.90         87.07         3.29 o                         
  -5  -3   9         62.17         60.78         2.05 o                         
  -4  -3   9        525.64        528.69        10.26 o                         
  -3  -3   9        408.56        379.77         6.89 o                         
  -2  -3   9        505.31        505.86         8.31 o                         
  -1  -3   9         28.61         33.27         1.41 o                         
   0  -3   9          1.36          0.66         0.98 o                         
   1  -3   9        332.74        313.41         6.44 o                         
   2  -3   9        340.48        329.59         6.81 o                         
   3  -3   9          1.94         -0.61         1.23 o                         
   4  -3   9          5.02          4.46         1.31 o                         
   5  -3   9         55.24         57.75         2.72 o                         
   6  -3   9          5.15          4.68         2.29 o                         
   7  -3   9          0.24         -1.91         2.79 o                         
 -11  -2   9        157.38        149.59         7.83 o                         
 -10  -2   9          0.05         -2.73         3.13 o                         
  -9  -2   9         25.08         24.48         3.06 o                         
  -8  -2   9          0.15         -0.76         2.16 o                         
  -7  -2   9          0.64          1.37         1.31 o                         
  -6  -2   9        164.99        166.65         4.30 o                         
  -5  -2   9        721.57        739.93        15.80 o                         
  -4  -2   9        111.07         90.69         3.29 o                         
  -3  -2   9         24.24         18.42         1.12 o                         
  -2  -2   9        179.03        180.28         3.33 o                         
  -1  -2   9          4.47          4.54         1.06 o                         
   0  -2   9        469.01        469.74         8.44 o                         
   1  -2   9        181.99        187.34         4.23 o                         
   2  -2   9         31.54         27.59         1.60 o                         
   3  -2   9        514.42        513.59         9.36 o                         
   4  -2   9         11.53         12.24         1.48 o                         
   5  -2   9          0.03         -0.75         1.38 o                         
   6  -2   9        107.34        109.19         4.55 o                         
   7  -2   9          7.07          7.63         3.42 o                         
 -11  -1   9          0.65          4.46         3.43 o                         
 -10  -1   9         47.27         58.49         5.84 o                         
  -9  -1   9         76.35         77.22         4.66 o                         
  -8  -1   9         77.81         81.41         4.44 o                         
  -7  -1   9        220.10        211.55         6.21 o                         
  -6  -1   9         39.65         37.37         1.81 o                         
  -5  -1   9         26.98         31.95         1.62 o                         
  -4  -1   9         76.66         68.17         2.96 o                         
  -3  -1   9         76.98         74.12         2.20 o                         
  -2  -1   9          0.13          0.11         0.78 o                         
  -1  -1   9          9.22         10.31         0.94 o                         
   0  -1   9        174.86        178.15         3.64 o                         
   1  -1   9         38.03         30.60         1.87 o                         
   2  -1   9         82.13         73.31         2.34 o                         
   3  -1   9        237.48        245.47         5.50 o                         
   4  -1   9          8.96          9.01         1.49 o                         
   5  -1   9         42.49         44.28         2.69 o                         
   6  -1   9         89.31         92.51         5.16 o                         
   7  -1   9         31.48         33.95         4.08 o                         
 -11   0   9          0.83         -0.54         3.28 o                         
 -10   0   9         57.71         72.89         4.82 o                         
  -9   0   9          6.14         10.50         2.47 o                         
  -8   0   9          6.41          9.89         2.23 o                         
  -7   0   9         65.41         73.41         3.44 o                         
  -6   0   9          1.74          1.35         1.08 o                         
  -5   0   9          5.89          5.54         1.12 o                         
  -4   0   9        227.64        225.80         5.30 o                         
  -3   0   9         77.45         63.49         2.32 o                         
  -2   0   9         52.87         43.58         2.87 o                         
  -1   0   9         58.90         55.98         1.69 o                         
   0   0   9          2.97          0.69         0.95 o                         
   1   0   9        152.05        142.60         3.52 o                         
   2   0   9        130.07        113.25         2.93 o                         
   3   0   9        309.80        304.99         6.55 o                         
   4   0   9         32.42         31.93         3.30 o                         
   5   0   9         22.04         22.50         2.16 o                         
   6   0   9         22.24         22.16         2.32 o                         
   7   0   9         13.54         11.41         3.97 o                         
 -11   1   9          2.20          4.07         3.31 o                         
 -10   1   9         59.69         59.00         4.39 o                         
  -9   1   9         55.79         64.92         4.23 o                         
  -8   1   9         20.47         37.73         3.10 o                         
  -7   1   9         51.86         55.22         2.87 o                         
  -6   1   9         98.66         98.58         2.87 o                         
  -5   1   9        116.30        120.55         3.32 o                         
  -4   1   9        143.54        128.30         3.49 o                         
  -3   1   9        229.74        216.50         5.22 o                         
  -2   1   9       1077.82       1080.50        22.22 o                         
  -1   1   9        763.89        803.76        15.41 o                         
   0   1   9         17.20          9.83         1.28 o                         
   1   1   9          7.73          5.24         1.34 o                         
   2   1   9          3.83          1.76         1.48 o                         
   3   1   9         14.46          8.55         1.71 o                         
   4   1   9         41.94         43.36         2.71 o                         
   5   1   9         80.88         79.51         3.76 o                         
   6   1   9          8.26          7.32         2.40 o                         
 -11   2   9         77.72         74.28         5.49 o                         
 -10   2   9          2.05          0.95         2.74 o                         
  -9   2   9          0.10          1.16         2.49 o                         
  -8   2   9          8.44         10.55         2.07 o                         
  -7   2   9         10.51         11.29         1.96 o                         
  -6   2   9        201.08        196.19         4.80 o                         
  -5   2   9        120.14        124.58         5.39 o                         
  -4   2   9        189.26        187.61         4.69 o                         
  -3   2   9        623.00        631.44        17.34 o                         
  -2   2   9        127.80        120.24         3.51 o                         
  -1   2   9         15.20         14.88         1.44 o                         
   0   2   9        211.11        198.13         5.85 o                         
   1   2   9          4.58          4.59         1.75 o                         
   2   2   9          4.31          3.76         1.78 o                         
   3   2   9        283.48        311.64         7.67 o                         
   4   2   9        130.66        149.15         5.93 o                         
   5   2   9          3.71          7.10         2.38 o                         
   6   2   9         66.88         69.00         3.93 o                         
 -11   3   9         17.84         20.13         4.30 o                         
 -10   3   9         18.29         23.22         3.67 o                         
  -9   3   9         16.08         14.03         3.19 o                         
  -8   3   9          1.76          2.88         2.00 o                         
  -7   3   9         20.15         18.20         2.16 o                         
  -6   3   9          1.46          1.28         1.79 o                         
  -5   3   9          0.01          0.59         1.25 o                         
  -4   3   9        265.71        266.13         6.57 o                         
  -3   3   9          3.10          1.54         1.36 o                         
  -2   3   9        142.01        146.51         4.14 o                         
  -1   3   9        287.58        279.97         6.77 o                         
   0   3   9        225.87        215.41         7.00 o                         
   1   3   9          0.03         -0.44         2.03 o                         
   2   3   9         32.60         32.19         2.81 o                         
   3   3   9         96.81        106.81         4.21 o                         
   4   3   9         43.37         41.78         3.52 o                         
   5   3   9         16.80         13.63         3.26 o                         
 -10   4   9         16.00         14.87         3.67 o                         
  -9   4   9          3.73          2.67         2.48 o                         
  -8   4   9         98.58        101.38         4.36 o                         
  -7   4   9         17.30         19.98         2.44 o                         
  -6   4   9         34.14         34.04         2.75 o                         
  -5   4   9        400.51        409.22        13.81 o                         
  -4   4   9        369.91        372.34         8.55 o                         
  -3   4   9         15.09         13.43         1.65 o                         
  -2   4   9         35.90         40.20         3.34 o                         
  -1   4   9         21.06         15.82         2.19 o                         
   0   4   9          0.29         -0.59         2.07 o                         
   1   4   9         62.54         69.53         3.68 o                         
   2   4   9          0.66          1.74         2.59 o                         
   3   4   9         85.66        102.06         6.14 o                         
   4   4   9          7.70          6.02         3.54 o                         
 -10   5   9         12.39         14.54         4.85 o                         
  -9   5   9          5.14          6.59         3.22 o                         
  -8   5   9        219.44        224.18         9.25 o                         
  -7   5   9        167.58        170.42         6.92 o                         
  -6   5   9         61.47         63.78         4.74 o                         
  -5   5   9        210.52        198.10         5.88 o                         
  -4   5   9         38.96         44.26         3.63 o                         
  -3   5   9         74.45         78.93         3.29 o                         
  -2   5   9         42.42         48.15         2.62 o                         
  -1   5   9          0.04          1.99         2.20 o                         
   0   5   9        113.76        126.38         5.04 o                         
   1   5   9         32.19         35.58         4.13 o                         
   2   5   9          4.11          5.83         3.60 o                         
   3   5   9         14.13         10.32         4.02 o                         
   4   5   9         11.07          9.96         4.28 o                         
  -9   6   9        114.95         99.70         6.35 o                         
  -8   6   9         86.11         83.65         5.44 o                         
  -7   6   9         35.32         45.30         3.96 o                         
  -6   6   9         22.10         26.07         3.54 o                         
  -5   6   9         28.22         26.90         2.21 o                         
  -4   6   9         67.25         66.66         3.42 o                         
  -3   6   9        151.24        156.95         5.50 o                         
  -2   6   9         55.58         65.20         6.61 o                         
  -1   6   9         55.84         69.86         4.48 o                         
   0   6   9         23.90         27.59         3.79 o                         
   1   6   9          1.19          3.08         5.51 o                         
  -8   7   9          4.47          5.16         3.81 o                         
  -7   7   9         36.54         30.12         5.40 o                         
  -6   7   9         14.90         14.25         3.64 o                         
  -5   7   9         10.82          9.75         2.12 o                         
  -4   7   9          4.91          7.65         2.45 o                         
  -3   7   9         52.35         55.90         3.46 o                         
  -2   7   9          1.48          2.47         3.22 o                         
  -1   7   9         18.82         20.54         3.91 o                         
   0   7   9         68.12         76.35         5.42 o                         
  -6   8   9         36.21         39.17         4.92 o                         
  -5   8   9         26.68         23.25         4.35 o                         
  -4   8   9        186.30        207.66         9.29 o                         
  -3   8   9         63.59         59.11         5.18 o                         
  -2   8   9         21.66         28.00         5.95 o                         
  -1   8   9        103.20        127.62         7.61 o                         
  -4 -11  10         38.91         38.77         9.47 o                         
  -3 -11  10          6.48          3.69         4.32 o                         
  -2 -11  10         11.18         10.80         3.91 o                         
  -1 -11  10          0.84          0.11         3.90 o                         
   0 -11  10          0.16          0.98         3.04 o                         
   1 -11  10         27.72         24.86         3.04 o                         
   2 -11  10         11.33          6.85         2.53 o                         
  -6 -10  10          5.61          7.20         4.64 o                         
  -5 -10  10         64.36         73.13         9.25 o                         
  -4 -10  10         60.73         46.26         9.47 o                         
  -3 -10  10          4.69          2.45         3.44 o                         
  -2 -10  10          5.69          0.91         3.30 o                         
  -1 -10  10         24.54         28.12         3.86 o                         
   0 -10  10         37.17         37.54         2.86 o                         
   1 -10  10         10.30          8.86         2.52 o                         
   2 -10  10          0.16         -1.26         2.10 o                         
   3 -10  10         24.09         32.87         4.89 o                         
   4 -10  10          0.27          1.54         3.52 o                         
  -7  -9  10         20.07         23.00         5.95 o                         
  -6  -9  10        236.99        270.34        10.63 o                         
  -5  -9  10          3.36          2.27         3.65 o                         
  -4  -9  10          7.89          2.86         5.51 o                         
  -3  -9  10         67.56         78.38         5.51 o                         
  -2  -9  10          6.87          9.76         2.72 o                         
  -1  -9  10        247.00        254.57         7.74 o                         
   0  -9  10        132.90        127.73         4.43 o                         
   1  -9  10         11.87          7.11         2.13 o                         
   2  -9  10         10.88         13.43         2.08 o                         
   3  -9  10          0.56         -0.31         2.80 o                         
   4  -9  10         18.89         16.07         3.33 o                         
   5  -9  10         66.09         59.66         4.64 o                         
  -8  -8  10          9.69          8.49         4.00 o                         
  -7  -8  10          9.16          7.97         3.67 o                         
  -6  -8  10          2.99         -1.36         3.26 o                         
  -5  -8  10          0.29          0.35         2.96 o                         
  -4  -8  10         17.45         14.14         3.74 o                         
  -3  -8  10         56.32         64.44         4.39 o                         
  -2  -8  10         20.84         27.63         2.70 o                         
  -1  -8  10         94.87        102.02         3.87 o                         
   0  -8  10         48.11         50.22         2.89 o                         
   1  -8  10         44.00         41.47         2.54 o                         
   2  -8  10         42.09         50.52         3.41 o                         
   3  -8  10          0.01          0.34         1.58 o                         
   4  -8  10         29.12         33.50         3.52 o                         
   5  -8  10         27.08         21.74         3.52 o                         
  -9  -7  10          0.78          1.05         3.43 o                         
  -8  -7  10         32.53         31.27         3.33 o                         
  -7  -7  10         70.63         64.83         3.81 o                         
  -6  -7  10         13.35         12.10         2.72 o                         
  -5  -7  10          2.94          1.19         2.69 o                         
  -4  -7  10          5.86          6.82         2.80 o                         
  -3  -7  10          3.96          2.05         2.09 o                         
  -2  -7  10          8.17          6.88         2.01 o                         
  -1  -7  10        108.15        100.53         3.74 o                         
   0  -7  10          6.38          3.92         1.72 o                         
   1  -7  10         24.83         32.77         2.32 o                         
   2  -7  10        126.41        124.51         3.98 o                         
   3  -7  10          4.72          2.81         1.64 o                         
   4  -7  10          9.38          5.52         2.70 o                         
   5  -7  10          0.70          0.38         3.01 o                         
   6  -7  10          0.93          0.22         3.34 o                         
  -9  -6  10          0.47         -0.79         2.58 o                         
  -8  -6  10         22.57         22.21         2.75 o                         
  -7  -6  10        183.22        195.43         5.52 o                         
  -6  -6  10         94.08        109.56         3.94 o                         
  -5  -6  10        102.29        112.94         4.39 o                         
  -4  -6  10         92.48         96.87         3.98 o                         
  -3  -6  10         19.55         15.61         1.60 o                         
  -2  -6  10          0.78         -1.27         1.54 o                         
  -1  -6  10         22.87         20.49         1.65 o                         
   0  -6  10         15.38         16.15         1.59 o                         
   1  -6  10          6.35          6.84         1.50 o                         
   2  -6  10          3.16          3.30         1.53 o                         
   3  -6  10         56.53         51.44         2.55 o                         
   4  -6  10         39.77         41.19         6.54 o                         
   5  -6  10          7.73          4.84         2.83 o                         
   6  -6  10          0.72          3.89         3.23 o                         
 -10  -5  10         76.27         77.76         4.51 o                         
  -9  -5  10         15.25         14.65         2.43 o                         
  -8  -5  10         26.85         25.03         5.48 o                         
  -7  -5  10        252.24        268.33         7.69 o                         
  -6  -5  10        438.05        463.34        11.37 o                         
  -5  -5  10        124.27        120.21         3.75 o                         
  -4  -5  10        151.97        151.09         3.76 o                         
  -3  -5  10         17.23         12.40         1.46 o                         
  -2  -5  10        158.20        159.88         3.53 o                         
  -1  -5  10        252.01        256.98         8.02 o                         
   0  -5  10        604.74        631.42        12.35 o                         
   1  -5  10         27.06         24.55         1.69 o                         
   2  -5  10         36.05         39.49         2.01 o                         
   3  -5  10         31.40         29.13         1.89 o                         
   4  -5  10         64.41         67.81         5.25 o                         
   5  -5  10        124.43        133.47         4.76 o                         
   6  -5  10          5.30          4.72         2.57 o                         
 -10  -4  10          3.68          4.76         3.91 o                         
  -9  -4  10          3.14          4.27         2.16 o                         
  -8  -4  10          6.19          5.15         1.82 o                         
  -7  -4  10         60.26         58.49         3.77 o                         
  -6  -4  10          9.87         10.22         1.79 o                         
  -5  -4  10         18.17         17.83         2.49 o                         
  -4  -4  10          0.28          0.87         1.30 o                         
  -3  -4  10         23.40         23.26         1.43 o                         
  -2  -4  10        223.46        219.31         4.40 o                         
  -1  -4  10         29.12         24.78         1.87 o                         
   0  -4  10        135.78        138.60         4.97 o                         
   1  -4  10        529.01        528.31        10.48 o                         
   2  -4  10         21.50         23.94         1.69 o                         
   3  -4  10         34.31         32.62         1.90 o                         
   4  -4  10         99.86        105.31         4.47 o                         
   5  -4  10         64.38         69.54         3.95 o                         
   6  -4  10          0.49         -1.48         2.54 o                         
   7  -4  10         36.37         34.41         3.94 o                         
 -11  -3  10          4.39          5.79         4.32 o                         
 -10  -3  10          0.02          4.46         3.46 o                         
  -9  -3  10         19.38         18.48         3.22 o                         
  -8  -3  10         72.67         73.93         3.37 o                         
  -7  -3  10         81.96         68.36         3.23 o                         
  -6  -3  10        125.79        117.73         4.95 o                         
  -5  -3  10        228.56        224.59         5.47 o                         
  -4  -3  10        232.67        254.31         8.20 o                         
  -3  -3  10        372.87        364.86         6.68 o                         
  -2  -3  10         20.79         20.87         1.23 o                         
  -1  -3  10        888.60        926.48        16.13 o                         
   0  -3  10         60.13         55.85         2.22 o                         
   1  -3  10        168.01        170.44         4.05 o                         
   2  -3  10         61.24         64.80         2.50 o                         
   3  -3  10         26.07         26.89         2.58 o                         
   4  -3  10         14.79         12.12         1.61 o                         
   5  -3  10          1.34          1.66         2.20 o                         
   6  -3  10          0.08          1.26         2.54 o                         
   7  -3  10         11.92          7.68         3.37 o                         
 -11  -2  10         46.21         60.07         7.49 o                         
 -10  -2  10         13.23         16.51         3.50 o                         
  -9  -2  10        169.25        184.49         7.50 o                         
  -8  -2  10        130.56        133.94         7.54 o                         
  -7  -2  10        118.43        113.22         3.90 o                         
  -6  -2  10         93.52         92.97         2.96 o                         
  -5  -2  10         58.49         66.94         2.70 o                         
  -4  -2  10         43.24         32.27         1.77 o                         
  -3  -2  10        203.02        195.95         6.79 o                         
  -2  -2  10         23.32         24.97         1.43 o                         
  -1  -2  10         37.34         27.59         1.43 o                         
   0  -2  10          1.34          2.56         1.20 o                         
   1  -2  10          5.93          3.39         1.29 o                         
   2  -2  10          2.74          3.14         1.36 o                         
   3  -2  10         98.49         96.53         2.94 o                         
   4  -2  10        202.18        192.08         6.16 o                         
   5  -2  10         36.73         39.35         2.11 o                         
   6  -2  10          7.55          6.25         2.94 o                         
 -11  -1  10         55.53         65.51         5.40 o                         
 -10  -1  10         43.64         40.90         3.95 o                         
  -9  -1  10         30.48         31.84         3.30 o                         
  -8  -1  10         52.20         55.76         3.70 o                         
  -7  -1  10        112.76        115.73         3.84 o                         
  -6  -1  10         35.69         36.01         2.38 o                         
  -5  -1  10        152.05        143.82         4.07 o                         
  -4  -1  10        357.80        355.74         8.77 o                         
  -3  -1  10          4.79          3.53         1.23 o                         
  -2  -1  10        103.98         94.03         2.71 o                         
  -1  -1  10        153.12        152.24         5.12 o                         
   0  -1  10         13.58         10.74         1.21 o                         
   1  -1  10        171.30        159.67         3.61 o                         
   2  -1  10         35.89         28.62         1.72 o                         
   3  -1  10         42.48         47.04         2.38 o                         
   4  -1  10        250.49        275.80         6.30 o                         
   5  -1  10         69.58         75.91         3.82 o                         
   6  -1  10          9.56          9.92         2.11 o                         
 -11   0  10          1.86          1.10         3.70 o                         
 -10   0  10         21.82         21.40         3.40 o                         
  -9   0  10          0.07          0.26         2.57 o                         
  -8   0  10         23.33         21.34         3.96 o                         
  -7   0  10         71.73         70.80         2.61 o                         
  -6   0  10         78.20         70.49         2.57 o                         
  -5   0  10        141.12        127.84         3.58 o                         
  -4   0  10        239.39        246.92         5.88 o                         
  -3   0  10         52.04         49.37         2.29 o                         
  -2   0  10          7.23          5.74         1.25 o                         
  -1   0  10        379.67        394.61        10.89 o                         
   0   0  10        344.59        317.59         7.46 o                         
   1   0  10        151.73        132.83         3.56 o                         
   2   0  10         32.80         29.25         1.90 o                         
   3   0  10          0.47          1.86         1.74 o                         
   4   0  10        192.65        201.02         5.14 o                         
   5   0  10         87.28         92.71         4.71 o                         
   6   0  10         39.99         41.34         3.04 o                         
 -11   1  10          2.03         -0.79         3.28 o                         
 -10   1  10          4.21          3.20         3.06 o                         
  -9   1  10         32.13         31.30         3.30 o                         
  -8   1  10         39.23         36.78         3.26 o                         
  -7   1  10         27.33         29.04         2.36 o                         
  -6   1  10         41.19         44.76         2.43 o                         
  -5   1  10        131.12        124.09         3.58 o                         
  -4   1  10         90.81         96.61         3.13 o                         
  -3   1  10         37.20         33.14         1.97 o                         
  -2   1  10        176.70        174.64         4.62 o                         
  -1   1  10         72.39         63.27         3.29 o                         
   0   1  10         21.72         17.92         1.88 o                         
   1   1  10         13.26         10.95         2.10 o                         
   2   1  10          9.53          8.83         2.03 o                         
   3   1  10         27.36         25.84         3.20 o                         
   4   1  10          6.99         12.44         2.16 o                         
   5   1  10          2.10          4.29         2.52 o                         
   6   1  10         51.18         40.75         9.69 o                         
 -11   2  10         22.48         28.25         4.17 o                         
 -10   2  10         13.60         14.45         3.34 o                         
  -9   2  10        147.60        151.02        13.33 o                         
  -8   2  10        102.41        101.16         4.35 o                         
  -7   2  10        140.62        141.91         6.78 o                         
  -6   2  10        297.31        293.72         6.91 o                         
  -5   2  10        141.19        139.52         3.93 o                         
  -4   2  10        303.40        305.65         7.20 o                         
  -3   2  10        157.36        160.04         4.36 o                         
  -2   2  10        158.33        161.51         4.89 o                         
  -1   2  10         78.71         70.94         3.54 o                         
   0   2  10         49.55         40.87         2.35 o                         
   1   2  10         33.22         36.01         3.61 o                         
   2   2  10         68.14         64.58         5.93 o                         
   3   2  10          3.20          2.13         2.22 o                         
   4   2  10         10.33          7.24         2.90 o                         
   5   2  10          0.33          1.75         3.09 o                         
 -10   3  10         36.22         50.68         7.16 o                         
  -9   3  10        158.16        151.22         8.04 o                         
  -8   3  10        511.62        532.57        18.49 o                         
  -7   3  10         11.47          4.85         2.15 o                         
  -6   3  10        187.09        189.93         6.07 o                         
  -5   3  10        270.77        265.43         6.44 o                         
  -4   3  10        304.96        309.42         7.31 o                         
  -3   3  10          0.73          1.45         1.59 o                         
  -2   3  10        101.46         99.97         3.55 o                         
  -1   3  10        193.76        205.08         6.81 o                         
   0   3  10         45.78         42.81         3.00 o                         
   1   3  10        178.62        185.64         6.23 o                         
   2   3  10         52.94         50.76         5.27 o                         
   3   3  10          0.86          0.61         3.28 o                         
   4   3  10         42.61         42.96         7.49 o                         
 -10   4  10         46.29         46.04         5.51 o                         
  -9   4  10          8.49          8.23         2.82 o                         
  -8   4  10          0.85         -1.36         2.52 o                         
  -7   4  10        111.34        119.97         4.88 o                         
  -6   4  10         92.60         88.76         6.75 o                         
  -5   4  10          5.43          5.10         1.69 o                         
  -4   4  10         11.97         15.07         1.82 o                         
  -3   4  10        183.64        188.96         5.24 o                         
  -2   4  10         72.01         79.40         3.65 o                         
  -1   4  10         57.88         66.34         3.62 o                         
   0   4  10         17.95         11.95         2.65 o                         
   1   4  10          9.71          6.48         3.42 o                         
   2   4  10         65.16         79.50         5.24 o                         
   3   4  10         47.98         69.48         8.26 o                         
   4   4  10         11.58         15.37         4.39 o                         
  -9   5  10         23.65         19.33         3.81 o                         
  -8   5  10         61.64         66.01         4.58 o                         
  -7   5  10          0.52         -0.81         3.07 o                         
  -6   5  10         22.42         19.97         3.26 o                         
  -5   5  10         14.80         14.21         2.36 o                         
  -4   5  10          0.07          3.86         2.56 o                         
  -3   5  10          0.15          1.54         1.99 o                         
  -2   5  10          0.53          1.32         2.26 o                         
  -1   5  10          0.02          0.37         2.46 o                         
   0   5  10         87.71         97.77         7.26 o                         
   1   5  10          6.42          2.53         3.89 o                         
   2   5  10         95.27        107.86         7.71 o                         
   3   5  10          1.17          1.05         4.44 o                         
  -8   6  10          0.53          1.60         3.70 o                         
  -7   6  10         29.46         30.67         4.07 o                         
  -6   6  10         25.28         23.58         3.79 o                         
  -5   6  10         10.35         10.26         2.21 o                         
  -4   6  10         12.94          8.89         3.03 o                         
  -3   6  10          3.68          1.87         2.48 o                         
  -2   6  10          2.68          3.08         5.07 o                         
  -1   6  10         13.94         11.76         3.70 o                         
   0   6  10         40.77         47.18        10.02 o                         
   1   6  10         44.54         63.88         9.91 o                         
  -7   7  10         20.64         15.92         4.26 o                         
  -6   7  10         17.23         11.97         4.23 o                         
  -5   7  10         42.98         44.74         3.07 o                         
  -4   7  10          0.39          0.38         2.61 o                         
  -3   7  10          5.81          8.03         3.46 o                         
  -2   7  10        216.05        236.68        13.11 o                         
  -1   7  10         58.34         53.36        10.90 o                         
  -3 -11  11        111.15        134.18         8.20 o                         
  -2 -11  11          1.25         -1.47         4.36 o                         
  -1 -11  11          3.00          2.86         4.13 o                         
   0 -11  11          4.65          7.74         3.40 o                         
   1 -11  11          4.71          2.62         2.89 o                         
  -5 -10  11         41.18         39.87         7.93 o                         
  -4 -10  11         42.14         38.11         8.37 o                         
  -3 -10  11          2.67          4.27         3.95 o                         
  -2 -10  11          1.67          2.11         3.67 o                         
  -1 -10  11          2.92          0.15         2.91 o                         
   0 -10  11          0.01         -0.04         2.82 o                         
   1 -10  11          1.88          2.27         2.43 o                         
   2 -10  11         26.40         27.25         2.81 o                         
   3 -10  11          0.03         -0.92         3.85 o                         
  -7  -9  11         34.18         35.50         5.84 o                         
  -6  -9  11          2.83          4.80         3.95 o                         
  -5  -9  11          8.62         13.88         6.61 o                         
  -4  -9  11          3.20          7.71         6.39 o                         
  -3  -9  11         12.83         10.80         3.54 o                         
  -2  -9  11         13.70         15.33         2.90 o                         
  -1  -9  11         15.16         11.95         2.77 o                         
   0  -9  11         28.19         30.28         2.80 o                         
   1  -9  11         20.38         19.97         2.48 o                         
   2  -9  11          2.36          0.90         2.16 o                         
   3  -9  11          0.54         -0.27         3.31 o                         
   4  -9  11          0.39         -0.04         3.68 o                         
  -8  -8  11         80.19         70.04         6.61 o                         
  -7  -8  11         75.99         84.72         6.09 o                         
  -6  -8  11          0.10          0.92         3.26 o                         
  -5  -8  11          4.46          5.03         3.33 o                         
  -4  -8  11         21.83         21.37         6.17 o                         
  -3  -8  11         70.78         85.32         9.91 o                         
  -2  -8  11          8.72          4.93         2.44 o                         
  -1  -8  11          7.17          5.78         2.33 o                         
   0  -8  11        423.27        416.61         9.78 o                         
   1  -8  11        150.48        154.38         4.77 o                         
   2  -8  11          0.16         -0.47         1.89 o                         
   3  -8  11          8.28          5.83         3.02 o                         
   4  -8  11          0.09         -0.42         3.25 o                         
   5  -8  11          0.04         -0.41         3.69 o                         
  -9  -7  11          5.53          2.53         4.85 o                         
  -8  -7  11        102.56        103.00         6.27 o                         
  -7  -7  11         14.70         13.96         3.30 o                         
  -6  -7  11          0.50          0.52         2.69 o                         
  -5  -7  11         55.54         64.55         4.55 o                         
  -4  -7  11          9.34         11.57         3.12 o                         
  -3  -7  11         25.61         24.78         2.57 o                         
  -2  -7  11         39.00         46.40         3.24 o                         
  -1  -7  11         24.80         22.86         2.15 o                         
   0  -7  11         57.31         61.90         3.11 o                         
   1  -7  11         10.37         13.48         2.03 o                         
   2  -7  11         59.47         53.07         2.76 o                         
   3  -7  11         62.11         54.42         2.80 o                         
   4  -7  11          0.68          0.30         2.92 o                         
   5  -7  11         23.87         25.16         3.76 o                         
  -9  -6  11          0.81         -1.66         2.71 o                         
  -8  -6  11         29.17         31.33         3.05 o                         
  -7  -6  11          7.91          6.92         2.85 o                         
  -6  -6  11          0.58          1.41         2.57 o                         
  -5  -6  11          6.99          3.73         2.23 o                         
  -4  -6  11         10.27         10.26         2.19 o                         
  -3  -6  11         50.91         56.06         2.49 o                         
  -2  -6  11         32.36         30.14         2.25 o                         
  -1  -6  11         26.81         30.06         3.29 o                         
   0  -6  11         44.62         46.98         2.19 o                         
   1  -6  11          8.47          7.44         1.62 o                         
   2  -6  11          8.97          8.68         1.90 o                         
   3  -6  11         44.60         45.97         3.67 o                         
   4  -6  11         62.77         72.71         8.92 o                         
   5  -6  11         25.65         23.38         3.62 o                         
   6  -6  11         36.03         35.31         7.85 o                         
 -10  -5  11         22.69         19.43         2.84 o                         
  -9  -5  11          7.14          2.90         2.36 o                         
  -8  -5  11          7.90          5.29         2.23 o                         
  -7  -5  11         50.33         49.48         3.24 o                         
  -6  -5  11         17.83         16.58         2.23 o                         
  -5  -5  11         47.14         49.07         2.83 o                         
  -4  -5  11        193.58        184.93         5.55 o                         
  -3  -5  11        233.41        250.41         5.55 o                         
  -2  -5  11        114.70        124.97         5.38 o                         
  -1  -5  11          0.24         -0.25         1.37 o                         
   0  -5  11          8.09          7.47         1.51 o                         
   1  -5  11          0.12          0.89         1.49 o                         
   2  -5  11          0.07         -0.02         1.54 o                         
   3  -5  11         29.56         27.51         1.96 o                         
   4  -5  11          1.74          0.10         1.66 o                         
   5  -5  11         85.54         80.97         4.45 o                         
   6  -5  11          5.21          4.69         2.90 o                         
 -10  -4  11          1.00          0.69         3.86 o                         
  -9  -4  11          4.59          2.82         2.07 o                         
  -8  -4  11          6.12          9.03         2.19 o                         
  -7  -4  11         15.32         16.64         2.15 o                         
  -6  -4  11        113.93        115.42         4.35 o                         
  -5  -4  11         56.12         52.17         3.15 o                         
  -4  -4  11        142.48        149.48         4.21 o                         
  -3  -4  11        469.27        493.82         9.83 o                         
  -2  -4  11          8.26          6.93         1.41 o                         
  -1  -4  11         44.53         44.22         2.22 o                         
   0  -4  11        436.78        442.29         8.98 o                         
   1  -4  11         33.77         34.94         3.21 o                         
   2  -4  11         29.94         22.59         1.80 o                         
   3  -4  11        257.83        278.24         6.24 o                         
   4  -4  11         44.11         46.00         2.95 o                         
   5  -4  11          0.25          0.74         2.49 o                         
   6  -4  11         10.82          7.02         3.03 o                         
 -11  -3  11          5.31          6.75         4.93 o                         
 -10  -3  11         11.15          9.42         3.81 o                         
  -9  -3  11          3.15          3.55         1.69 o                         
  -8  -3  11         59.08         59.21         3.52 o                         
  -7  -3  11        279.20        284.98         8.03 o                         
  -6  -3  11        163.61        163.30         5.19 o                         
  -5  -3  11          8.24         12.27         1.75 o                         
  -4  -3  11          7.98          7.13         1.49 o                         
  -3  -3  11         33.93         30.19         2.09 o                         
  -2  -3  11        372.30        372.13         8.53 o                         
  -1  -3  11         65.62         60.57         2.42 o                         
   0  -3  11          0.03         -0.12         1.36 o                         
   1  -3  11         19.02         17.33         1.68 o                         
   2  -3  11        191.17        196.75         4.80 o                         
   3  -3  11        308.70        357.36         7.04 o                         
   4  -3  11         66.93         74.71         3.81 o                         
   5  -3  11         15.91         15.32         1.83 o                         
   6  -3  11         14.99         11.60         3.07 o                         
 -11  -2  11          0.21          1.50         4.03 o                         
 -10  -2  11         14.73         16.17         3.75 o                         
  -9  -2  11         74.32         72.25         5.02 o                         
  -8  -2  11          5.36          4.72         1.59 o                         
  -7  -2  11         13.43         14.04         2.45 o                         
  -6  -2  11         52.98         45.67         2.51 o                         
  -5  -2  11          7.87          7.16         1.45 o                         
  -4  -2  11          7.16          5.57         1.49 o                         
  -3  -2  11          9.72          4.37         1.47 o                         
  -2  -2  11          6.34          5.28         1.45 o                         
  -1  -2  11          0.87         -0.37         1.45 o                         
   0  -2  11        109.09        124.68         3.79 o                         
   1  -2  11          9.79         13.37         1.63 o                         
   2  -2  11        125.31        125.68         3.38 o                         
   3  -2  11        176.17        176.43         4.27 o                         
   4  -2  11          8.47          7.60         1.85 o                         
   5  -2  11        167.70        204.18         6.28 o                         
   6  -2  11         53.84         54.88         4.72 o                         
 -11  -1  11         12.72          6.52         3.94 o                         
 -10  -1  11         27.52         28.87         3.87 o                         
  -9  -1  11        131.68        128.96         6.30 o                         
  -8  -1  11          5.08          7.36         2.64 o                         
  -7  -1  11         18.19         13.40         1.86 o                         
  -6  -1  11         46.39         47.10         2.33 o                         
  -5  -1  11         30.27         29.40         1.84 o                         
  -4  -1  11          4.00          2.20         1.43 o                         
  -3  -1  11         91.03         99.78         3.27 o                         
  -2  -1  11        129.26        112.70         4.67 o                         
  -1  -1  11        109.43         90.22         3.15 o                         
   0  -1  11          0.47         -0.15         1.77 o                         
   1  -1  11         26.54         24.75         1.78 o                         
   2  -1  11         22.92         20.61         1.80 o                         
   3  -1  11         30.39         31.47         2.07 o                         
   4  -1  11          7.46          6.57         2.04 o                         
   5  -1  11         11.89         12.65         2.28 o                         
 -11   0  11         34.89         31.70         5.84 o                         
 -10   0  11         31.26         33.79         5.84 o                         
  -9   0  11         58.11         61.15         5.73 o                         
  -8   0  11         24.90         28.61         3.22 o                         
  -7   0  11         23.11         24.27         1.77 o                         
  -6   0  11        107.63        105.24         3.35 o                         
  -5   0  11          1.09          1.12         1.38 o                         
  -4   0  11        205.05        209.41         5.30 o                         
  -3   0  11        992.63       1050.31        22.41 o                         
  -2   0  11         42.39         46.44         2.74 o                         
  -1   0  11          0.30          0.60         1.51 o                         
   0   0  11        139.25        126.03         4.57 o                         
   1   0  11          3.06          2.27         2.03 o                         
   2   0  11          0.17          0.00         1.94 o                         
   3   0  11         96.22        107.98         3.72 o                         
   4   0  11         18.64         15.44         2.31 o                         
   5   0  11          7.30          7.26         2.60 o                         
 -11   1  11         10.20         12.25         4.00 o                         
 -10   1  11          0.37          0.35         3.23 o                         
  -9   1  11         54.00         53.97         4.11 o                         
  -8   1  11         21.67         26.32         3.52 o                         
  -7   1  11         24.15         26.02         1.76 o                         
  -6   1  11        264.27        266.42         6.41 o                         
  -5   1  11          5.07          5.36         1.54 o                         
  -4   1  11          0.12          0.72         1.47 o                         
  -3   1  11        157.32        161.09         4.52 o                         
  -2   1  11        329.43        321.48         8.81 o                         
  -1   1  11        132.50        120.36         8.01 o                         
   0   1  11         16.84         11.69         2.20 o                         
   1   1  11         57.79         60.11         4.89 o                         
   2   1  11        292.15        301.45         8.81 o                         
   3   1  11         67.65         70.93         4.26 o                         
   4   1  11         72.45         81.38         4.67 o                         
   5   1  11         22.07         20.45         3.48 o                         
 -10   2  11         28.36         36.49         4.36 o                         
  -9   2  11         27.46         18.73         3.58 o                         
  -8   2  11         21.33         21.26         2.68 o                         
  -7   2  11         23.02         23.21         2.57 o                         
  -6   2  11         25.73         22.44         2.09 o                         
  -5   2  11        283.87        278.85         6.75 o                         
  -4   2  11         30.11         27.33         2.02 o                         
  -3   2  11        117.72        111.99         3.71 o                         
  -2   2  11         61.14         56.79         7.80 o                         
  -1   2  11        196.18        190.08         6.13 o                         
   0   2  11         17.82         14.41         2.52 o                         
   1   2  11          1.34          2.36         2.46 o                         
   2   2  11        145.54        165.13         6.05 o                         
   3   2  11         98.66        109.86         5.27 o                         
   4   2  11          8.52          8.75         4.63 o                         
 -10   3  11         15.27         14.05         4.03 o                         
  -9   3  11         96.80        116.72        11.01 o                         
  -8   3  11          3.45          3.05         2.55 o                         
  -7   3  11          4.28          1.94         2.36 o                         
  -6   3  11        193.47        200.33         7.85 o                         
  -5   3  11        306.33        296.93         7.24 o                         
  -4   3  11          0.52          0.89         1.73 o                         
  -3   3  11          7.29          4.73         1.79 o                         
  -2   3  11          0.31          1.26         2.18 o                         
  -1   3  11         49.90         42.70         3.00 o                         
   0   3  11          7.04          6.88         3.00 o                         
   1   3  11          0.62         -0.45         2.58 o                         
   2   3  11          3.02          1.82         2.90 o                         
   3   3  11          4.61          4.94         6.39 o                         
  -9   4  11         93.29        103.18         5.35 o                         
  -8   4  11         96.96         98.89         5.39 o                         
  -7   4  11        127.85        136.05         5.93 o                         
  -6   4  11         60.62         65.07         3.31 o                         
  -5   4  11         14.07         10.01         1.94 o                         
  -4   4  11         20.08         23.88         2.22 o                         
  -3   4  11        130.80        146.93         4.69 o                         
  -2   4  11        132.79        163.81         5.79 o                         
  -1   4  11         12.49         15.21         2.75 o                         
   0   4  11          4.69          2.10         2.79 o                         
   1   4  11         15.35         16.65         4.04 o                         
   2   4  11         99.54        131.83         6.19 o                         
   3   4  11          2.45          0.00         5.51 o                         
  -9   5  11         16.48          9.13         4.07 o                         
  -8   5  11          7.45          7.63         3.88 o                         
  -7   5  11         53.09         48.02         6.61 o                         
  -6   5  11         94.66         92.39         3.96 o                         
  -5   5  11          6.33          6.92         2.29 o                         
  -4   5  11         25.04         33.07         2.83 o                         
  -3   5  11        102.73        127.59         5.85 o                         
  -2   5  11          9.86          5.52         2.72 o                         
  -1   5  11         45.57         39.95         3.47 o                         
   0   5  11         85.75         93.67         5.27 o                         
   1   5  11         16.01         16.64         4.89 o                         
  -7   6  11         20.74         20.21         4.33 o                         
  -6   6  11          8.51          8.20         4.30 o                         
  -5   6  11          0.02         -0.16         2.52 o                         
  -4   6  11          0.49          2.95         2.72 o                         
  -3   6  11          4.80          6.39         5.95 o                         
  -2   6  11         30.49         28.41         6.61 o                         
  -1   6  11        110.54        144.95        10.90 o                         
   0   6  11          9.52          7.17         4.64 o                         
  -5   7  11        201.09        239.15         8.42 o                         
  -4   7  11          3.08          0.57         3.57 o                         
  -3   7  11         13.03         18.67         4.50 o                         
  -2 -11  12          1.18          0.13         4.77 o                         
  -1 -11  12         71.77         61.16         7.71 o                         
   0 -11  12          9.88          5.69         5.44 o                         
  -5 -10  12          7.24         10.57         8.37 o                         
  -4 -10  12          4.18          7.49         7.27 o                         
  -3 -10  12          0.12          3.16         4.18 o                         
  -2 -10  12          5.47          6.34         3.97 o                         
  -1 -10  12        195.68        209.74         9.80 o                         
   0 -10  12        111.22        128.31         5.90 o                         
   1 -10  12          4.34          2.85         2.74 o                         
   2 -10  12          5.38          2.62         2.65 o                         
  -6  -9  12          0.18          2.65         4.32 o                         
  -5  -9  12          0.07         -1.32         6.83 o                         
  -4  -9  12         28.77         29.74         7.05 o                         
  -3  -9  12          1.74          1.10         3.38 o                         
  -2  -9  12          0.03          0.83         2.87 o                         
  -1  -9  12        139.15        135.03         5.66 o                         
   0  -9  12         55.32         46.23         3.59 o                         
   1  -9  12         27.71         31.43         2.81 o                         
   2  -9  12         60.11         56.44         5.88 o                         
   3  -9  12          0.02         -2.11         3.78 o                         
  -8  -8  12          0.28          0.22         4.63 o                         
  -7  -8  12         27.88         20.26         5.07 o                         
  -6  -8  12          1.90          3.80         3.77 o                         
  -5  -8  12          8.02          2.98         3.38 o                         
  -4  -8  12         59.13         57.49         7.49 o                         
  -3  -8  12          4.67         -0.70         3.38 o                         
  -2  -8  12         31.53         27.39         3.36 o                         
  -1  -8  12          9.30         10.93         2.61 o                         
   0  -8  12         14.00         11.73         2.30 o                         
   1  -8  12         30.96         24.73         3.04 o                         
   2  -8  12         13.51         12.89         2.33 o                         
   3  -8  12          0.53          0.23         2.04 o                         
   4  -8  12          9.83          7.51         3.92 o                         
  -8  -7  12          0.34         -0.62         3.57 o                         
  -7  -7  12        101.33        104.84         6.24 o                         
  -6  -7  12         81.92         85.24         7.27 o                         
  -5  -7  12         56.15         64.21         5.95 o                         
  -4  -7  12         54.66         43.55         6.50 o                         
  -3  -7  12         12.13         12.13         2.71 o                         
  -2  -7  12          0.01          0.30         2.29 o                         
  -1  -7  12         48.23         46.38         6.41 o                         
   0  -7  12          4.95          3.69         2.00 o                         
   1  -7  12          0.19         -0.16         1.90 o                         
   2  -7  12         13.69         18.61         2.36 o                         
   3  -7  12         10.69          6.44         2.23 o                         
   4  -7  12         20.73         18.35         3.59 o                         
  -9  -6  12          6.82          1.87         3.06 o                         
  -8  -6  12          4.62          1.72         3.06 o                         
  -7  -6  12        215.55        230.31         8.97 o                         
  -6  -6  12         64.38         66.37         4.66 o                         
  -5  -6  12          9.52          7.87         2.96 o                         
  -4  -6  12          1.42          3.11         2.07 o                         
  -3  -6  12          1.38          2.09         2.02 o                         
  -2  -6  12        154.93        161.64         7.70 o                         
  -1  -6  12        252.01        274.52         6.91 o                         
   0  -6  12         99.12        109.59         4.68 o                         
   1  -6  12          0.09         -0.70         1.70 o                         
   2  -6  12         10.23         11.07         2.10 o                         
   3  -6  12        184.38        213.06         6.40 o                         
   4  -6  12         26.84         21.23         3.55 o                         
   5  -6  12         36.80         37.82         4.27 o                         
 -10  -5  12         38.84         34.64         4.01 o                         
  -9  -5  12          6.87          5.61         2.76 o                         
  -8  -5  12         28.67         23.45         3.35 o                         
  -7  -5  12         11.66         14.24         2.48 o                         
  -6  -5  12          6.37          4.63         2.53 o                         
  -5  -5  12         84.15         86.36         5.02 o                         
  -4  -5  12        246.96        252.98         8.59 o                         
  -3  -5  12          6.18          5.82         1.81 o                         
  -2  -5  12          3.42          3.04         1.81 o                         
  -1  -5  12        351.34        384.12         9.03 o                         
   0  -5  12        226.59        235.91         5.55 o                         
   1  -5  12         15.47         17.48         1.87 o                         
   2  -5  12         15.55         14.93         1.85 o                         
   3  -5  12          0.96         -0.06         1.84 o                         
   4  -5  12          2.66          3.01         1.97 o                         
   5  -5  12         26.19         30.61         3.28 o                         
 -10  -4  12          7.15         10.73         4.55 o                         
  -9  -4  12        126.91        125.47         7.23 o                         
  -8  -4  12        143.13        161.09         5.72 o                         
  -7  -4  12          0.15          0.27         2.07 o                         
  -6  -4  12        126.87        129.88         4.79 o                         
  -5  -4  12          0.52          2.27         1.67 o                         
  -4  -4  12        165.00        158.08         5.24 o                         
  -3  -4  12        114.64        116.22         3.84 o                         
  -2  -4  12        142.20        148.27         7.41 o                         
  -1  -4  12         80.44         79.37         3.35 o                         
   0  -4  12         18.60         22.36         1.93 o                         
   1  -4  12         60.85         54.90         2.55 o                         
   2  -4  12          6.25          3.82         1.78 o                         
   3  -4  12         10.92         11.29         1.99 o                         
   4  -4  12          3.65          1.34         1.89 o                         
   5  -4  12          1.22         -0.01         2.98 o                         
 -10  -3  12        163.22        184.86         8.83 o                         
  -9  -3  12         18.34         21.53         2.63 o                         
  -8  -3  12          0.83          1.34         1.97 o                         
  -7  -3  12         68.43         71.05         3.81 o                         
  -6  -3  12         80.04         79.43         3.73 o                         
  -5  -3  12          4.14          2.46         1.69 o                         
  -4  -3  12         23.44         22.18         1.94 o                         
  -3  -3  12         52.94         45.29         2.75 o                         
  -2  -3  12        128.29        125.83         3.99 o                         
  -1  -3  12          6.86          8.92         2.06 o                         
   0  -3  12          0.39          0.23         1.75 o                         
   1  -3  12         25.11         20.94         1.93 o                         
   2  -3  12         13.50         14.96         1.96 o                         
   3  -3  12         16.65         21.91         1.83 o                         
   4  -3  12         64.26         74.33         3.07 o                         
   5  -3  12          7.46          7.19         2.18 o                         
 -10  -2  12        107.64        129.23         7.30 o                         
  -9  -2  12         28.82         22.96         3.67 o                         
  -8  -2  12          6.63          2.71         1.75 o                         
  -7  -2  12         69.51         70.30         3.35 o                         
  -6  -2  12         65.78         59.65         2.75 o                         
  -5  -2  12        103.97        102.60         3.68 o                         
  -4  -2  12        382.28        396.71         9.14 o                         
  -3  -2  12         28.87         27.86         2.67 o                         
  -2  -2  12         48.67         45.46         2.36 o                         
  -1  -2  12        118.47        110.75         4.81 o                         
   0  -2  12         66.59         63.95         3.77 o                         
   1  -2  12         96.50        101.11         4.64 o                         
   2  -2  12          2.29          0.52         1.73 o                         
   3  -2  12          5.58          4.80         1.96 o                         
   4  -2  12        113.85        136.87         5.39 o                         
   5  -2  12         17.93         19.44         2.42 o                         
 -10  -1  12          0.90          2.11         3.50 o                         
  -9  -1  12          1.20         -0.26         3.10 o                         
  -8  -1  12         11.29         11.19         1.79 o                         
  -7  -1  12         24.12         22.99         2.15 o                         
  -6  -1  12          0.29          0.18         1.56 o                         
  -5  -1  12         30.30         28.60         2.03 o                         
  -4  -1  12        132.27        133.12         6.14 o                         
  -3  -1  12        181.79        176.10         7.97 o                         
  -2  -1  12        296.82        279.94         8.20 o                         
  -1  -1  12         36.86         32.07         3.63 o                         
   0  -1  12         18.18         18.67         2.42 o                         
   1  -1  12         16.50         19.10         2.46 o                         
   2  -1  12          5.65          2.22         2.33 o                         
   3  -1  12         85.68        109.45         6.22 o                         
   4  -1  12         71.64         70.69         4.18 o                         
   5  -1  12          1.39         -0.30         2.66 o                         
 -10   0  12         12.07         16.69         3.87 o                         
  -9   0  12         23.59         24.82         3.74 o                         
  -8   0  12         54.44         48.27         4.85 o                         
  -7   0  12          6.87          5.99         1.62 o                         
  -6   0  12          0.48         -0.87         1.56 o                         
  -5   0  12          8.31          8.27         1.66 o                         
  -4   0  12         90.21         88.46         6.21 o                         
  -3   0  12         60.37         61.76         2.96 o                         
  -2   0  12         57.43         59.04         3.59 o                         
  -1   0  12          1.19          0.96         1.78 o                         
   0   0  12         15.56         14.53         2.41 o                         
   1   0  12          0.00         -2.19         2.19 o                         
   2   0  12          1.74          1.77         2.49 o                         
   3   0  12          3.90          4.23         2.77 o                         
   4   0  12          9.67          6.11         3.09 o                         
 -10   1  12        131.50        153.23        11.89 o                         
  -9   1  12         72.17         63.91         7.05 o                         
  -8   1  12        192.10        208.88         8.23 o                         
  -7   1  12         14.00         13.70         1.74 o                         
  -6   1  12         32.44         31.25         2.16 o                         
  -5   1  12          7.97          8.28         1.78 o                         
  -4   1  12         24.86         25.68         2.10 o                         
  -3   1  12         94.23         90.72         4.10 o                         
  -2   1  12         42.73         38.41         2.81 o                         
  -1   1  12         19.73         14.88         2.49 o                         
   0   1  12         30.98         26.25         2.87 o                         
   1   1  12        242.75        253.65         9.93 o                         
   2   1  12          5.70          4.81         2.78 o                         
   3   1  12         16.47         14.70         3.20 o                         
   4   1  12          2.82          5.29         3.96 o                         
 -10   2  12        304.66        339.82        19.38 o                         
  -9   2  12         25.29         17.77         3.83 o                         
  -8   2  12         15.58          7.75         2.80 o                         
  -7   2  12         49.85         52.15         4.32 o                         
  -6   2  12        209.77        214.34         5.69 o                         
  -5   2  12         54.42         59.16         2.88 o                         
  -4   2  12         35.66         37.13         2.39 o                         
  -3   2  12        148.48        157.52        12.44 o                         
  -2   2  12         35.11         36.48         5.28 o                         
  -1   2  12         32.48         32.13         2.99 o                         
   0   2  12        156.45        173.33         7.78 o                         
   1   2  12         65.69         74.72         4.53 o                         
   2   2  12          7.25          7.20         3.04 o                         
   3   2  12          0.79          2.89         3.33 o                         
  -9   3  12         22.19         22.64         3.71 o                         
  -8   3  12        381.73        415.87        11.68 o                         
  -7   3  12          3.61          2.64         2.73 o                         
  -6   3  12          2.76          2.11         1.77 o                         
  -5   3  12        203.70        208.49         5.73 o                         
  -4   3  12         52.31         54.29         3.48 o                         
  -3   3  12         93.35         96.39         4.45 o                         
  -2   3  12         27.86         27.37         2.94 o                         
  -1   3  12          9.18          4.65         2.65 o                         
   0   3  12         72.96         80.09         5.61 o                         
   1   3  12         79.79         83.52         4.71 o                         
   2   3  12          0.97         -1.14         3.36 o                         
  -9   4  12          7.96          8.46         3.91 o                         
  -8   4  12          0.19         -0.41         3.25 o                         
  -7   4  12          2.86          1.29         2.99 o                         
  -6   4  12          0.33          1.21         2.92 o                         
  -5   4  12          7.18          4.56         2.08 o                         
  -4   4  12         25.92         23.32         2.48 o                         
  -3   4  12          0.71          0.65         2.57 o                         
  -2   4  12          0.58          1.80         2.81 o                         
  -1   4  12         43.57         55.42         3.85 o                         
   0   4  12          0.35          2.43         4.20 o                         
   1   4  12         17.36         16.65         4.89 o                         
  -8   5  12          0.03         -1.71         4.29 o                         
  -7   5  12         13.90         12.16         4.30 o                         
  -6   5  12         39.98         38.49         2.91 o                         
  -5   5  12         56.02         53.87         4.90 o                         
  -4   5  12          0.11         -2.09         2.87 o                         
  -3   5  12          0.09         -2.40         3.22 o                         
  -2   5  12         23.86         20.23         3.37 o                         
  -1   5  12          1.96          0.60         3.37 o                         
   0   5  12         29.41         39.88         6.72 o                         
  -6   6  12          8.48         11.68         4.80 o                         
  -5   6  12         89.29         85.68         4.63 o                         
  -4   6  12         94.46         96.71         8.70 o                         
  -3   6  12         76.44         84.58         9.03 o                         
  -2   6  12          0.48          2.51         4.39 o                         
  -4 -10  13          0.88          2.64         7.27 o                         
  -3 -10  13          8.03          8.78         4.71 o                         
  -2 -10  13          1.54          2.70         4.28 o                         
  -1 -10  13          5.52          0.13         3.44 o                         
   0 -10  13          0.15         -0.63         3.39 o                         
   1 -10  13          0.51          1.20         3.46 o                         
  -6  -9  13          1.53         -2.20         5.51 o                         
  -5  -9  13         60.14         74.23         9.69 o                         
  -4  -9  13          0.72          3.96         6.61 o                         
  -3  -9  13          0.01          3.15         4.02 o                         
  -2  -9  13         17.58         22.10         3.36 o                         
  -1  -9  13          2.67          3.94         3.04 o                         
   0  -9  13         13.64         13.87         3.18 o                         
   1  -9  13          5.60          6.56         2.71 o                         
   2  -9  13          5.44          4.16         2.81 o                         
  -7  -8  13         83.93         81.28         7.27 o                         
  -6  -8  13         21.91         21.15         5.29 o                         
  -5  -8  13          1.83          1.98         4.85 o                         
  -4  -8  13          6.85         11.45         6.39 o                         
  -3  -8  13         33.44         26.62         4.02 o                         
  -2  -8  13          0.02         -0.63         2.68 o                         
  -1  -8  13          5.95         11.18         2.90 o                         
   0  -8  13         37.10         33.75         3.23 o                         
   1  -8  13          0.03         -1.33         2.30 o                         
   2  -8  13         11.98         11.58         2.71 o                         
   3  -8  13         25.36         28.02         3.18 o                         
  -8  -7  13         13.30          7.51         4.00 o                         
  -7  -7  13         27.27         24.96         4.10 o                         
  -6  -7  13         23.67         24.23         4.85 o                         
  -5  -7  13         63.07         51.54         5.73 o                         
  -3  -7  13        102.08        102.09         5.99 o                         
  -2  -7  13          5.12          3.16         2.57 o                         
  -1  -7  13         94.87         96.19         4.69 o                         
   0  -7  13         10.15          4.28         2.51 o                         
   1  -7  13          5.03          4.25         2.29 o                         
   2  -7  13         20.70         28.95         3.02 o                         
   3  -7  13         15.04         14.54         2.52 o                         
   4  -7  13         34.83         38.35         4.66 o                         
  -9  -6  13         25.08         23.05         3.90 o                         
  -8  -6  13          1.14          0.93         3.52 o                         
  -7  -6  13         17.42         13.13         3.38 o                         
  -6  -6  13         16.84         19.48         3.52 o                         
  -5  -6  13          6.39          9.95         3.12 o                         
  -4  -6  13          3.14          1.83         2.37 o                         
  -3  -6  13        116.38        117.28         4.87 o                         
  -2  -6  13         49.69         50.51         2.84 o                         
  -1  -6  13         27.31         24.43         2.39 o                         
   0  -6  13         15.58         13.36         2.24 o                         
   1  -6  13          1.41          2.16         1.91 o                         
   2  -6  13         10.37          7.10         2.22 o                         
   3  -6  13         11.02          9.01         2.45 o                         
   4  -6  13         14.48         12.09         4.01 o                         
  -9  -5  13          4.34          5.08         3.03 o                         
  -8  -5  13         98.04        109.09         5.31 o                         
  -7  -5  13         66.05         56.28         4.07 o                         
  -6  -5  13          6.90          6.52         2.89 o                         
  -5  -5  13         48.55         61.54         4.23 o                         
  -4  -5  13         71.09         67.43         5.08 o                         
  -3  -5  13          9.72         11.04         2.14 o                         
  -2  -5  13         41.23         44.76         3.90 o                         
  -1  -5  13          2.77          2.70         2.36 o                         
   0  -5  13          0.85          1.22         2.03 o                         
   1  -5  13          7.82          8.49         1.98 o                         
   2  -5  13         69.09         70.95         3.16 o                         
   3  -5  13        152.78        177.89         5.60 o                         
   4  -5  13         13.34         12.78         2.29 o                         
 -10  -4  13          1.45          4.30         4.55 o                         
  -9  -4  13         35.52         46.58         6.51 o                         
  -8  -4  13         51.68         51.35         3.37 o                         
  -7  -4  13        192.12        222.08        11.49 o                         
  -6  -4  13          8.76          6.77         2.29 o                         
  -5  -4  13        100.55        102.15         4.38 o                         
  -4  -4  13        163.18        167.32         5.67 o                         
  -3  -4  13        334.57        355.85        14.47 o                         
  -2  -4  13         38.48         33.74         3.31 o                         
  -1  -4  13         23.17         20.81         2.55 o                         
   0  -4  13        122.08        135.56         5.38 o                         
   1  -4  13         51.36         56.92         2.77 o                         
   2  -4  13         97.77        105.59         3.78 o                         
   3  -4  13        152.85        158.25         4.43 o                         
   4  -4  13         19.85         18.35         2.43 o                         
 -10  -3  13          0.75         -2.13         4.11 o                         
  -9  -3  13          5.58          3.40         2.28 o                         
  -8  -3  13         12.75          9.55         2.36 o                         
  -7  -3  13         29.41         28.87         3.07 o                         
  -6  -3  13          5.69          6.90         2.14 o                         
  -5  -3  13         28.30         29.41         3.66 o                         
  -4  -3  13          7.79          6.09         2.11 o                         
  -3  -3  13         40.44         38.10         3.64 o                         
  -2  -3  13         22.43         26.47         2.27 o                         
  -1  -3  13         16.68         22.35         4.39 o                         
   0  -3  13         16.59         17.19         3.79 o                         
   1  -3  13         10.53          6.90         2.37 o                         
   2  -3  13          0.57         -0.10         2.03 o                         
   3  -3  13        153.91        175.92         5.16 o                         
   4  -3  13        193.14        222.38         7.21 o                         
 -10  -2  13         15.23         16.85         4.48 o                         
  -9  -2  13         11.13         14.90         3.83 o                         
  -8  -2  13         13.96         15.04         2.21 o                         
  -7  -2  13          0.01         -0.19         1.96 o                         
  -6  -2  13          7.95          7.62         1.83 o                         
  -5  -2  13          7.25          5.05         1.83 o                         
  -4  -2  13         22.36         17.04         2.37 o                         
  -3  -2  13        214.97        212.45         7.39 o                         
  -2  -2  13          1.13         -0.24         1.86 o                         
  -1  -2  13          1.22          0.71         2.19 o                         
   0  -2  13          3.53          5.22         2.36 o                         
   1  -2  13          0.05         -0.95         2.36 o                         
   2  -2  13          0.99         -2.47         2.53 o                         
   3  -2  13          4.96          7.31         2.94 o                         
   4  -2  13         31.74         30.96         2.94 o                         
 -10  -1  13          3.29          5.59         4.03 o                         
  -9  -1  13        100.91        105.76         6.40 o                         
  -8  -1  13         64.82         68.97         4.26 o                         
  -7  -1  13         16.03         14.34         2.01 o                         
  -6  -1  13         56.79         59.26         4.13 o                         
  -5  -1  13          0.02         -1.57         1.74 o                         
  -4  -1  13         45.37         40.82         2.82 o                         
  -3  -1  13        165.85        180.11         5.84 o                         
  -2  -1  13         52.82         43.72         2.97 o                         
  -1  -1  13         51.70         45.16         4.67 o                         
   0  -1  13          0.42         -0.60         2.19 o                         
   1  -1  13         17.59         11.23         2.56 o                         
   2  -1  13         81.66         76.08         6.61 o                         
   3  -1  13         12.31         10.91         3.10 o                         
   4  -1  13         23.74         24.29         3.55 o                         
 -10   0  13          8.99          5.99         4.96 o                         
  -9   0  13         17.23         12.33         3.75 o                         
  -8   0  13         85.66         92.30         3.94 o                         
  -7   0  13        244.37        261.12         6.69 o                         
  -6   0  13          3.49          4.89         1.85 o                         
  -5   0  13        227.45        218.62         7.34 o                         
  -4   0  13        101.84        115.84         7.50 o                         
  -3   0  13        273.49        270.55         7.96 o                         
  -2   0  13          0.81          0.62         2.23 o                         
  -1   0  13         76.35         61.42         4.51 o                         
   0   0  13        120.79        116.97         5.85 o                         
   1   0  13         36.44         29.82         3.11 o                         
   2   0  13        138.26        162.41         8.02 o                         
   3   0  13        107.82        115.28         5.86 o                         
 -10   1  13         35.33         36.99         5.03 o                         
  -9   1  13         35.85         35.72         4.55 o                         
  -8   1  13          0.08         -0.47         2.80 o                         
  -7   1  13         17.71         23.55         2.15 o                         
  -6   1  13          2.10          0.57         1.79 o                         
  -5   1  13          1.47          0.14         1.82 o                         
  -4   1  13          0.32          0.22         1.94 o                         
  -3   1  13          2.28          2.56         2.30 o                         
  -2   1  13         38.78         27.57         2.81 o                         
  -1   1  13         39.87         31.65         3.33 o                         
   0   1  13        102.10        118.96         5.33 o                         
   1   1  13        118.87        137.76         5.88 o                         
   2   1  13          2.87          5.77         3.31 o                         
   3   1  13         13.84         14.88         3.79 o                         
  -9   2  13          1.94         -0.97         4.03 o                         
  -8   2  13          0.37         -1.85         2.99 o                         
  -7   2  13        149.59        149.51         4.69 o                         
  -6   2  13         81.78         92.24         5.31 o                         
  -5   2  13          4.71          3.65         2.03 o                         
  -4   2  13          0.17         -0.24         2.08 o                         
  -3   2  13          0.01          1.23         2.42 o                         
  -2   2  13          4.71          4.60         2.55 o                         
  -1   2  13          0.76          2.46         2.70 o                         
   0   2  13         16.29         12.48         3.97 o                         
   1   2  13          1.71         -1.51         3.21 o                         
   2   2  13          8.76         11.71         3.69 o                         
  -9   3  13         72.23         63.23         4.82 o                         
  -8   3  13          2.35         -2.09         3.23 o                         
  -7   3  13         42.26         39.44         3.69 o                         
  -6   3  13         86.46         88.84         4.53 o                         
  -5   3  13          8.23          5.37         2.30 o                         
  -4   3  13         40.62         43.37         3.36 o                         
  -3   3  13         47.56         54.46         3.59 o                         
  -2   3  13          0.03          0.76         2.77 o                         
  -1   3  13         34.06         34.30         3.62 o                         
   0   3  13         79.28         93.26         6.83 o                         
   1   3  13         24.90         20.36         5.05 o                         
  -8   4  13          0.05         -1.81         3.75 o                         
  -7   4  13         48.97         45.80         4.25 o                         
  -6   4  13         39.11         35.62         3.89 o                         
  -5   4  13         25.97         28.57         2.79 o                         
  -4   4  13          3.14          2.48         2.84 o                         
  -3   4  13          6.44          4.88         3.05 o                         
  -2   4  13        103.08        121.28         5.98 o                         
  -1   4  13         53.78         58.00         4.39 o                         
   0   4  13         14.39         12.88         5.22 o                         
  -6   5  13          1.05          4.26         2.78 o                         
  -5   5  13         21.82         27.55         4.90 o                         
  -4   5  13          3.61          2.12         3.75 o                         
  -3   5  13         40.87         46.12         8.37 o                         
  -2   5  13          8.68          1.34         4.17 o                         
  -2 -10  14          0.96          0.66         8.37 o                         
  -3  -9  14          0.03          0.79         4.23 o                         
  -2  -9  14          2.44          2.28         3.32 o                         
  -1  -9  14          4.33          2.44         3.46 o                         
   0  -9  14         12.24          9.20         3.43 o                         
   1  -9  14          7.65          5.54         3.42 o                         
  -7  -8  14         58.95         66.30         7.27 o                         
  -6  -8  14          8.01          9.91         5.51 o                         
  -3  -8  14          8.35          2.42         4.85 o                         
  -2  -8  14         11.71         10.58         3.16 o                         
  -1  -8  14          4.64          4.40         3.11 o                         
   0  -8  14         14.39         14.07         3.22 o                         
   1  -8  14          7.84          5.55         3.08 o                         
   2  -8  14          1.68          0.63         2.78 o                         
  -7  -7  14          7.12          5.53         4.27 o                         
  -6  -7  14          0.08          1.10         4.63 o                         
  -5  -7  14         32.63         37.22         5.73 o                         
  -3  -7  14         35.00         28.11         5.62 o                         
  -2  -7  14         94.20        108.67         6.29 o                         
  -1  -7  14         14.24         11.93         2.98 o                         
   0  -7  14         16.68         14.72         3.43 o                         
   1  -7  14        106.02        131.83         7.72 o                         
   2  -7  14         62.77         62.93         6.61 o                         
   3  -7  14          3.10          5.07         5.17 o                         
  -8  -6  14          0.00          3.70         4.19 o                         
  -7  -6  14          2.58          4.73         3.74 o                         
  -6  -6  14          7.09          2.50         3.42 o                         
  -5  -6  14         13.35         10.37         3.49 o                         
  -4  -6  14         14.56         13.90         2.88 o                         
  -3  -6  14         73.80         89.90         4.87 o                         
  -2  -6  14         36.00         32.83         4.21 o                         
  -1  -6  14         50.39         46.89         3.43 o                         
   0  -6  14         76.12         78.26         3.97 o                         
   1  -6  14         20.11         23.22         3.17 o                         
   2  -6  14         18.28         16.77         2.82 o                         
   3  -6  14        158.54        186.12         8.46 o                         
  -9  -5  14         26.41         24.91         3.94 o                         
  -8  -5  14         64.37         60.77         4.80 o                         
  -7  -5  14         15.26         13.09         3.58 o                         
  -6  -5  14         92.09         91.90         5.77 o                         
  -5  -5  14          9.45          6.39         3.12 o                         
  -4  -5  14         46.61         44.27         3.29 o                         
  -3  -5  14         14.03         11.77         3.35 o                         
  -2  -5  14          8.36          4.83         2.46 o                         
  -1  -5  14          0.63          3.24         2.49 o                         
   0  -5  14          0.00          0.23         2.43 o                         
   1  -5  14          0.11          1.25         2.68 o                         
   2  -5  14        119.24        130.91         5.02 o                         
   3  -5  14         38.47         38.75         3.39 o                         
  -9  -4  14          8.40          8.93         2.92 o                         
  -8  -4  14         36.37         36.57         3.64 o                         
  -7  -4  14          3.54          3.61         3.13 o                         
  -6  -4  14         37.40         28.42         3.58 o                         
  -5  -4  14         53.15         56.00         3.48 o                         
  -4  -4  14        352.76        385.62        13.50 o                         
  -3  -4  14         22.91         26.62         6.43 o                         
  -2  -4  14         12.65         16.93         2.75 o                         
  -1  -4  14          8.12          5.60         2.52 o                         
   0  -4  14          2.40          1.52         2.39 o                         
   1  -4  14         40.51         38.25         3.18 o                         
   2  -4  14          0.82         -0.14         2.75 o                         
   3  -4  14         19.42         19.57         2.89 o                         
  -9  -3  14          6.85         11.85         4.23 o                         
  -8  -3  14          1.56          2.95         2.43 o                         
  -7  -3  14          3.43          2.26         2.35 o                         
  -6  -3  14         59.43         57.20         4.11 o                         
  -5  -3  14         85.06         85.32         4.22 o                         
  -4  -3  14         91.67        102.48         4.56 o                         
  -3  -3  14        108.21        109.98         6.14 o                         
  -2  -3  14        103.39        100.08         4.70 o                         
  -1  -3  14         82.68         85.67         4.38 o                         
   0  -3  14         43.55         50.83         7.10 o                         
   1  -3  14          1.27         -0.69         2.62 o                         
   2  -3  14          0.04          0.96         2.81 o                         
   3  -3  14         92.85        120.17         8.15 o                         
 -10  -2  14          4.12          2.20         5.73 o                         
  -9  -2  14          5.40          6.11         2.32 o                         
  -8  -2  14          1.38          2.68         2.34 o                         
  -7  -2  14          4.40          5.24         2.34 o                         
  -6  -2  14          1.62          1.93         1.97 o                         
  -5  -2  14         15.86         12.61         2.46 o                         
  -4  -2  14        227.45        222.56         6.98 o                         
  -3  -2  14        116.01        127.41         5.16 o                         
  -2  -2  14         69.45         70.10        12.56 o                         
  -1  -2  14         57.59         62.85         3.71 o                         
   0  -2  14          2.17          2.26         2.53 o                         
   1  -2  14          6.40          5.54         2.81 o                         
   2  -2  14         23.70         23.08         3.24 o                         
   3  -2  14          5.51          5.04         3.39 o                         
 -10  -1  14         33.41         45.37         6.61 o                         
  -9  -1  14         11.40         10.92         4.23 o                         
  -8  -1  14         23.94         30.10         3.19 o                         
  -7  -1  14          4.36          1.19         2.14 o                         
  -6  -1  14          0.69         -0.11         2.04 o                         
  -5  -1  14         35.98         30.48         2.67 o                         
  -4  -1  14         84.61         85.34         4.65 o                         
  -3  -1  14         64.65         67.46         4.43 o                         
  -2  -1  14          1.92          0.34         2.53 o                         
  -1  -1  14         13.96         14.09         2.92 o                         
   0  -1  14          1.80          4.47         2.87 o                         
   1  -1  14         49.27         39.33         3.66 o                         
   2  -1  14         15.69         20.53         3.49 o                         
   3  -1  14        104.14        117.16        12.30 o                         
  -9   0  14          6.39          5.91         4.50 o                         
  -8   0  14         19.18         20.82         2.67 o                         
  -7   0  14          0.92          2.53         2.09 o                         
  -6   0  14         16.22         17.30         2.24 o                         
  -5   0  14        200.70        207.31         6.87 o                         
  -4   0  14         51.92         49.51         3.27 o                         
  -3   0  14          9.53          5.00         2.52 o                         
  -2   0  14          6.59          2.16         2.65 o                         
  -1   0  14         87.68         90.36         5.98 o                         
   0   0  14        132.39        140.15         5.93 o                         
   1   0  14          0.01          0.33         3.20 o                         
   2   0  14         41.66         50.42         5.61 o                         
  -9   1  14         12.40         13.76         5.18 o                         
  -8   1  14         71.74         73.68         5.89 o                         
  -7   1  14          4.95          8.26         2.25 o                         
  -6   1  14        104.48        118.19         4.43 o                         
  -5   1  14        202.83        221.75         6.62 o                         
  -4   1  14         38.34         44.73         3.29 o                         
  -3   1  14        101.10        101.75         4.89 o                         
  -2   1  14         13.05         12.82         2.90 o                         
  -1   1  14          2.78         10.48         3.73 o                         
   0   1  14         55.91         50.02         8.04 o                         
   1   1  14          0.06         -0.23         3.47 o                         
  -8   2  14          0.00          0.43         3.52 o                         
  -7   2  14         35.05         37.39         2.77 o                         
  -6   2  14         33.85         34.53         2.77 o                         
  -5   2  14         28.57         26.75         2.74 o                         
  -4   2  14        119.70        137.41         9.81 o                         
  -3   2  14         34.15         32.37         3.27 o                         
  -2   2  14          1.65          1.49         3.00 o                         
  -1   2  14         11.61         15.79         4.42 o                         
   0   2  14         37.38         33.06         5.06 o                         
   1   2  14         52.73         60.32         4.81 o                         
  -8   3  14          0.65          0.94         3.80 o                         
  -7   3  14         16.19         18.27         2.62 o                         
  -6   3  14         14.02         13.19         2.61 o                         
  -5   3  14         58.23         58.97         8.19 o                         
  -4   3  14          9.56         10.38         3.14 o                         
  -3   3  14         53.24         62.86         4.20 o                         
  -2   3  14         17.32         19.89         3.56 o                         
  -1   3  14          6.07          3.85         4.83 o                         
  -6   4  14         39.64         33.81         3.20 o                         
  -5   4  14         28.48         30.38         3.60 o                         
  -4   4  14          2.50          2.32         3.40 o                         
  -3   4  14         30.11         30.64         4.56 o                         
  -2   4  14          2.07          0.75         3.83 o                         
  -3  -9  15          2.01         -2.42         5.73 o                         
  -2  -9  15          4.62          3.29         4.55 o                         
  -1  -9  15         11.60         12.47         4.00 o                         
  -6  -8  15          6.93          1.98         5.95 o                         
  -3  -8  15          3.71          2.34         4.56 o                         
  -2  -8  15         14.35         10.64         4.33 o                         
  -1  -8  15         18.74         12.21         4.23 o                         
   0  -8  15          0.43          0.51         3.42 o                         
  -7  -7  15          3.77          4.41         5.29 o                         
  -6  -7  15          0.53          1.10         5.07 o                         
  -5  -7  15          2.21          3.08         5.07 o                         
  -3  -7  15         66.97         64.52        11.78 o                         
  -2  -7  15         11.19         16.28         4.07 o                         
  -1  -7  15        109.47        114.74        10.57 o                         
   0  -7  15          0.97          1.89         3.70 o                         
   1  -7  15         13.91         15.88         4.19 o                         
  -8  -6  15          2.19          2.64         4.76 o                         
  -7  -6  15         23.94         28.53         4.48 o                         
  -6  -6  15         40.43         36.68         9.80 o                         
  -5  -6  15          2.87          5.39         3.70 o                         
  -4  -6  15         39.28         44.04         6.50 o                         
  -3  -6  15          8.41          5.07         3.74 o                         
  -2  -6  15          2.61          2.51         2.99 o                         
  -1  -6  15          0.01          0.71         2.91 o                         
   0  -6  15          5.12          5.83         3.14 o                         
   1  -6  15         22.20         25.62         4.16 o                         
   2  -6  15         18.33         15.93         4.07 o                         
  -8  -5  15         85.94         85.94         6.14 o                         
  -7  -5  15          0.67         -3.74         3.74 o                         
  -6  -5  15          2.46         -2.62         3.54 o                         
  -5  -5  15        163.66        158.27         7.59 o                         
  -4  -5  15         15.05         11.77         3.00 o                         
  -3  -5  15         24.74         20.27         5.40 o                         
  -2  -5  15         66.05         73.73         5.44 o                         
  -1  -5  15         25.14         29.40         3.24 o                         
   0  -5  15          7.64          9.09         3.01 o                         
   1  -5  15         23.54         18.65         3.27 o                         
   2  -5  15          4.68          5.54         3.36 o                         
  -9  -4  15         15.74         16.30         6.39 o                         
  -8  -4  15         12.25         14.28         3.87 o                         
  -7  -4  15         46.14         38.84         4.16 o                         
  -6  -4  15          0.03         -0.21         3.26 o                         
  -5  -4  15          4.52          3.65         2.69 o                         
  -4  -4  15         42.67         43.24         3.41 o                         
  -3  -4  15          0.89          0.88         3.27 o                         
  -2  -4  15         10.89         11.27         2.90 o                         
  -1  -4  15         16.93         16.78         3.04 o                         
   0  -4  15          0.64         -0.14         2.88 o                         
   1  -4  15          0.32         -0.48         3.05 o                         
   2  -4  15         20.87         18.48         3.60 o                         
  -9  -3  15         28.59         21.50         3.17 o                         
  -8  -3  15          4.09          5.41         2.82 o                         
  -7  -3  15         13.91          9.99         3.40 o                         
  -6  -3  15         30.71         32.96         3.44 o                         
  -5  -3  15         30.55         23.68         3.56 o                         
  -4  -3  15          8.50          7.77         2.72 o                         
  -3  -3  15          9.25         11.33         2.78 o                         
  -2  -3  15          7.94          7.36         3.54 o                         
  -1  -3  15         26.65         26.94         3.55 o                         
   0  -3  15          4.21          6.71         2.97 o                         
   1  -3  15          0.40          1.42         3.08 o                         
   2  -3  15          3.46          0.88         3.46 o                         
  -9  -2  15         36.81         29.92         4.61 o                         
  -8  -2  15         27.16         23.60         3.13 o                         
  -7  -2  15         26.52         29.82         3.14 o                         
  -6  -2  15         29.83         31.57         3.57 o                         
  -5  -2  15          0.02         -0.18         2.46 o                         
  -4  -2  15          9.68         10.78         2.68 o                         
  -3  -2  15         17.36         18.89         2.94 o                         
  -2  -2  15          1.06          3.81         3.64 o                         
  -1  -2  15         27.25         29.63         3.40 o                         
   0  -2  15         31.11         27.94         3.38 o                         
   1  -2  15         54.49         55.65         4.11 o                         
   2  -2  15         49.05         45.84         8.68 o                         
  -9  -1  15         89.27         90.35         8.21 o                         
  -8  -1  15         49.76         48.41         3.78 o                         
  -7  -1  15         12.81         11.04         2.44 o                         
  -6  -1  15          1.00          0.14         2.51 o                         
  -5  -1  15         56.48         58.23         3.64 o                         
  -4  -1  15         15.71         15.02         2.85 o                         
  -3  -1  15          0.62          2.21         2.72 o                         
  -2  -1  15          4.03          2.50         3.79 o                         
  -1  -1  15         38.34         33.33         4.64 o                         
   0  -1  15        183.71        234.91        15.20 o                         
   1  -1  15        175.45        219.49         8.10 o                         
  -9   0  15          4.96          6.17         6.17 o                         
  -8   0  15         11.92         13.19         2.82 o                         
  -7   0  15          1.25         -1.35         2.37 o                         
  -6   0  15         20.96         19.07         2.93 o                         
  -5   0  15          4.96          1.94         2.77 o                         
  -4   0  15         22.53         15.15         2.87 o                         
  -3   0  15         24.17         19.42         3.12 o                         
  -2   0  15         26.86         31.23         3.58 o                         
  -1   0  15         62.05         54.83         5.22 o                         
   0   0  15          8.82          2.41         3.51 o                         
   1   0  15          0.18         -1.21         3.72 o                         
  -8   1  15          4.09          4.27         2.49 o                         
  -7   1  15         62.92         61.98         4.17 o                         
  -6   1  15         28.31         30.73         3.15 o                         
  -5   1  15          1.67         -0.06         2.72 o                         
  -4   1  15         27.71         24.45         3.33 o                         
  -3   1  15         11.44         12.98         3.29 o                         
  -2   1  15         64.31         65.46         4.35 o                         
  -1   1  15         42.03         57.02         5.58 o                         
   0   1  15         52.88         48.87         5.67 o                         
  -7   2  15         60.57         50.69         3.35 o                         
  -6   2  15          4.17          3.87         3.03 o                         
  -5   2  15          5.42          4.93         3.18 o                         
  -4   2  15          8.20          5.86         3.25 o                         
  -3   2  15         19.96         23.46         3.75 o                         
  -2   2  15         33.25         37.42         4.11 o                         
  -1   2  15         14.27         12.80         5.13 o                         
  -5   3  15          0.11          2.06         3.35 o                         
  -4   3  15         15.63         19.07         3.79 o                         
  -3   3  15         38.21         42.08         4.67 o                         
  -3  -8  16         97.24        119.87        14.97 o                         
  -2  -8  16          3.63          4.41         4.76 o                         
  -6  -7  16          1.98         -1.76         5.51 o                         
  -3  -7  16         70.04         60.79         7.93 o                         
  -2  -7  16         36.21         43.69         5.02 o                         
  -1  -7  16         22.60         24.28         4.66 o                         
   0  -7  16          5.35          7.49         7.71 o                         
  -7  -6  16          3.55          4.68         4.64 o                         
  -6  -6  16          0.05         -3.08         4.23 o                         
  -5  -6  16          6.40          3.94         4.26 o                         
  -4  -6  16          0.39         -2.86         4.20 o                         
  -3  -6  16         12.43         12.44         4.74 o                         
  -2  -6  16         48.06         42.11         4.07 o                         
  -1  -6  16          0.03          0.83         3.42 o                         
   0  -6  16         21.01         17.86         3.98 o                         
  -7  -5  16         14.15         10.79         4.32 o                         
  -6  -5  16        116.88        125.36         7.37 o                         
  -5  -5  16         46.72         52.79         6.17 o                         
  -4  -5  16         21.83         30.12         5.84 o                         
  -3  -5  16         34.61         35.30         4.73 o                         
  -2  -5  16          2.04          1.56         3.24 o                         
  -1  -5  16         11.73         15.49         3.56 o                         
   0  -5  16         26.36         27.54         3.85 o                         
   1  -5  16          0.51          2.20         5.29 o                         
  -8  -4  16          2.64          3.25         4.52 o                         
  -7  -4  16         42.84         41.24         4.73 o                         
  -6  -4  16         18.63         21.63         4.02 o                         
  -5  -4  16          0.88          4.01         3.19 o                         
  -4  -4  16         69.21         61.62         4.09 o                         
  -3  -4  16        111.26        124.24         7.46 o                         
  -2  -4  16         83.10         86.97        13.11 o                         
  -1  -4  16          8.99         10.45         3.42 o                         
   0  -4  16          0.03         -0.59         3.43 o                         
   1  -4  16         54.56         51.53         4.61 o                         
  -8  -3  16          0.01          0.31         3.68 o                         
  -7  -3  16          0.05         -1.99         3.57 o                         
  -6  -3  16          1.30          0.48         3.03 o                         
  -5  -3  16          1.07         -0.56         2.92 o                         
  -4  -3  16        157.64        191.14         9.25 o                         
  -3  -3  16        100.72        115.68         7.21 o                         
  -2  -3  16          1.25         -0.50         4.07 o                         
  -1  -3  16         39.97         46.23         4.09 o                         
   0  -3  16          9.11          9.32         3.46 o                         
   1  -3  16          0.93          1.76         9.03 o                         
  -8  -2  16          0.62          1.07         3.39 o                         
  -7  -2  16          1.40          4.05         3.67 o                         
  -6  -2  16         20.22         18.69         3.22 o                         
  -5  -2  16          8.90         10.14         3.11 o                         
  -4  -2  16         16.60         13.64         3.23 o                         
  -3  -2  16         10.19          8.58         3.27 o                         
  -2  -2  16          7.46          6.06         4.35 o                         
  -1  -2  16          4.03          6.44         3.49 o                         
   0  -2  16         19.26         18.03         3.78 o                         
  -8  -1  16          1.26         -0.26         3.16 o                         
  -7  -1  16          1.85          3.17         3.17 o                         
  -6  -1  16        135.33        146.80         6.27 o                         
  -5  -1  16         47.31         38.50         3.64 o                         
  -4  -1  16          1.57         -0.79         3.04 o                         
  -3  -1  16         87.68         91.42        10.74 o                         
  -2  -1  16         30.97         29.49         5.18 o                         
  -1  -1  16         12.56          6.84         4.59 o                         
   0  -1  16          0.16          0.66         3.87 o                         
  -7   0  16        108.57        121.27         5.84 o                         
  -6   0  16         43.73         48.06         4.68 o                         
  -5   0  16         54.21         58.86         4.21 o                         
  -4   0  16         45.69         40.10         3.85 o                         
  -3   0  16          7.40          9.01         3.51 o                         
  -2   0  16         18.53         23.93         5.11 o                         
  -1   0  16         16.57         14.84         5.13 o                         
  -6   1  16         53.22         50.55         7.03 o                         
  -5   1  16          0.05         -2.83         3.30 o                         
  -4   1  16          5.97          7.15         3.54 o                         
  -3   1  16          0.78          0.10         3.60 o                         
  -2   1  16          2.34          0.34         5.67 o                         
  -5  -6  17         28.23         31.79         5.64 o                         
  -4  -6  17         82.10         70.71         6.61 o                         
  -3  -6  17          3.85          5.05         5.20 o                         
  -2  -6  17          1.91          1.03         3.94 o                         
  -6  -5  17          1.96         -0.01         4.50 o                         
  -5  -5  17         72.24         70.61         5.92 o                         
  -4  -5  17         20.53         16.31         7.38 o                         
  -3  -5  17         11.29          6.77         4.80 o                         
  -2  -5  17          9.42          7.36         3.87 o                         
  -6  -4  17          1.97          1.09         4.34 o                         
  -5  -4  17         11.25          7.55         3.60 o                         
  -4  -4  17          6.32          3.25         3.71 o                         
  -3  -4  17         11.32         12.30         4.80 o                         
  -2  -4  17          3.67         -1.06         4.76 o                         
  -1  -4  17          7.03         11.70         4.00 o                         
  -6  -3  17         21.33         15.54         3.66 o                         
  -5  -3  17         12.02         15.21         4.57 o                         
  -4  -3  17          0.33          0.67         3.50 o                         
  -3  -3  17          0.59          2.76         4.86 o                         
  -2  -3  17          0.08         -1.72         4.80 o                         
  -6  -2  17         34.05         30.53         3.89 o                         
  -5  -2  17         11.05          8.15         3.42 o                         
  -4  -2  17          4.13          3.49         3.52 o                         
  -3  -2  17          4.56          5.86         5.40 o                         
  -2  -2  17         51.33         64.19         6.21 o                         
  -6  -1  17          1.66          4.14         3.74 o                         
  -5  -1  17         43.76         33.58         4.05 o                         
  -4  -1  17         34.88         33.52         4.12 o                         
  -3  -1  17         18.93         17.84         4.07 o                         
                                                                                
